# Supplementary material for: Parallel subgenome structure and divergent expression evolution of allo-tetraploid common carp and goldfish
Source: Nat Genet. 2021 Sep 30;53(10):1493–503. doi: 10.1038/s41588-021-00933-9 (PMC8492472; doi:10.1038/s41588-021-00933-9)
Supplement: Supplementary file 4 — Source data for Fig. 4a–h. [file 41588_2021_933_MOESM4_ESM.xlsx]

## Sheet: Fig. 4a
		TPM values of common carp subA genes										TPM values of common carp subB genes									TPM values of common carp pseudo-ancestral genes										TPM values of goldfish subA genes										TPM values of goldfish subB genes
Gene family ID	common carp subA accession	Intestine	Liver	Muscle	Brain	Skin	Spleen	Gill	Kidney	Heart	common carp subB accession	Intestine	Liver	Muscle	Brain	Skin	Spleen	Gill	Kidney	Heart	Intestine	Liver	Muscle	Brain	Skin	Spleen	Gill	Kidney	Heart	goldfish subA accession	Intestine	Liver	Muscle	Brain	Skin	Spleen	Gill	Kidney	Heart	goldfish subB accession	Intestine	Liver	Muscle	Brain	Skin	Spleen	Gill	Kidney	Heart
OG0004185	CAFS_CC_T_00026815	1.61043	11.8832	1.32123	7.6861	5.97617	4.4018	11.2228	4.35404	7.14255	CAFS_CC_T_00145016	0.736433	17.0808	0.69757	2.72483	4.92985	8.12763	7.91741	4.64965	6.57749	2.34686	28.964	2.0188	10.4109	10.906	12.5294	19.1402	9.00369	13.72	CAFS_cau.48727.2	2.9632	3.02315	1.12974	2.37038	2.06786	4.05551	14.335	12.4055	4.20901	CAFS_cau.10013.2	2.86851	6.4222	2.93318	2.42621	1.77324	3.43698	8.60205	5.3364	7.62374
OG0004186	CAFS_CC_T_00024704	0.196854	91.8072	0	0.0750247	0.10295	0.479457	0.210499	0.0613097	0.045435	CAFS_CC_T_00143101	1.51597	320.559	6.66904	2.06083	2.03574	3.99218	2.92624	3.59361	1.24974	1.71282	412.367	6.66904	2.13586	2.13869	4.47164	3.13673	3.65492	1.29518	CAFS_cau.48732.1	1.22697	302.203	0.038863	0.709234	0.4426	2.77141	1.73023	4.14471	0.94063	CAFS_cau.10020.1	0.400478	761.09	0.0137823	0.911377	3.46594	4.70578	0.852121	4.57589	1.31273
OG0004187	CAFS_CC_T_00026828	8.09194	9.10293	1.09694	16.6752	9.79265	12.8919	17.7939	15.2435	9.0183	CAFS_CC_T_00145041	8.52702	8.81355	1.84924	15.4416	8.41291	15.9595	24.9314	16.666	8.87873	16.619	17.9165	2.94618	32.1168	18.2056	28.8514	42.7253	31.9095	17.897	CAFS_cau.48733.1	5.37487	8.11634	3.5206	12.5378	6.3003	10.7281	18.1355	11.2835	6.95761	CAFS_cau.10021.1	5.79983	6.23978	1.59816	8.03373	6.66409	7.62317	17.1702	8.96811	4.56488
OG0004188	CAFS_CC_T_00024707	0.125578	0.508213	0.0477633	78.4317	0.33669	1.49406	0.553595	0.426928	0.555067	CAFS_CC_T_00143104	0.092003	2.27735	0.072017	95.9567	3.28643	0.538358	3.83084	0.938336	0.477246	0.217581	2.78556	0.11978	174.388	3.62312	2.03242	4.38444	1.36526	1.03231	CAFS_cau.48734.1	0.328683	0.131236	0.0502637	37.7602	0.173555	1.1751	1.44838	0.187894	0.316839	CAFS_cau.10022.1	1.38335	0.495957	0	41.9755	0.478704	0.560393	2.61815	1.01151	3.09991
OG0004190	CAFS_CC_T_00024715	2.24257	4.92103	1.15785	7.65639	5.40134	18.4343	11.6783	12.3859	15.3054	CAFS_CC_T_00143106	1.49373	3.03691	0.400749	4.00744	2.31915	8.73428	14.0989	7.04177	4.7684	3.7363	7.95794	1.5586	11.6638	7.72049	27.1685	25.7772	19.4277	20.0738	CAFS_cau.48737.1	2.20414	1.21532	0.677021	9.61134	3.13722	7.83113	7.34922	23.4041	7.58233	CAFS_cau.10025.1	3.96802	1.21875	1.60268	5.78602	1.72995	4.19237	18.0611	4.52451	6.55247
OG0004192	CAFS_CC_T_00024742	0.207542	0.470342	0.27703	25.7684	2.82868	2.103	2.9397	2.08591	1.48721	CAFS_CC_T_00143154	0.309844	0	0.015521	28.4059	3.48151	0.558763	1.37663	0.877162	0.654436	0.517385	0.470342	0.292551	54.1742	6.31019	2.66176	4.31633	2.96308	2.14165	CAFS_cau.48750.1	0	0	0.0908443	4.90815	3.21963	0.38941	2.77391	0	0.155098	CAFS_cau.10041.1	0	0.337888	0.075378	13.4523	5.77133	5.51458	2.13765	3.06613	0.370955
OG0004193	CAFS_CC_T_00026859	10.9625	50.7632	13.0543	51.7772	40.1512	89.5304	68.5323	65.9704	31.0778	CAFS_CC_T_00145070	25.4914	69.2897	26.0531	57.8775	59.2604	100.137	113.155	68.6167	50.8768	36.454	120.053	39.1074	109.655	99.4116	189.668	181.687	134.587	81.9547	CAFS_cau.48756.1	25.383	14.7282	4.52708	25.1278	18.1773	58.4191	36.7229	74.2823	22.3043	CAFS_cau.10044.1	55.0625	71.2007	31.9772	30.6447	23.0535	67.6624	52.4462	74.1168	46.7584
OG0004194	CAFS_CC_T_00024765	0	0.074086	0	0.167131	45.1776	0.0277513	9.28349	0.011708	0	CAFS_CC_T_00143184	0.0654123	0	0.0253617	0.262053	727.721	0.02595	1.56411	0	0.766687	0.0654123	0.074086	0.0253617	0.429184	772.899	0.0537013	10.8476	0.011708	0.766687	CAFS_cau.48758.1	0	0.0341485	0.234894	0.153905	4.17625	3.80566	11.8135	0.0455855	0.072188	CAFS_cau.10047.1	0.043831	1.62798	4.268	2.8387	57.4413	30.5559	7.3199	1.59849	0.129154
OG0004197	CAFS_CC_T_00024791	14.6255	13.9625	2.36673	11.5521	14.0986	30.1901	27.9151	25.9908	12.8618	CAFS_CC_T_00143200	11.8516	8.43067	1.87413	14.446	12.8907	13.3719	18.6845	12.331	10.8882	26.4772	22.3932	4.24086	25.9981	26.9893	43.562	46.5995	38.3218	23.75	CAFS_cau.48769.1	4.45079	3.94209	1.82562	4.17132	8.96881	13.4349	14.8648	11.1767	8.31598	CAFS_cau.10053.1	3.30902	2.60331	1.67018	3.52217	3.74264	2.86224	6.54681	3.90819	6.9876
OG0004203	CAFS_CC_T_00086031	3.64334	3.53702	1.19413	11.2933	7.26897	3.40602	4.87358	4.13303	4.38808	CAFS_CC_T_00145142	19.6427	12.6165	1.92798	21.7151	21.8556	21.6625	28.4828	22.8721	17.1242	23.2861	16.1535	3.12212	33.0084	29.1246	25.0686	33.3564	27.0051	21.5123	CAFS_cau.48788.1	16.6029	2.92771	4.37332	6.60519	2.96031	3.97707	10.2277	6.28985	7.78917	CAFS_cau.10077.1	49.1986	8.64296	5.95986	19.3244	26.921	67.4986	43.9012	32.1256	11.5628
OG0004205	CAFS_CC_T_00115900	0.357734	0.757728	0.0515087	14.0773	0	0	0.142227	0	0.284883	CAFS_CC_T_00239894	0.981458	2.08908	5.7714	17.5939	0.375787	0.383972	0.739262	0.464072	2.69268	1.33919	2.8468	5.82291	31.6712	0.375787	0.383972	0.881489	0.464072	2.97757	CAFS_cau.43243.1	0.503488	0.113451	0.109171	8.54174	0.162932	0.445682	0.643726	0.754595	0.285175	CAFS_cau.10084.1	0.166027	0.896575	2.13268	8.20427	0.195247	0.056197	0.523883	0.932894	0.979151
OG0004206	CAFS_CC_T_00118235	0.139754	3.10453	0.132022	10.5475	5.37738	4.92351	5.50043	4.71483	1.80214	CAFS_CC_T_00242195	0.683849	6.95896	0.291093	15.9094	3.71534	9.33221	4.52813	9.08284	3.97324	0.823603	10.0635	0.423115	26.4569	9.09273	14.2557	10.0286	13.7977	5.77538	CAFS_cau.43245.3	2.56856	3.26585	0.986819	19.8977	4.15571	18.7432	19.0255	8.32085	3.14066	CAFS_cau.10087.3	1.43955	16.9773	0.779761	21.4057	4.86319	48.2982	5.61493	12.2007	1.37393
OG0004208	CAFS_CC_T_00024841	0.405467	0.015929	0	3.66714	2.89507	0.771965	1.49587	0.490687	0.387509	CAFS_CC_T_00143455	0.254104	0.795397	0.0785257	10.8153	1.27401	4.6681	1.4828	1.44424	0.575626	0.659571	0.811326	0.0785257	14.4824	4.16908	5.44006	2.97867	1.93492	0.963135	CAFS_cau.48815.1	0.073814	0.0423065	0.0521437	9.13231	0.142046	0.2542	0.483614	0.148606	0.1094	CAFS_cau.10100.1	0.54544	0.654397	0.193163	26.059	1.71382	5.43865	3.32513	0.963283	1.20173
OG0004210	CAFS_CC_T_00024865	0	0.0579047	0.139509	29.491	0	0.96367	0	0.284453	0	CAFS_CC_T_00143495	0	0	0.0777717	36.6368	0	0	1.2054	0	0.414132	0	0.0579047	0.21728	66.1278	0	0.96367	1.2054	0.284453	0.414132	CAFS_cau.48846.1	0	0	0.258	10.68	0	0	0.107213	0.115997	3.20156	CAFS_cau.10121.1	0	0.03895	0.0844143	8.03034	0	0	0.411591	0.0943545	0.473318
OG0004211	CAFS_CC_T_00024871	7.8868	7.87934	2.82503	8.49837	7.50241	25.2811	13.1909	20.3451	11.6857	CAFS_CC_T_00143499	9.45394	8.68026	6.40539	8.67836	7.87606	21.287	13.094	20.0122	13.4994	17.3407	16.5596	9.23042	17.1767	15.3785	46.5681	26.2849	40.3573	25.1851	CAFS_cau.48848.1	4.88733	3.42956	2.95037	10.1976	6.86386	13.3261	18.6855	15.3137	7.82649	CAFS_cau.10123.1	3.61637	5.93847	7.49151	18.1058	13.3928	20.8687	39.0722	24.5405	25.5044
OG0004212	CAFS_CC_T_00024906	15.9242	22.9339	0.0246417	0.145288	1.07004	0.0578613	55.9998	0	0.0142337	CAFS_CC_T_00143532	1.88269	0.547364	0.0291393	8.59904	4.41847	0.152788	173.225	0.0375243	0.0426667	17.8068	23.4813	0.053781	8.74433	5.48851	0.210649	229.224	0.0375243	0.0569003	CAFS_cau.48858.2	4.76969	0.0975635	0.0184717	0.026197	0.398321	0.187576	8.53167	44.1828	0.105084	CAFS_cau.10135.1	2.6426	0.189686	0.504164	0.482724	1.93114	4.0579	78.8128	3.28341	1.45459
OG0004214	CAFS_CC_T_00027079	0.0419587	0	0	3.85908	0	0	0	0	0	CAFS_CC_T_00145412	0	0.009944	0	9.33082	0	0	0.026109	0	0.312314	0.0419587	0.009944	0	13.1899	0	0	0.026109	0	0.312314	CAFS_cau.48869.1	0.358108	0.01197	0	4.53304	0	0	0.151387	0	0.150739	CAFS_cau.10148.1	0.326272	0.0247085	0	4.8727	0	0.018172	0.194695	0	0
OG0004216	CAFS_CC_T_00025092	6.52935	0.191652	0.476366	4.06672	2.78965	0.0542213	2.15584	0	2.01624	CAFS_CC_T_00143363	10.2514	0.549534	0.737753	4.49195	10.6536	1.32934	1.46067	0.525118	2.67848	16.7808	0.741186	1.21412	8.55867	13.4433	1.38356	3.61652	0.525118	4.69472	CAFS_cau.48902.1	0	0	0.384157	3.31622	0.467817	0.0794555	1.04355	0.0930685	0	CAFS_cau.10187.1	1.00968	0	0.630606	8.69981	2.69976	0	3.63523	1.32121	4.86704
OG0004219	CAFS_CC_T_00027142	0.468939	0	0.628556	9.35031	0.123753	0.126843	0.30296	0	0.41283	CAFS_CC_T_00145248	0.117119	0.0560207	0.766438	8.7787	0.0997547	0.0408187	3.98237	0	0.043856	0.586058	0.0560207	1.39499	18.129	0.223508	0.167661	4.28533	0	0.456686	CAFS_cau.48911.1	0	0	0.183503	7.391	0	0	0.126446	0.180489	0	CAFS_cau.10195.1	0	0	0.496479	5.86056	0	0.0281795	1.39067	0.0324795	0
OG0004220	CAFS_CC_T_00027146	6.93756	8.28318	8.57529	12.277	10.338	16.8929	12.5532	12.8073	11.7109	CAFS_CC_T_00145252	13.671	17.2097	8.94982	16.073	17.5973	23.8154	23.6775	18.5558	22.3952	20.6086	25.4928	17.5251	28.35	27.9353	40.7083	36.2307	31.3631	34.1061	CAFS_cau.48913.1	4.57873	5.82339	19.9394	6.95453	11.4125	7.09072	17.4426	8.33467	9.04989	CAFS_cau.10197.1	8.96195	12.0849	17.0609	16.0817	26.1874	15.1674	39.6735	23.7984	14.2869
OG0004222	CAFS_CC_T_00025146	1.26608	14.1964	7.34532	32.3978	11.7681	24.0136	18.701	15.2374	16.8556	CAFS_CC_T_00143425	5.72409	14.6685	7.36175	37.091	17.779	30.4477	31.9237	26.42	18.7509	6.99017	28.8649	14.7071	69.4889	29.5471	54.4614	50.6247	41.6574	35.6065	CAFS_cau.48920.1	8.6903	12.6526	7.32164	61.8798	7.80409	31.3541	53.17	27.3114	21.2362	CAFS_cau.10204.4	11.7741	19.8594	19.9494	103.648	18.1117	51.1842	35.8213	41.5673	22.6007
OG0004224	CAFS_CC_T_00027174	4.50801	1.47096	0.716987	3.57738	2.20646	1.93591	3.25447	1.90353	2.70214	CAFS_CC_T_00145279	2.78036	1.73825	0.695498	3.01844	1.74763	3.54241	3.45091	2.11918	2.07476	7.28837	3.2092	1.41248	6.59581	3.95409	5.47832	6.70538	4.02271	4.7769	CAFS_cau.48926.1	1.32309	2.011	1.91105	4.30761	4.81117	3.61847	3.28828	3.36276	2.91525	CAFS_cau.10212.1	2.32442	2.39423	2.50135	4.76418	3.27841	3.55855	5.03991	3.52647	3.13622
OG0004225	CAFS_CC_T_00025153	7.64117	5.03857	1.6308	10.2325	6.39756	16.7237	16.4194	20.8996	4.83601	CAFS_CC_T_00143432	6.99919	5.95288	4.98285	18.6493	7.23291	11.6586	7.78717	13.7572	9.09658	14.6404	10.9915	6.61365	28.8818	13.6305	28.3822	24.2066	34.6568	13.9326	CAFS_cau.48927.1	4.92158	3.0894	2.36054	8.9544	5.29226	23.1428	5.6463	7.03239	3.49079	CAFS_cau.10213.2	7.21674	1.76761	3.06325	6.93687	4.61154	4.01411	4.40056	3.29284	2.36732
OG0004226	CAFS_CC_T_00025164	0.839612	0.074731	0.231981	0.46394	0.539198	0.0423483	0.163528	0	13.0512	CAFS_CC_T_00143440	1.14252	0.440755	1.43316	2.29492	1.54262	0.0783113	2.949	0.336955	39.2751	1.98213	0.515486	1.66514	2.75886	2.08181	0.12066	3.11252	0.336955	52.3263	CAFS_cau.48929.1	0.764754	0.081568	0.419133	3.02354	1.28117	0.78436	2.40001	1.32349	35.817	CAFS_cau.10215.1	0.440166	0	0.114558	2.1849	0.935258	3.53109	1.60269	0.339464	33.7511
OG0004228	CAFS_CC_T_00025180	6.01697	2.9737	8.13437	11.8687	4.8569	2.78001	4.49403	1.69831	14.9118	CAFS_CC_T_00143692	12.6318	6.85637	3.908	16.0589	6.67107	9.36353	12.4719	9.47945	11.4977	18.6488	9.83007	12.0424	27.9275	11.528	12.1435	16.966	11.1778	26.4095	CAFS_cau.48945.1	1.67066	20.3149	10.8013	7.5941	2.559	3.93524	3.86348	5.10575	9.45663	CAFS_cau.10231.1	3.23326	9.87529	4.88321	4.68498	1.46858	5.97673	6.92816	4.62891	4.28879
OG0004229	CAFS_CC_T_00027208	2.8709	1.8577	1.85832	7.8201	3.89682	2.71066	4.12296	3.3417	4.3507	CAFS_CC_T_00145460	3.90353	5.19033	2.06449	7.99315	6.98365	14.2205	6.13853	11.4316	7.98603	6.77443	7.04803	3.92281	15.8132	10.8805	16.9311	10.2615	14.7733	12.3367	CAFS_cau.48946.1	4.22126	23.989	7.03117	7.29746	4.02896	5.3562	9.26231	4.03467	7.45516	CAFS_cau.10232.2	1.75321	11.6612	1.69583	2.94574	2.95604	2.3084	2.00665	2.20687	3.11647
OG0004232	CAFS_CC_T_00025203	5.57377	4.14116	1.28238	26.1411	11.2188	4.44857	25.5324	7.08134	9.97935	CAFS_CC_T_00143718	4.85472	6.78604	7.96259	24.6327	280.634	2.15247	78.8964	3.17392	1.90278	10.4285	10.9272	9.24497	50.7738	291.853	6.60104	104.429	10.2553	11.8821	CAFS_cau.48963.1	8.11074	7.99297	18.6643	50.1194	160.373	122.042	56.982	165.135	114.32	CAFS_cau.10240.1	44.9882	449.074	4.15154	66.678	68.829	126.316	133.908	93.4325	34.0322
OG0004234	CAFS_CC_T_00025225	0.0170603	1.24137	0	2.0243	0	0	0	0	1.03201	CAFS_CC_T_00143730	0.715681	0.809445	0.00498933	4.21532	0.407984	0.210213	0.24992	0.253179	0.667288	0.732741	2.05081	0.00498933	6.23962	0.407984	0.210213	0.24992	0.253179	1.6993	CAFS_cau.48980.1	0	0	0	3.80044	0	0	0.407102	2.3642	6.16353	CAFS_cau.10254.5	1.0779	1.53403	0.315393	34.2274	1.07635	4.02575	5.51208	6.44412	5.30818
OG0004235	CAFS_CC_T_00025241	0.203021	2.13639	2.84392	1.8831	19.3809	4.47957	11.9427	3.17128	3.17446	CAFS_CC_T_00143760	0.137383	3.3175	2.36331	3.28453	47.5226	2.97586	16.3533	2.99402	1.72701	0.340404	5.45389	5.20723	5.16762	66.9036	7.45543	28.296	6.1653	4.90148	CAFS_cau.48988.1	1.38424	12.828	4.43698	6.00028	7.86801	13.0074	27.1882	4.1774	2.53095	CAFS_cau.10260.5	0.525491	3.68351	2.4447	4.97588	7.09657	5.48968	20.4939	5.23412	1.5816
OG0004236	CAFS_CC_T_00027318	24.4216	22.8116	3.79931	16.982	21.6634	64.4827	35.9705	56.4949	25.5865	CAFS_CC_T_00145572	24.2832	20.0008	2.4415	9.13291	13.5663	38.7291	25.4879	31.9564	17.0488	48.7048	42.8124	6.24081	26.1149	35.2297	103.212	61.4584	88.4513	42.6352	CAFS_cau.48991.1	6.3561	11.7235	4.09332	12.0661	22.1818	40.0169	57.7506	32.6026	14.0229	CAFS_cau.10266.1	12.2537	15.7335	4.34356	16.9979	38.6257	60.0627	35.0166	38.6997	17.674
OG0004238	CAFS_CC_T_00025269	2.30444	5.06228	0.918447	8.86153	7.55826	8.86728	8.9078	9.0396	7.45335	CAFS_CC_T_00143789	4.44895	5.23426	1.03875	14.2942	6.63881	6.88248	5.98662	7.60115	12.7161	6.75339	10.2965	1.95719	23.1557	14.1971	15.7498	14.8944	16.6407	20.1695	CAFS_cau.49000.1	1.14834	1.70123	0.92368	6.69271	1.67536	3.30571	4.08543	3.02743	3.53834	CAFS_cau.10278.1	3.36377	4.52253	3.00147	19.1525	5.93823	11.6458	11.8651	14.7398	9.85237
OG0004239	CAFS_CC_T_00025285	1.16233	4.04104	1.00976	2.4361	27.7099	5.66827	17.4488	4.77978	3.4251	CAFS_CC_T_00143796	0.817533	4.87287	1.26714	4.17347	44.2918	6.95087	16.2871	9.12325	2.74563	1.97986	8.9139	2.2769	6.60957	72.0018	12.6191	33.7359	13.903	6.17073	CAFS_cau.49011.1	2.78262	6.68379	1.52968	4.51134	6.55944	2.30114	16.2181	4.72401	4.66464	CAFS_cau.10283.1	0.956291	5.89621	2.17206	6.94117	8.53644	12.6166	15.2752	3.88341	4.8661
OG0004240	CAFS_CC_T_00027361	6.24232	5.77993	1.9756	9.28757	6.5887	7.78593	9.89965	9.54738	8.1879	CAFS_CC_T_00145632	4.30477	9.76316	5.02673	19.0077	9.29292	17.1257	16.4313	15.3133	12.8452	10.5471	15.5431	7.00233	28.2953	15.8816	24.9117	26.331	24.8607	21.0331	CAFS_cau.49015.1	4.91867	3.22006	10.2574	9.97751	6.72016	9.45301	8.00063	8.77678	11.8213	CAFS_cau.10288.1	4.15284	2.93714	4.26722	13.3503	5.16173	11.7017	8.85824	10.2632	9.78344
OG0004242	CAFS_CC_T_00027382	4.52189	3.33646	0.426731	4.37908	3.03915	5.70569	6.77128	8.71656	2.44824	CAFS_CC_T_00145659	2.76595	1.9399	0.162964	10.2817	2.07573	2.41988	14.383	2.43447	1.38583	7.28784	5.27636	0.589695	14.6608	5.11488	8.12558	21.1543	11.151	3.83407	CAFS_cau.49027.1	1.74148	4.1473	1.09849	2.4653	2.82297	8.34666	5.57433	7.05992	2.51608	CAFS_cau.10298.1	1.0879	13.4197	0.479907	9.34676	2.62975	18.9148	6.46702	7.97956	3.53993
OG0004243	CAFS_CC_T_00027386	13.4703	4.54336	2.88421	16.109	1057.61	20.271	222.866	31.9129	24.2234	CAFS_CC_T_00145660	11.5247	2.38081	0.491707	2.93101	620.979	1.74143	122.403	1.9415	1.27773	24.9951	6.92418	3.37591	19.0401	1678.59	22.0125	345.269	33.8544	25.5012	CAFS_cau.49030.1	3.15506	30.8115	4.7542	5.559	61.438	22.0928	14.0607	32.446	8.42871	CAFS_cau.10301.11	27.527	28.8007	0.102847	3.1212	6.15038	1.68907	18.2173	0.856305	0.28656
OG0004245	CAFS_CC_T_00027449	0.366175	9.35324	1.01032	12.9135	1.68905	2.85863	4.18127	3.65313	1.20313	CAFS_CC_T_00145719	0.626707	6.62243	3.45391	32.1858	2.13755	9.01068	7.3266	7.68647	7.8349	0.992882	15.9757	4.46424	45.0993	3.8266	11.8693	11.5079	11.3396	9.03803	CAFS_cau.49043.2	1.4655	0.19046	1.09697	22.192	0.820826	0.560748	3.72145	2.11495	2.18325	CAFS_cau.10316.3	2.6786	8.30984	11.1542	35.6057	3.45039	10.754	11.172	9.18858	9.54346
OG0004246	CAFS_CC_T_00027461	37.1223	23.8195	34.4531	39.5054	30.5668	35.6302	28.1911	32.6322	60.2621	CAFS_CC_T_00145745	20.3616	21.3107	26.2608	51.659	29.2117	25.8881	38.3713	23.8206	37.699	57.4839	45.1302	60.7139	91.1644	59.7786	61.5183	66.5625	56.4528	97.961	CAFS_cau.49045.3	24.9795	32.2091	62.2662	27.094	30.5691	31.9986	18.5227	29.1609	54.6636	CAFS_cau.10318.1	7.48212	6.37189	13.5363	34.1709	13.7918	17.8289	11.6788	12.0376	22.5192
OG0004247	CAFS_CC_T_00025348	22.7489	9.82529	3.52644	63.2747	16.4028	10.8564	18.0286	11.2275	15.1858	CAFS_CC_T_00143848	19.304	11.354	2.4142	35.5049	16.8475	13.4528	20.3767	16.1731	15.0093	42.0529	21.1792	5.94064	98.7796	33.2503	24.3092	38.4054	27.4006	30.1952	CAFS_cau.49047.1	7.38429	7.62202	6.33233	31.7596	21.7766	21.3412	30.0625	22.5082	10.3755	CAFS_cau.10320.1	11.8678	9.79533	10.7333	44.3783	22.5913	19.6223	28.3814	26.7637	19.2713
OG0004248	CAFS_CC_T_00027499	8.44719	6.55862	12.4646	3.86418	14.2962	11.4256	13.9529	8.40576	30.8494	CAFS_CC_T_00145782	18.2823	8.76739	9.95136	6.55115	25.7905	22.6724	21.0016	19.3528	25.929	26.7294	15.326	22.4159	10.4153	40.0868	34.098	34.9544	27.7586	56.7784	CAFS_cau.49054.1	8.86071	3.44627	3.86129	2.75222	5.18161	6.73714	6.65127	5.01507	7.8544	CAFS_cau.10328.1	3.18546	3.71391	4.88262	7.10681	10.7295	12	10.3175	5.56318	10.4608
OG0004249	CAFS_CC_T_00027509	0.23828	1.06428	0.053291	1.93425	1.35183	1.00762	1.37499	1.46945	1.44207	CAFS_CC_T_00145785	0.183529	1.19615	0.0669013	1.67368	0.452384	1.1946	1.57401	1.42996	1.65184	0.421809	2.26044	0.120192	3.60793	1.80422	2.20222	2.949	2.8994	3.09391	CAFS_cau.49055.4	0.312553	55.0821	0.28704	6.31624	1.05273	3.09656	1.60914	6.41132	2.98649	CAFS_cau.10329.1	0.109099	0.62648	0.474592	6.30005	1.06522	2.49906	1.24617	2.33271	5.07722
OG0004250	CAFS_CC_T_00025365	0.887059	3.10602	4.80004	9.40928	10.9254	3.69996	9.06583	3.29047	6.32622	CAFS_CC_T_00143865	0.68996	3.82181	5.73299	10.6199	13.1917	1.24751	11.519	1.55733	3.1757	1.57702	6.92783	10.533	20.0292	24.1171	4.94747	20.5848	4.84779	9.50193	CAFS_cau.49058.1	9.56605	6.04023	1.52606	4.539	9.40414	5.98813	8.60901	3.28249	2.91324	CAFS_cau.10334.1	0.895442	1.92131	4.44446	14.3021	9.55119	2.34845	10.0027	2.50101	3.98365
OG0004255	CAFS_CC_T_00027647	2.59803	127.497	0.232382	2.87565	0.23868	0	0.086138	0	0.423091	CAFS_CC_T_00145927	4.25523	14.4772	11.1456	8.9988	12.3045	2.51825	2.10358	2.71803	14.6182	6.85326	141.974	11.3779	11.8745	12.5432	2.51825	2.18972	2.71803	15.0413	CAFS_cau.49106.1	9.86349	0.936892	1.4617	20.329	0.764207	1.52849	0.527338	275.685	0	CAFS_cau.10354.1	11.0641	5.25344	2.31706	5.25577	7.3651	5.7542	5.10462	53.5411	4.11997
OG0004257	CAFS_CC_T_00027607	0.0343143	0	0	21.104	0	0.0304623	0.046043	0	6.93642	CAFS_CC_T_00145882	0.877775	0.481035	0.041479	13.3658	0	0	0	0	0.312227	0.91209	0.481035	0.041479	34.4699	0	0.0304623	0.046043	0	7.24865	CAFS_cau.49095.2	0.480018	0.073931	0.874781	13.0524	0.356673	0.741427	0.686676	0.211687	0.072065	CAFS_cau.10368.1	0.299344	1.16184	0.0151147	8.83888	0	0.428437	0.484507	1.02367	0.0218225
OG0004259	CAFS_CC_T_00025433	4.26393	11.2672	3.82242	25.4051	32.1085	14.3663	19.0097	12.4721	12.1632	CAFS_CC_T_00143925	3.44449	15.2207	2.7916	36.4966	19.2337	16.3576	18.5442	14.661	11.7924	7.70842	26.488	6.61402	61.9017	51.3422	30.7239	37.5539	27.1331	23.9556	CAFS_cau.49092.2	3.05868	2.92272	3.14112	13.1127	3.18228	15.4726	22.6944	8.17144	4.43876	CAFS_cau.10372.2	9.1813	5.5619	7.29416	33.3154	9.80765	21.3274	20.2625	21.3611	13.4452
OG0004261	CAFS_CC_T_00025389	1.26621	18.1608	0.32009	0.287677	0.512099	7.00215	3.40735	7.734	2.12045	CAFS_CC_T_00143889	1.69847	6.05142	0.131164	0.074552	0.210705	1.50353	0.114532	1.21791	1.93852	2.96468	24.2122	0.451253	0.362229	0.722805	8.50568	3.52188	8.95191	4.05897	CAFS_cau.49076.1	3.57434	2.23399	0.783485	1.71427	8.04872	24.9722	6.24724	29.7855	10.0848	CAFS_cau.10380.3	2.41374	1.7876	0.747421	2.71292	5.35292	32.0793	3.0544	102.956	10.849
OG0004266	CAFS_CC_T_00025553	24.3435	2.58664	10.8711	5.01785	2.37166	16.152	17.4172	22.3694	39.3267	CAFS_CC_T_00143991	23.6487	4.1027	4.5388	5.83149	7.23909	9.69792	4.93342	14.2722	31.6364	47.9922	6.68934	15.4099	10.8493	9.61075	25.8499	22.3506	36.6416	70.9631	CAFS_cau.49130.1	0.305553	0.259657	1.5473	9.94613	1.99113	1.20189	28.2059	1.14586	1.59888	CAFS_cau.10477.1	1.88206	1.28355	2.53834	8.33714	3.43566	7.74389	2.58631	5.51827	25.9216
OG0004267	CAFS_CC_T_00027722	18.6511	15.4152	12.0077	33.9941	12.8705	39.1505	19.0851	29.4542	23.5596	CAFS_CC_T_00145969	5.00442	4.41481	6.67534	24.0271	5.8115	35.5179	9.73867	21.4899	12.1905	23.6556	19.83	18.6831	58.0212	18.682	74.6684	28.8238	50.9441	35.7501	CAFS_cau.49138.1	4.9488	10.9453	11.0583	25.8371	7.99664	19.2125	20.7711	15.1699	16.5288	CAFS_cau.10483.1	0.904672	1.13051	1.5726	6.36202	1.03425	4.10862	6.67475	2.91788	0.792795
OG0004270	CAFS_CC_T_00027864	1.11672	6.6997	2.80356	26.1036	10.3074	19.4414	12.4313	12.5713	9.68407	CAFS_CC_T_00146081	0.918565	6.13348	2.73198	22.595	8.06338	16.6657	8.97875	10.9511	7.7682	2.03528	12.8332	5.53554	48.6985	18.3708	36.1071	21.41	23.5224	17.4523	CAFS_cau.49167.1	2.70743	2.74485	1.97775	8.03851	2.43027	4.35327	9.14489	4.36831	4.61214	CAFS_cau.10512.1	3.33083	7.19288	3.69272	18.6262	4.80444	9.11721	21.0996	9.86064	10.9608
OG0004271	CAFS_CC_T_00027807	286.476	191.808	116.628	129.326	228.357	245.237	237.436	207.207	260.773	CAFS_CC_T_00146036	71.5579	61.427	82.956	50.4502	73.8304	109.493	91.5153	91.6914	76.3424	358.034	253.235	199.584	179.776	302.187	354.731	328.951	298.899	337.116	CAFS_cau.49160.1	55.3174	64.5837	34.4761	69.9354	105.333	72.4068	54.8288	113.102	83.5518	CAFS_cau.10521.1	92.0311	129.879	88.2952	96.4344	135.852	123.071	104.471	152.55	114.897
OG0004274	CAFS_CC_T_00027894	19.4852	38.2051	4.92307	24.6501	29.393	23.0223	84.4967	22.7097	18.6684	CAFS_CC_T_00144192	9.9409	15.0855	2.1196	8.07051	8.77484	6.84696	20.288	6.47022	9.43267	29.4261	53.2906	7.04268	32.7206	38.1678	29.8692	104.785	29.1799	28.1011	CAFS_cau.49179.1	25.5346	27.4791	7.73608	46.8178	43.7913	68.9509	92.1223	206.479	20.4957	CAFS_cau.10555.1	24.7957	9.71349	6.47528	14.5225	47.6974	52.054	94.9799	89.9899	18.194
OG0004275	CAFS_CC_T_00025648	0	0	0	4.70102	0	0	0	0	0	CAFS_CC_T_00144095	0	0	0	0.0762197	0	0	0	0	0	0	0	0	4.77724	0	0	0	0	0	CAFS_cau.49199.1	0	0	0	0.0673285	0	0	0	0	0	CAFS_cau.10578.1	0	0	0.0424183	0.536504	0	0	0.459932	0	0
OG0004276	CAFS_CC_T_00025649	24.3746	22.2907	33.8455	55.2298	29.0525	63.2841	38.8345	46.5252	45.3764	CAFS_CC_T_00144097	26.8475	32.4132	16.9853	81.016	37.2286	71.8619	49.2905	52.9341	58.0609	51.2221	54.7039	50.8309	136.246	66.2811	135.146	88.125	99.4593	103.437	CAFS_cau.49200.1	25.0163	19.8479	29.5328	66.8182	35.7014	45.5926	39.1501	25.7886	40.6174	CAFS_cau.10579.1	28.1338	22.7973	38.781	64.9397	29.0593	48.9117	37.7797	40.8427	37.467
OG0004282	CAFS_CC_T_00028020	5.09888	7.64267	3.67463	7.27231	2.94566	7.77562	5.62257	7.95261	6.83433	CAFS_CC_T_00146325	3.68446	2.22611	0.450135	4.6461	2.86035	3.3443	3.21498	3.77614	3.89026	8.78334	9.86878	4.12476	11.9184	5.80601	11.1199	8.83755	11.7287	10.7246	CAFS_cau.49256.1	6.03322	9.08133	5.60257	11.4618	6.40002	14.5685	8.41565	10.4885	11.8192	CAFS_cau.10639.1	4.47344	0.481023	0.210974	3.08014	1.87284	3.21402	1.3334	1.81273	4.84015
OG0004288	CAFS_CC_T_00103086	0.0982037	0	0.418088	21.7935	3.45039	2.35802	0.0169167	1.88977	0.372729	CAFS_CC_T_00227256	0.640959	0.0556003	0.182261	26.6674	0.190672	6.11678	0.044286	5.7941	0	0.739163	0.0556003	0.60035	48.4608	3.64106	8.4748	0.0612027	7.68387	0.372729	CAFS_cau.40244.1	0.033365	0.014323	0	9.2883	0.254082	0.0135695	0.510383	0.019119	0.0520075	CAFS_cau.10685.1	0	0.0056195	0.00647133	11.6666	0	0.0104985	0.357406	0	0.014531
OG0004289	CAFS_CC_T_00106243	0	0.124564	0	0	0	0	0	0	0	CAFS_CC_T_00230101	0.14605	0	0	0.396022	0	0	0	0.437159	0	0.14605	0.124564	0	0.396022	0	0	0	0.437159	0	CAFS_cau.40245.1	0	0	0	0	0	0	0	0	0	CAFS_cau.10686.1	0	0	0	0	0	0	0.415551	0	0
OG0004294	CAFS_CC_T_00030454	0.803483	0.559974	0	0.0929497	0	0.033309	0.64018	0.104785	0	CAFS_CC_T_00148086	1.75573	0.687392	0.0160577	0.250981	0.140666	0.100899	12.2126	0.0303923	0	2.55922	1.24737	0.0160577	0.343931	0.140666	0.134208	12.8528	0.135177	0	CAFS_cau.49348.1	4.2981	0.0876215	0	0	0.0609735	0.0526195	0.1964	1.26049	0	CAFS_cau.10777.1	2.27019	0.0291475	0	0.281423	0.173698	0.0721575	9.62185	1.99291	0
OG0004295	CAFS_CC_T_00028459	0	0.211717	0.0136817	14.922	0.008045	0.0137673	0.14708	0.0995537	0	CAFS_CC_T_00150126	0.0972007	0.462126	0	13.3209	0	0.0952713	1.97729	0	0.063519	0.0972007	0.673843	0.0136817	28.243	0.008045	0.109039	2.12437	0.0995537	0.063519	CAFS_cau.49343.1	0.048539	0.026782	0.0985267	10.3466	0.04886	0.035288	0.627338	0.108843	0.337639	CAFS_cau.10781.1	0.057179	0.040248	0.016541	8.69466	0.0552035	0.006182	0.216481	0.077282	0.184559
OG0004301	CAFS_CC_T_00030350	1.47645	1.99128	0.695412	2.39085	2.93901	11.5073	1.79737	15.279	3.26957	CAFS_CC_T_00148182	1.91395	2.90128	0.797965	1.99728	3.59926	15.0648	5.46517	19.0041	3.5477	3.3904	4.89257	1.49338	4.38814	6.53827	26.572	7.26255	34.2831	6.81727	CAFS_cau.49489.1	0.988278	1.88047	1.14396	2.41494	3.9303	18.4566	3.50675	4.44153	5.98554	CAFS_cau.10837.1	0.837447	2.5682	0.758171	4.46046	5.38126	11.2327	9.14166	3.08821	7.10776
OG0004302	CAFS_CC_T_00028281	3.34892	4.38086	0.708564	13.3117	2.57128	7.54476	5.58378	4.85132	5.30683	CAFS_CC_T_00150245	5.90109	6.50495	3.06675	21.312	5.36747	18.9395	11.1338	15.5586	12.1213	9.25002	10.8858	3.77531	34.6237	7.93875	26.4843	16.7175	20.4099	17.4281	CAFS_cau.49493.1	7.92146	7.34063	3.93821	14.1741	4.99182	8.1653	13.9252	5.77299	8.84304	CAFS_cau.10842.1	6.32285	8.56241	7.23507	16.9104	8.55724	11.7594	16.1196	7.79125	7.15848
OG0004304	CAFS_CC_T_00030323	2.12464	2.84553	0.668136	1.3704	3.793	31.2983	5.01273	29.7712	2.10287	CAFS_CC_T_00148208	1.55552	3.26444	0.29769	1.62614	2.21694	39.3855	4.69565	40.1707	0.820651	3.68016	6.10996	0.965826	2.99654	6.00994	70.6838	9.70838	69.9419	2.92352	CAFS_cau.49503.1	0.54466	2.27209	0.194364	2.70692	3.10314	21.3221	3.27071	4.15476	4.67434	CAFS_cau.10847.1	1.42911	3.74869	1.31862	10.2276	10.3471	56.8437	7.8997	17.1329	1.18324
OG0004307	CAFS_CC_T_00030310	1.91133	2.02121	0.968024	3.48756	1.41695	3.66082	2.22981	3.82149	28.9895	CAFS_CC_T_00148225	2.56198	1.58554	3.13022	5.16636	2.24039	9.58593	1.65377	11.3855	13.5574	4.47331	3.60675	4.09825	8.65391	3.65734	13.2467	3.88358	15.207	42.5469	CAFS_cau.49508.1	0.585062	0.840556	1.63381	3.37175	1.7508	7.03606	2.04313	2.03897	4.30146	CAFS_cau.10851.1	1.381	2.54807	2.44266	5.07747	3.41137	8.30524	2.02281	3.11052	14.5015
OG0004309	CAFS_CC_T_00028268	0	0	0	0.122302	0	0.244167	0	0.0456437	0	CAFS_CC_T_00150259	0	0	0	0.0455777	0	0	0	0	0	0	0	0	0.167879	0	0.244167	0	0.0456437	0	CAFS_cau.49512.1	0	0	0	0.0548355	0	0	0.220309	0	0	CAFS_cau.10861.2	0	0	0	0.060147	0	0	0	0	0
OG0004310	CAFS_CC_T_00028254	5.35292	6.35319	0.482007	10.9465	6.22941	8.61587	14.5868	8.82458	2.99763	CAFS_CC_T_00150265	12.6709	14.9449	4.0661	13.518	13.5401	19.982	26.4621	20.7121	12.6785	18.0238	21.2981	4.54811	24.4645	19.7695	28.5979	41.0489	29.5367	15.6761	CAFS_cau.49523.1	2.8379	3.17089	3.20364	11.8869	7.73596	10.3853	14.0475	27.2916	7.79736	CAFS_cau.10869.1	3.36823	5.9332	6.21944	15.7063	8.09806	22.3946	25.7914	35.9581	7.40816
OG0004313	CAFS_CC_T_00028741	0.63516	0	0	0.550875	0	0	0.0652823	0	0	CAFS_CC_T_00148257	0.387139	0	0.119984	0.620282	0.123789	0	0	0	0.341519	1.0223	0	0.119984	1.17116	0.123789	0	0.0652823	0	0.341519	CAFS_cau.49530.1	0	0	0	2.07435	0	0	0.344085	0.117191	0	CAFS_cau.10896.1	0	1.87379	0.313249	16.4486	0.249816	0.301428	0.698104	0.0269695	0.212757
OG0004314	CAFS_CC_T_00030606	1.91007	1.70264	0.0376317	8.24824	0.743534	1.70318	1.69881	3.14651	0.508461	CAFS_CC_T_00150282	1.64887	0.944441	0.387557	11.145	0.399235	1.08669	1.96701	1.33142	0.802954	3.55894	2.64709	0.425188	19.3932	1.14277	2.78988	3.66582	4.47793	1.31142	CAFS_cau.49531.1	0.082084	0.153009	0.00819833	14.7	0.269437	1.54504	0.471249	7.74995	0.777743	CAFS_cau.10897.1	4.13195	1.20454	0.30091	14.2733	2.10316	8.11344	1.76517	29.4745	2.20221
OG0004317	CAFS_CC_T_00030651	0	0.0519177	0	3.68323	0	0	0.105842	0	0.0545943	CAFS_CC_T_00150313	0	0.202505	0.117046	8.09217	0.0931677	0.0187427	0.39364	0	0.0989183	0	0.254423	0.117046	11.7754	0.0931677	0.0187427	0.499482	0	0.153513	CAFS_cau.49556.1	0	0.0212305	0.005614	8.36567	0	0.009326	0.781147	0.144587	0	CAFS_cau.10914.1	0.18395	0.019907	0.266717	12.2996	0.15629	0.037419	0.771101	0.013354	0.212223
OG0004321	CAFS_CC_T_00147982	4896.32	1420.4	383.776	1801.17	2050.97	5914.66	5598.42	5287.77	2274.35	CAFS_CC_T_00017051	4414.73	1565.06	426.559	1538.92	1646.99	5099.63	3884.9	5094.52	2543.3	9311.04	2985.46	810.334	3340.1	3697.96	11014.3	9483.31	10382.3	4817.65	CAFS_cau.10989.1	1822.23	181.297	423.463	1221.07	884.07	5074.97	1135.02	1101.46	978.746	CAFS_cau.28590.1	2969.25	349.871	561.447	2066.44	1550.01	8871.29	2621.76	2232.6	1768.32
OG0004324	CAFS_CC_T_00028871	17.5896	7.45598	2.71997	13.889	9.61662	10.3588	12.9286	14.1034	10.2134	CAFS_CC_T_00149776	6.66659	3.2296	0.736487	3.8464	3.4553	6.59052	5.96876	5.68586	4.16019	24.2562	10.6856	3.45645	17.7354	13.0719	16.9493	18.8974	19.7893	14.3736	CAFS_cau.49644.1	4.84946	6.76573	5.1732	11.7973	9.85636	8.50242	8.36838	13.7354	9.23651	CAFS_cau.11033.1	13.7601	4.51279	5.19326	13.8649	13.708	11.9486	23.0494	21.8825	30.3117
OG0004326	CAFS_CC_T_00030854	0	0.31408	0	0	0	0	0	0	0	CAFS_CC_T_00147897	1.61665	0.407358	0.0264483	0.020847	0	0.0847713	12.9284	0.0243163	0.0278867	1.61665	0.721437	0.0264483	0.020847	0	0.0847713	12.9284	0.0243163	0.0278867	CAFS_cau.49700.1	0	0	0	0	0.0637025	0.242004	1.72648	0.362488	0.095476	CAFS_cau.11054.1	14.0188	0	0	0.019961	0	0	1.39138	0.033461	0
OG0004331	CAFS_CC_T_00032018	0.0604997	0.0937253	0.491783	0.120169	5.70789	0.127947	0.788999	0.249461	0.878355	CAFS_CC_T_00149678	0	0	5.29759	0.042711	4.21467	0.020764	0.512941	0.120116	0.325044	0.0604997	0.0937253	5.78937	0.16288	9.92257	0.148711	1.30194	0.369577	1.2034	CAFS_cau.49773.1	0	0	0.813392	0	0.162382	0	0	0	0	CAFS_cau.11103.1	0	0.147134	5.90294	0.218897	4.42072	0.954986	1.36599	0.22284	0
OG0004335	CAFS_CC_T_00029885	21.1458	11.2623	3.59482	17.349	29.123	39.9682	25.4521	37.5736	16.5276	CAFS_CC_T_00147779	7.7737	14.8217	6.78388	29.5094	18.3562	36.7228	37.6056	27.9091	22.308	28.9195	26.084	10.3787	46.8584	47.4793	76.691	63.0577	65.4827	38.8355	CAFS_cau.49794.2	8.5101	14.4577	12.342	35.4404	14.3905	62.1663	33.2956	30.9557	11.7055	CAFS_cau.11139.1	18.4451	26.8411	15.8405	31.0549	17.8948	43.9006	35.2629	28.2243	15.3463
OG0004338	CAFS_CC_T_00031959	0.528099	0.458611	0	0.252275	25.292	0.162945	11.8023	0.904806	0.451926	CAFS_CC_T_00149612	4.60132	0.470426	0.03412	1.03687	680.485	0.666454	69.5314	1.55986	1.07008	5.12942	0.929037	0.03412	1.28914	705.777	0.8294	81.3338	2.46466	1.52201	CAFS_cau.49816.1	0.929883	0	0	0.556002	18.1647	0.987614	4.68245	4.54807	0.128258	CAFS_cau.11153.1	8.39704	0.235087	0.29173	0.382257	38.4702	1.00985	18.4967	0.133394	0
OG0004339	CAFS_CC_T_00029815	10.6255	24.7042	19.3017	201.457	14.2848	98.1051	16.0418	80.095	89.2086	CAFS_CC_T_00147687	19.7051	16.7003	14.2539	164.06	10.5557	24.4708	8.25986	19.7118	86.5724	30.3306	41.4045	33.5557	365.517	24.8404	122.576	24.3017	99.8068	175.781	CAFS_cau.49826.1	29.6344	81.8751	23.1138	298.774	54.5875	191.795	56.508	95.9618	73.3825	CAFS_cau.11163.1	1.4631	2.5478	13.4206	141.334	8.45654	3.14335	2.09257	3.96426	39.5368
OG0004340	CAFS_CC_T_00029746	5.07251	6.31217	2.17292	20.9301	9.0695	12.1862	12.0862	11.5686	7.88649	CAFS_CC_T_00147622	3.46143	4.43752	0.97734	13.1804	5.33506	8.54481	6.55756	9.17924	4.53048	8.53394	10.7497	3.15026	34.1105	14.4046	20.731	18.6438	20.7478	12.417	CAFS_cau.49869.1	8.02329	4.87985	4.65295	22.8892	7.93453	14.6046	26.4282	14.9046	9.63428	CAFS_cau.11190.7	2.26893	1.08415	1.07502	8.38617	3.48424	5.7906	5.50218	5.44841	3.58769
OG0004343	CAFS_CC_T_00031866	14.23	15.1697	10.4543	23.1455	12.9191	35.4594	25.482	30.3646	18.8071	CAFS_CC_T_00149519	13.1055	16.6148	11.0453	29.5214	16.7384	38.6233	26.4521	32.7626	20.4747	27.3354	31.7845	21.4996	52.6669	29.6575	74.0827	51.9341	63.1272	39.2818	CAFS_cau.49875.1	9.17087	6.72888	10.3298	22.5725	15.8534	23.4607	33.867	22.139	19.7124	CAFS_cau.11196.1	10.9716	8.48335	13.2982	27.7613	19.7799	27.2727	37.792	28.293	23.546
OG0004347	CAFS_CC_T_00029695	6.79738	0.312604	0	3.13281	0.114752	0	0	0.255693	0	CAFS_CC_T_00147576	13.7297	0	0	17.8926	0	0	0	0	0.0859533	20.5271	0.312604	0	21.0254	0.114752	0	0	0.255693	0.0859533	CAFS_cau.49890.1	4.70046	0	0	1.62432	0	0.208707	0.160972	0.14206	0	CAFS_cau.11210.1	14.7633	0.02738	0	1.24649	0.17431	0.304318	2.7713	0.134155	0.078363
OG0004348	CAFS_CC_T_00029686	10.7855	9.81249	474.819	4.00938	87.9717	12.7147	24.0478	9.22002	35.8861	CAFS_CC_T_00147570	19.4629	2.35873	70.7184	3.35907	22.8039	11.017	19.2442	8.93522	4.6623	30.2484	12.1712	545.538	7.36846	110.776	23.7318	43.292	18.1552	40.5484	CAFS_cau.49933.2	7.86496	1.32519	112.961	8.68257	15.7364	26.917	28.2983	41.274	8.61918	CAFS_cau.11215.1	3.3786	0.443634	35.9844	5.39356	5.94929	16.7088	13.0216	3.20557	2.11134
OG0004349	CAFS_CC_T_00031810	34.7399	37.4225	17.8551	69.9428	47.1687	105.64	146.714	85.9273	119.559	CAFS_CC_T_00149464	5.33616	12.6571	8.63039	21.2995	13.5169	21.2358	36.2589	19.4635	36.1902	40.076	50.0795	26.4855	91.2423	60.6856	126.876	182.973	105.391	155.749	CAFS_cau.49932.1	21.1141	14.6177	33.4382	55.5203	28.7888	61.8247	114.904	65.3196	77.7528	CAFS_cau.11217.2	10.9285	12.4888	26.2031	26.8305	18.9694	46.5196	27.4829	27.456	47.972
OG0004352	CAFS_CC_T_00031803	0.033648	0	0	0.947607	0	0.067456	0	0.156535	0.012837	CAFS_CC_T_00149451	170.996	0.0134937	0	0.0546423	0.135533	0.174922	0.012896	0	0.0357537	171.029	0.0134937	0	1.00225	0.135533	0.242378	0.012896	0.156535	0.0485907	CAFS_cau.49928.1	0	0	0	0.177627	0	0.0337385	0.161942	0	0	CAFS_cau.11225.1	808.906	0	0	0.0229355	0.012017	0	0.181404	0.01458	0.109033
OG0004355	CAFS_CC_T_00031799	0	0.110752	0	8.99108	0	0	0.274704	0	0.0768423	CAFS_CC_T_00149447	0	0.0139667	0	5.88441	0.0229577	0	0.0595797	0	0.750086	0	0.124719	0	14.8755	0.0229577	0	0.334283	0	0.826928	CAFS_cau.49923.1	0.021568	0.018595	0.0117127	8.96687	0.0285545	0.0605685	2.48858	0.0332555	0.923122	CAFS_cau.11237.1	0	0.0098585	0.0118653	11.6146	0.010809	0.083499	5.9481	0.0373315	1.38373
OG0004356	CAFS_CC_T_00149349	2.55776	1.91518	50.3605	5.44697	16.9976	21.0213	14.8216	15.9711	2.8189	CAFS_CC_T_00147542	3.1008	5.79554	21.9088	3.84895	43.4486	50.7371	18.0206	85.094	5.36638	5.65856	7.71072	72.2693	9.29593	60.4462	71.7583	32.8421	101.065	8.18528	CAFS_cau.49918.1	0.537353	6.71342	38.0841	9.93899	2.08834	2.30286	4.47226	1.72576	0.257663	CAFS_cau.11240.1	2.96906	1.58232	8.0592	12.7644	14.1242	45.0539	22.7497	8.13633	2.0107
OG0004359	CAFS_CC_T_00031787	0.134369	2.87846	0.214438	1.34695	0.206474	0.103512	8.56654	0.599362	0	CAFS_CC_T_00149437	0.336677	0.920482	0.0985477	2.7701	0.548982	0.34358	5.35069	0.11699	0.338887	0.471046	3.79894	0.312986	4.11706	0.755456	0.447092	13.9172	0.716352	0.338887	CAFS_cau.49912.1	1.78422	3.34384	0.231762	2.86522	0.797245	0.101365	23.0818	8.57467	0.633559	CAFS_cau.11249.1	0.978413	3.83428	0.164387	3.2213	1.4787	0.338097	9.55475	10.0245	0.168884
OG0004362	CAFS_CC_T_00031554	19.5721	6.91509	0.854015	3.54603	20.7561	13.7403	22.9672	17.9517	7.51799	CAFS_CC_T_00149422	16.407	6.05675	1.39672	7.08363	9.89076	13.1281	18.8756	29.4563	9.67588	35.9791	12.9718	2.25074	10.6297	30.6468	26.8684	41.8427	47.408	17.1939	CAFS_cau.49899.1	13.036	3.46903	1.40502	2.80286	5.18369	20.3513	12.4732	18.5016	6.60383	CAFS_cau.11261.1	7.71027	4.13918	1.26412	10.19	4.53066	8.92793	19.8101	9.4382	7.20778
OG0004365	CAFS_CC_T_00031740	0	0.124695	0.0238117	5.25342	0.0944887	0	0.0707	0.022241	0.0263053	CAFS_CC_T_00149334	0.381823	0.318842	0.170784	11.2808	0.316424	0.401601	0.776389	0	2.70786	0.381823	0.443538	0.194595	16.5342	0.410913	0.401601	0.847089	0.022241	2.73416	CAFS_cau.49957.1	0	0.0110505	0.0140263	20.0325	0.0289615	0.0520535	0.347039	0.0223495	0.0741775	CAFS_cau.11277.1	0	0.0109025	0	23.9788	0	0.010329	0.0463065	0	0
OG0004369	CAFS_CC_T_00031633	0.144866	0	0	5.16041	0.03945	0.276745	0.174697	0.468048	0.104054	CAFS_CC_T_00149216	0.050044	0	0	10.9038	0	0	0.695007	0	0	0.19491	0	0	16.0642	0.03945	0.276745	0.869704	0.468048	0.104054	CAFS_cau.50010.1	0.097629	0.056142	0.0143607	4.37646	0.220199	0.482344	3.52768	0.190764	0.153991	CAFS_cau.11328.1	0	0	0.0227983	8.24308	0	0	0.629312	0	0.0327625
OG0004370	CAFS_CC_T_00031630	25.3862	14.6499	10.5795	21.625	11.4922	14.0188	21.7019	17.3329	30.5683	CAFS_CC_T_00031434	7.9867	5.79128	4.18185	17.1998	7.97525	5.65542	12.9619	7.35051	17.2416	33.3729	20.4412	14.7613	38.8249	19.4674	19.6742	34.6638	24.6834	47.8099	CAFS_cau.50013.1	26.8503	38.8447	8.06028	20.1765	8.1343	14.0237	21.3747	35.9744	43.6626	CAFS_cau.11332.1	6.44517	3.78998	5.03947	18.9983	4.9621	16.6166	10.1959	23.0171	10.6815
OG0004373	CAFS_CC_T_00031582	3.37463	8.44178	0.0906693	7.39346	7.95894	9.76083	15.2673	11.3574	3.45074	CAFS_CC_T_00149155	1.77678	6.27285	0.174578	3.82157	4.36668	6.07361	8.64952	6.4762	1.60824	5.15141	14.7146	0.265247	11.215	12.3256	15.8344	23.9168	17.8336	5.05898	CAFS_cau.50049.1	0.463637	0.627394	0.346022	1.84929	3.91094	4.09409	7.29401	12.7155	1.40351	CAFS_cau.11356.1	0.685414	1.72297	0.300998	2.15018	3.67411	2.48143	4.44941	8.06227	0.540345
OG0004379	CAFS_CC_T_00031365	0.751922	2.60049	0.509192	3.93793	2.27925	13.8443	7.06489	11.7064	1.26075	CAFS_CC_T_00149053	7.35693	4.54256	14.9758	6.74867	13.6166	19.8488	7.17054	19.7826	10.6906	8.10885	7.14304	15.485	10.6866	15.8959	33.6931	14.2354	31.489	11.9513	CAFS_cau.50140.1	2.68997	1.87417	2.19172	3.47115	8.24315	13.1413	9.12663	8.9363	2.69723	CAFS_cau.11414.2	0.387212	1.70822	3.65947	1.2835	5.10786	3.95913	3.01928	1.10834	2.18504
OG0004380	CAFS_CC_T_00029202	4.65725	26.6048	2.29423	25.8261	20.8216	78.1642	50.0653	53.1039	12.0189	CAFS_CC_T_00147143	2.25417	28.0875	1.87923	25.7065	18.4786	56.4482	38.2821	29.4858	9.38459	6.91142	54.6923	4.17346	51.5326	39.3002	134.612	88.3474	82.5896	21.4034	CAFS_cau.50144.1	9.77512	6.40808	5.69526	16.4387	6.07547	61.6854	50.0677	54.8458	6.84744	CAFS_cau.11420.1	8.76684	3.65372	1.73382	12.1202	6.72261	27.296	43.9419	46.4714	5.47661
OG0004382	CAFS_CC_T_00031347	2.15577	9.54844	2.86844	22.6131	2.94921	25.8869	7.3076	12.7201	16.3033	CAFS_CC_T_00149027	1.01546	10.8827	1.56347	3.12138	7.55546	33.513	18.5128	27.5653	22.893	3.17122	20.4311	4.4319	25.7344	10.5047	59.3999	25.8204	40.2854	39.1963	CAFS_cau.50155.1	2.26586	1.92815	1.96519	2.62297	0.619583	41.9892	4.56723	6.5826	2.57693	CAFS_cau.11431.1	1.70191	4.85965	7.08183	3.11943	3.0784	13.2267	27.1761	9.45805	43.6748
OG0004383	CAFS_CC_T_00029172	0	0.0176767	0	0	0.955249	0.055157	62.9606	0	0.124953	CAFS_CC_T_00147075	0	0.0427387	0	0	0.425168	0	60.2563	0	0.106101	0	0.0604153	0	0	1.38042	0.055157	123.217	0	0.231054	CAFS_cau.50162.1	0.903711	0.029384	0.134428	0.0925265	0.314101	0.878259	67.2157	0.585269	0.306478	CAFS_cau.11435.1	0	0	0	0	0.318731	0.101753	91.1943	0	0
OG0004384	CAFS_CC_T_00031238	1.51629	9.75622	2.21253	19.0916	7.46518	15.679	16.5234	11.0917	8.70995	CAFS_CC_T_00148971	1.0894	7.59583	1.98058	21.4835	7.46361	12.0356	8.66661	8.53754	6.47659	2.60569	17.352	4.1931	40.5751	14.9288	27.7145	25.19	19.6293	15.1865	CAFS_cau.50183.2	9.2925	8.73984	5.30937	22.9456	9.53626	22.8783	23.9121	22.0289	7.46465	CAFS_cau.11467.1	7.31644	3.24789	7.5971	14.5004	4.30678	6.42384	18.3054	17.3755	6.5454
OG0004386	CAFS_CC_T_00031107	31.013	18.2295	8.08579	19.4168	19.7931	35.1523	29.1987	30.015	31.8365	CAFS_CC_T_00148938	28.5701	15.2105	5.15842	22.1683	15.5361	49.6656	31.6035	33.7142	34.1838	59.5831	33.4401	13.2442	41.5851	35.3291	84.8179	60.8022	63.7292	66.0203	CAFS_cau.50197.1	499.375	142.444	302.538	135.443	793.908	144.825	512.421	138.165	426.771	CAFS_cau.11480.1	14.1599	8.13042	8.88371	14.4107	14.7267	27.4251	38.6398	24.7372	20.8353
OG0004387	CAFS_CC_T_00029059	28.2607	3.30004	0.924038	4.13974	3.152	18.1574	8.25459	18.4209	4.97644	CAFS_CC_T_00147029	10.6492	4.51006	0.197756	2.13274	0.478954	7.00449	4.58699	6.87837	3.0413	38.9099	7.8101	1.12179	6.27248	3.63096	25.1619	12.8416	25.2993	8.01774	CAFS_cau.50198.1	9.062	3.54202	2.27808	6.61568	3.51987	39.3954	7.47819	8.00626	17.7382	CAFS_cau.11482.1	12.4854	5.06866	0.0968057	1.15297	0.526464	21.2411	7.12686	5.7522	0.496907
OG0004389	CAFS_CC_T_00031163	5.6857	9.34623	0.088247	5.19203	4.36813	13.8781	12.3923	11.689	1.9823	CAFS_CC_T_00148890	4.69808	3.59655	0.393094	1.97766	5.73233	7.04001	14.3751	5.90294	2.89679	10.3838	12.9428	0.481341	7.16968	10.1005	20.9182	26.7674	17.592	4.87909	CAFS_cau.50212.1	135.145	202.721	17.805	69.3483	138.448	105.087	85.9404	218.979	251.428	CAFS_cau.11494.1	419.162	404.635	110.304	242.44	543.216	363.82	386.608	572.829	1850.33
OG0004390	CAFS_CC_T_00029122	4.02279	2.88209	0.457691	21.0594	4.48966	6.62918	7.55891	8.76479	5.82249	CAFS_CC_T_00147017	3.33821	3.07269	1.04624	10.0137	3.04285	5.46091	5.74022	6.23712	5.64651	7.361	5.95479	1.50393	31.0731	7.53251	12.0901	13.2991	15.0019	11.469	CAFS_cau.50214.1	1.38076	2.45597	1.09602	21.3315	2.83719	6.42014	9.44779	4.53179	4.14714	CAFS_cau.11495.2	2.49791	3.00406	4.6115	14.0267	5.20801	7.91302	15.3818	9.65855	3.8927
OG0004391	CAFS_CC_T_00031147	0.174207	0.0712403	0	11.1979	4.37519	0.0688533	8.2032	0.195499	0.077325	CAFS_CC_T_00148870	0.30271	0.0227093	0.0107523	15.0621	1.30428	0.241997	13.326	0.383437	0.119743	0.476917	0.0939497	0.0107523	26.26	5.67947	0.31085	21.5292	0.578936	0.197068	CAFS_cau.50218.1	0.161213	0.132468	0.111639	17.8447	0.99599	2.3193	5.39861	0.525203	0.466774	CAFS_cau.11499.1	0.05619	0.060964	0.061028	25.4348	0.158908	1.13713	12.782	0.028687	0.233739
OG0004392	CAFS_CC_T_00031032	0	0	0	3.7241	0	0	0	0	0	CAFS_CC_T_00148840	0	0	0	1.80462	0	0	0.134547	0	0	0	0	0	5.52872	0	0	0.134547	0	0	CAFS_cau.50227.1	0	0	0	3.82821	0	0	0.200748	0	0.074507	CAFS_cau.11509.1	0	0	0	5.12997	0	0.0785155	0.783738	0	0
OG0004393	CAFS_CC_T_00030983	11.8528	12.9947	2.22306	19.1724	16.4649	19.3407	26.1862	22.3298	14.6424	CAFS_CC_T_00148794	10.9277	17.429	1.70865	17.0897	15.9135	17.8824	19.029	20.5088	14.6737	22.7805	30.4237	3.9317	36.2621	32.3784	37.223	45.2152	42.8386	29.3162	CAFS_cau.50235.1	10.903	5.47287	3.34734	31.5787	10.7191	29.5639	20.8577	22.6816	6.76203	CAFS_cau.11518.12	32.0505	21.3644	16.9374	42.2788	20.8135	58.5644	32.1917	69.6511	30.0144
OG0004394	CAFS_CC_T_00028991	1.44977	4.43511	1.16762	11.7533	5.39315	10.0597	7.97784	9.36192	7.22486	CAFS_CC_T_00146974	1.23043	2.4733	1.09269	7.50044	7.89045	5.69845	6.74418	6.26445	5.32998	2.6802	6.90842	2.26031	19.2537	13.2836	15.7581	14.722	15.6264	12.5548	CAFS_cau.50240.1	1.73739	4.32339	2.85334	8.45838	1.93015	7.03973	6.211	6.40997	4.14089	CAFS_cau.11523.1	1.5247	1.78694	1.49006	11.6034	1.85129	7.57834	5.90492	3.22	3.16048
OG0004395	CAFS_CC_T_00028976	14.3659	7.81082	3.39834	33.6271	13.4853	14.9712	17.5613	16.1321	9.72968	CAFS_CC_T_00146960	21.4357	11.6218	12.3265	28.5479	23.3785	24.0201	22.3509	23.5118	19.0598	35.8016	19.4327	15.7248	62.175	36.8639	38.9912	39.9123	39.6439	28.7895	CAFS_cau.50245.1	4.22947	5.84152	3.6314	21.7927	6.9797	10.4448	14.092	8.71058	11.2645	CAFS_cau.11527.1	4.58245	4.54309	0.898296	13.5024	7.94646	7.64079	11.8954	5.40982	6.51917
OG0004396	CAFS_CC_T_00030962	15.7407	16.4543	4.5683	9.6574	25.2196	40.9712	40.2716	37.2643	17.4925	CAFS_CC_T_00148770	4.66176	10.0578	2.35037	8.9843	15.0708	34.4917	28.901	23.7272	13.3011	20.4025	26.5121	6.91867	18.6417	40.2904	75.4628	69.1726	60.9915	30.7936	CAFS_cau.50246.1	10.6825	8.48557	6.75284	10.7037	12.86	48.3001	57.0746	37.0259	14.6545	CAFS_cau.11528.1	4.67193	3.48966	3.76012	4.34155	7.14648	16.5567	44.9044	12.7918	8.58744
OG0004399	CAFS_CC_T_00030928	1.23183	3.32913	0.461325	2.83521	2.90945	1.88847	6.81872	3.55806	1.52282	CAFS_CC_T_00030547	1.8313	6.26905	0.130001	2.42364	3.20594	4.42953	9.06248	5.54707	1.59704	3.06312	9.59818	0.591326	5.25885	6.11538	6.318	15.8812	9.10513	3.11986	CAFS_cau.50259.1	0	0.105685	0.0386227	0.445505	0.613746	0.526919	2.73006	1.26288	0.399817	CAFS_cau.11541.1	0.485488	3.95375	0.134364	0.675745	2.06161	1.8034	7.2879	4.66167	0.588877
OG0004400	CAFS_CC_T_00030538	1.34421	0.242813	0.125196	0.907456	158.48	0.718767	16.4296	1.34705	0.705122	CAFS_CC_T_00148711	2.00283	0.589267	0.274463	1.75926	306.237	5.50003	29.1517	8.94996	1.41	3.34703	0.83208	0.399659	2.66671	464.717	6.21879	45.5813	10.297	2.11513	CAFS_cau.50268.1	0.294024	24.2048	1.1745	11.406	102.663	13.4722	8.55553	24.3584	1.66065	CAFS_cau.11548.1	0.185871	8.87106	1.06714	6.456	164.004	35.5343	14.9137	21.1564	1.79894
OG0004401	CAFS_CC_T_00030526	35.2735	3.91932	18.3268	11.1744	14.9305	7.76206	11.7441	6.66386	26.3096	CAFS_CC_T_00148704	6.01107	6.46789	2.21139	10.685	4.42759	10.5655	12.2485	10.272	4.54071	41.2845	10.3872	20.5382	21.8595	19.3581	18.3276	23.9926	16.9359	30.8503	CAFS_cau.50271.2	3.03662	7.84616	5.1577	14.3651	13.5148	5.301	7.70715	9.22886	8.25031	CAFS_cau.11552.1	9.44786	2.28081	2.90638	18.6765	9.07223	11.6098	5.23241	13.3443	19.1357
OG0004402	CAFS_CC_T_00030910	0.0463633	0.0186363	0	34.7438	0	0	0.056721	0.010294	0	CAFS_CC_T_00148698	0.129099	0	0	73.4905	0	0	0.0420833	0.0363177	0.093683	0.175462	0.0186363	0	108.234	0	0	0.0988043	0.0466117	0.093683	CAFS_cau.50273.1	0.04813	0.108921	0	53.7842	0	0.0296105	0.388423	0.111874	0.034186	CAFS_cau.11554.1	0.046934	0.353865	0.00604	99.9222	0.028754	0.087811	0.860425	0.173369	0
OG0004403	CAFS_CC_T_00014300	0.308347	4.35958	0.841969	15.4986	5.63345	5.87207	6.27021	5.51565	3.43165	CAFS_CC_T_00132478	0.232096	2.94118	0.548309	17.4527	3.86013	3.03694	2.93577	2.4358	1.92456	0.540443	7.30076	1.39028	32.9514	9.49357	8.90902	9.20597	7.95145	5.35621	CAFS_cau.45417.2	4.0393	2.69139	1.38368	26.0637	7.25366	11.0968	13.9766	11.9626	7.481	CAFS_cau.1158.7	3.35531	2.6604	1.75118	24.2784	3.28641	8.36314	18.1137	6.88007	7.09119
OG0004408	CAFS_CC_T_00029989	4.75226	6.03432	0.677035	4.27685	6.2632	11.1861	8.91359	11.1146	4.70475	CAFS_CC_T_00148593	3.39629	8.84272	0.407496	6.52834	2.07928	7.33877	6.36742	6.61418	3.75967	8.14855	14.877	1.08453	10.8052	8.34248	18.5249	15.281	17.7288	8.46443	CAFS_cau.50328.1	1.71552	0.794152	1.99776	2.49779	5.58243	6.71524	7.14675	5.78073	3.6284	CAFS_cau.11614.1	1.35994	0.21813	0.42456	1.00539	1.10006	3.25166	2.29176	29.84	0.533232
OG0004409	CAFS_CC_T_00029996	49.2385	31.691	15.8243	25.6119	31.1951	41.0842	64.8165	53.5153	50.427	CAFS_CC_T_00148586	42.0476	37.5075	16.7017	23.9048	32.6246	41.8996	72.7009	40.8615	27.1921	91.286	69.1985	32.526	49.5167	63.8197	82.9837	137.517	94.3768	77.6191	CAFS_cau.50330.1	21.5234	33.2931	40.346	41.692	39.617	42.8186	52.6507	59.5326	38.2959	CAFS_cau.11615.1	40.4105	57.91	30.0821	47.9847	94.9366	102.817	75.3539	119.023	53.3257
OG0004421	CAFS_CC_T_00032235	0	0.0369283	3.44562	0	0.526591	0	0.140062	0	0.0853513	CAFS_CC_T_00146680	0.00833867	0.019628	1.93991	0.057377	0.127637	0	0.033329	0	0.540287	0.00833867	0.0565563	5.38553	0.057377	0.654228	0	0.173391	0	0.625638	CAFS_cau.50412.1	0.107279	1.60267	13.5691	1.17058	0.99362	0.052305	0.207463	0.0227315	2.03069	CAFS_cau.11678.1	0.022303	0.0220715	3.17897	1.34685	0.0655715	0.0542875	0.0789425	0.012909	0.923617
OG0004428	CAFS_CC_T_00199569	3.85518	0.434869	3.40359	12.8391	2.52076	1.21689	0.482834	1.70733	0.726033	CAFS_CC_T_00150562	3.64878	3.23023	1.94765	6.63286	7.32525	0.059312	0.579965	0.311973	2.6956	7.50396	3.66509	5.35124	19.472	9.84602	1.2762	1.0628	2.01931	3.42164	CAFS_cau.51960.1	0.470934	0	0	3.42706	0.773903	5.68934	0.379711	0.0586005	0	CAFS_cau.11788.1	4.89564	0.989092	3.1954	4.84003	3.15116	3.16102	1.85157	7.63571	1.68031
OG0004429	CAFS_CC_T_00009703	2.23332	0.795504	35.0571	22.0356	8.5963	8.84742	1.71167	8.13302	117.833	CAFS_CC_T_00125720	0.967112	0.741331	28.9511	58.5703	6.36695	1.91789	0.480276	1.22776	116.485	3.20044	1.53683	64.0082	80.606	14.9632	10.7653	2.19195	9.36078	234.318	CAFS_cau.118.1	0.649951	0.292903	30.0501	3.25572	3.44375	0.585747	0.696943	0.137354	3.65577	CAFS_cau.5536.6	2.30541	0.601349	23.8524	41.281	0.222226	0.827279	2.43194	1.51688	346.689
OG0004434	CAFS_CC_T_00183656	1.68033	0	0.0591623	7.58469	0	0	0.319974	0	0.082129	CAFS_CC_T_00153022	2.38368	0	0	0	0.102045	0	1.01086	0.0687167	0	4.06401	0	0.0591623	7.58469	0.102045	0	1.33083	0.0687167	0.082129	CAFS_cau.52023.2	1.66146	0.0760285	0.038735	0.371229	0.082621	0.702983	4.37507	0.243185	0.093454	CAFS_cau.11878.1	0	0	0	0.0158125	0.018477	0	0.154615	0.027096	0
OG0004436	CAFS_CC_T_00183682	2.04605	7.01066	2.41516	19.8217	6.86293	26.9158	27.0513	26.4269	10.8962	CAFS_CC_T_00112089	2.20641	6.19734	3.04854	26.7081	6.6331	34.3322	11.999	27.4588	11.3825	4.25246	13.208	5.4637	46.5298	13.496	61.2479	39.0503	53.8857	22.2786	CAFS_cau.52041.1	8.3859	4.84008	3.69967	29.7396	22.0764	63.8561	47.1704	15.3475	12.3472	CAFS_cau.11891.2	2.04326	5.08833	2.54623	38.0115	6.22474	28.3465	25.9836	13.2634	5.47158
OG0004442	CAFS_CC_T_00213853	6.59408	11.1561	2.11276	18.4091	8.81976	22.4759	13.7355	19.4211	9.22911	CAFS_CC_T_00153081	5.49098	16.8469	2.4613	27.3075	17.2221	30.0702	22.3323	23.5668	14.4317	12.0851	28.0031	4.57406	45.7165	26.0418	52.5461	36.0678	42.9879	23.6608	CAFS_cau.52109.1	7.52021	6.03839	3.86627	21.2102	6.03508	20.0093	22.5296	18.3101	6.40076	CAFS_cau.12059.1	7.80737	5.76597	4.23686	21.2122	7.07979	19.6701	36.0672	18.7454	9.75563
OG0004443	CAFS_CC_T_00213859	11.5153	10.6403	3.0838	50.8718	12.7853	14.1918	16.5415	13.4368	11.2854	CAFS_CC_T_00153074	53.8354	38.4015	11.1191	79.7491	49.8363	71.8092	66.5032	70.041	43.8263	65.3506	49.0418	14.2029	130.621	62.6215	86.001	83.0447	83.4778	55.1117	CAFS_cau.52106.1	26.0378	15.4793	14.3843	95.8213	38.4084	59.5643	67.7418	51.5476	44.3207	CAFS_cau.12061.1	7.93144	10.8249	7.52401	58.6942	18.8024	28.2265	25.4548	33.8815	15.5202
OG0004446	CAFS_CC_T_00034284	21.1558	20.9492	3.33046	10.7521	119.863	74.8233	33.6406	44.7201	19.8247	CAFS_CC_T_00151058	29.4793	21.3977	3.86277	15.2429	77.1215	81.9665	39.1316	65.4636	21.5051	50.6351	42.3469	7.19323	25.995	196.984	156.79	72.7721	110.184	41.3298	CAFS_cau.52330.1	14.339	6.67996	6.6947	14.1119	147.612	44.1903	35.1689	31.3606	18.4116	CAFS_cau.12093.1	10.6153	7.76849	4.97239	10.2126	38.6467	39.0373	27.9042	33.5099	13.1052
OG0004448	CAFS_CC_T_00034291	7.10401	14.266	0.034693	1.3733	2.11465	2.5148	1.37263	0.565755	3.16831	CAFS_CC_T_00151055	32.2048	19.1555	0.603066	5.94012	17.7614	24.3168	13.4456	35.3963	11.4895	39.3088	33.4215	0.637759	7.31341	19.8761	26.8316	14.8182	35.9621	14.6578	CAFS_cau.52327.1	6.80716	41.795	3.17884	0.216836	42.2433	0.843283	0.55886	1.76231	0.549096	CAFS_cau.12097.1	12.5646	1262.58	16.5388	42.7323	23.5281	415.599	9.08202	113.157	13.7218
OG0004449	CAFS_CC_T_00032664	1.21195	4.27184	1.71195	19.1037	5.95967	18.69	9.55903	14.5206	8.90462	CAFS_CC_T_00153379	4.07701	16.5612	3.42782	31.2154	10.1355	45.8613	23.7713	28.5088	26.4664	5.28896	20.833	5.13976	50.3191	16.0952	64.5512	33.3303	43.0294	35.3711	CAFS_cau.52326.1	14.7864	10.2296	2.88125	22.4367	9.08653	23.2329	12.9572	12.4442	16.6856	CAFS_cau.12099.1	6.31943	5.00248	4.09033	29.4797	5.23773	24.3028	6.2823	16.2285	5.40825
OG0004450	CAFS_CC_T_00034303	1.9238	2.83884	0.41395	19.4885	0.846801	7.95602	2.7506	5.37025	4.06207	CAFS_CC_T_00151049	4.86219	5.15501	1.83677	16.8969	9.2596	7.74735	7.30866	7.07345	5.06797	6.78599	7.99385	2.25072	36.3854	10.1064	15.7034	10.0593	12.4437	9.13004	CAFS_cau.52321.1	13.8086	3.19813	2.06243	27.8361	2.73213	4.84893	6.76022	4.17048	3.67131	CAFS_cau.12101.1	1.20595	1.48665	0.170153	10.16	0.115515	0.828294	0.688284	0.626934	0.720308
OG0004451	CAFS_CC_T_00032673	0.211072	1.31084	0.537175	4.59502	1.33266	3.29587	2.14478	2.45214	4.4341	CAFS_CC_T_00153365	0.325016	3.66038	0.562094	5.8863	1.52352	3.88441	2.68657	1.49684	3.13955	0.536088	4.97122	1.09927	10.4813	2.85618	7.18027	4.83136	3.94898	7.57366	CAFS_cau.52313.1	1.00951	0.852029	0.651401	6.84542	1.06614	2.16819	3.14323	2.23979	11.6256	CAFS_cau.12109.1	1.56086	4.60138	0.428862	5.76936	0.541892	1.02973	4.17832	1.7438	4.37664
OG0004453	CAFS_CC_T_00032686	1.59982	7.98869	1.11083	18.4974	7.57554	10.3313	8.76203	10.1451	5.73038	CAFS_CC_T_00153354	1.21237	8.13243	1.56655	10.7778	7.84671	11.6991	10.0825	13.8047	6.24889	2.81219	16.1211	2.67739	29.2752	15.4222	22.0304	18.8445	23.9498	11.9793	CAFS_cau.52307.1	4.65057	3.71795	4.08859	15.1127	5.39689	9.35743	11.0761	9.95008	6.07949	CAFS_cau.12113.1	4.06865	4.6822	3.47399	9.78037	4.92705	11.2141	11.0838	12.5202	7.89015
OG0004454	CAFS_CC_T_00032712	2.86597	10.3037	2.08226	16.6886	10.4036	15.7143	15.5651	14.0385	7.7356	CAFS_CC_T_00153307	6.00425	9.91967	2.88612	23.7125	10.0774	17.6384	15.3211	16.4954	10.6059	8.87023	20.2234	4.96839	40.4011	20.481	33.3528	30.8861	30.5339	18.3415	CAFS_cau.52302.3	1.51492	4.0361	0.654981	19.4998	2.48656	5.27904	4.77791	3.62965	3.26517	CAFS_cau.12116.3	8.42413	8.16561	4.38287	32.3466	9.42959	23.9284	19.9078	19.391	8.86701
OG0004456	CAFS_CC_T_00032754	7.83436	0.383931	0.326828	26.6969	0.124271	0.268482	0.400415	0.178468	0.0842003	CAFS_CC_T_00153295	0.0508313	0.519456	1.71929	37.1833	0.510121	0.069237	0.045226	0.121525	0.117866	7.88519	0.903387	2.04611	63.8802	0.634392	0.337719	0.445641	0.299993	0.202067	CAFS_cau.52290.1	0.249436	0.32451	0.139653	8.06032	0.996946	0.270354	1.16436	0.51178	0.690847	CAFS_cau.12127.1	0	0.475839	1.53648	47.6722	0.143174	0.0531925	1.18199	0.129042	0.066827
OG0004458	CAFS_CC_T_00056243	0.0258863	0.313955	0.358434	2.7937	5.09377	0.56818	1.09352	2.28321	0.994989	CAFS_CC_T_00121781	0.0604023	0.07901	0.601303	3.9635	6.94739	0.0181273	0.676871	0	0	0.0862887	0.392965	0.959737	6.7572	12.0412	0.586307	1.7704	2.28321	0.994989	CAFS_cau.1217.1	0.51245	0.0412065	8.78703	0.0978605	0.230628	0.0126975	2.87269	0.0990855	0.105813	CAFS_cau.19398.1	0	0.529184	2.42917	0	0.060778	0	1.05409	0	0
OG0004459	CAFS_CC_T_00034400	42.8755	28.1177	9.50605	28.6067	669.57	41.5771	153.644	78.8672	46.2106	CAFS_CC_T_00150969	201.992	132.164	37.8734	181.82	2002.59	329.642	332.635	734.753	184.525	244.868	160.282	47.3794	210.426	2672.16	371.219	486.279	813.62	230.736	CAFS_cau.52257.1	37.1779	73.651	50.2938	115.894	168.188	1029.86	43.9976	331.214	92.6983	CAFS_cau.12174.1	123.104	2194.76	53.3854	263.729	584.755	1040.39	186.303	1053.1	222.592
OG0004460	CAFS_CC_T_00032811	2.4705	2.85293	0.562021	2.57877	5.03595	1.44563	2.21387	1.49453	1.28254	CAFS_CC_T_00153266	3.05618	2.91274	1.20949	4.03602	11.1183	4.77527	2.6322	6.59962	2.86986	5.52668	5.76567	1.77152	6.61479	16.1542	6.2209	4.84607	8.09415	4.15239	CAFS_cau.52258.1	1.77134	10.4054	0.27188	2.5219	1.42274	4.01781	1.7402	3.52289	0.748632	CAFS_cau.12175.1	0.402283	1.07199	0.272	1.6123	0.657853	1.58608	0.79892	1.01371	0.24435
OG0004461	CAFS_CC_T_00032803	12.1037	9.17098	3.98337	31.0669	10.8951	14.8537	15.8471	14.7858	11.3896	CAFS_CC_T_00153272	6.95809	7.24343	2.4328	16.778	9.67452	9.628	9.42429	11.9908	5.87487	19.0618	16.4144	6.41617	47.8449	20.5697	24.4817	25.2714	26.7766	17.2644	CAFS_cau.52260.1	9.73495	3.49077	4.2128	16.8471	4.47816	5.4863	6.25588	4.83464	8.22119	CAFS_cau.12178.1	3.28735	2.42235	2.53572	8.27076	2.30617	3.82569	4.82467	5.26307	6.11159
OG0004462	CAFS_CC_T_00032776	0.257582	0.175561	0.350563	17.3451	1.62487	0.172346	3.39202	0.238674	0.153961	CAFS_CC_T_00176325	1.74987	0.346989	0.674754	11.9323	1.7525	1.82379	0.431992	2.9198	0.289722	2.00745	0.52255	1.02532	29.2775	3.37737	1.99613	3.82401	3.15847	0.443683	CAFS_cau.52269.1	0.598748	0.41671	0.565539	23.3726	2.44496	18.5972	0.517168	0.943006	0.433652	CAFS_cau.12193.2	1.69129	0.517803	7.21742	17.4395	3.89641	2.89472	1.02631	1.12455	0.858767
OG0004463	CAFS_CC_T_00032911	2.68872	8.78456	2.01827	20.2305	10.0844	18.2253	15.8647	17.4358	13.923	CAFS_CC_T_00153137	5.55855	4.3654	1.44801	17.4508	7.73727	11.3123	7.91812	10.5723	11.2129	8.24727	13.15	3.46628	37.6813	17.8217	29.5376	23.7828	28.0081	25.1359	CAFS_cau.52163.1	6.42385	4.79487	3.58454	19.5558	10.6229	17.1774	14.7251	12.6041	12.2812	CAFS_cau.12211.1	3.20773	4.40698	2.98147	15.5106	6.76778	8.99897	12.7046	6.27935	15.1762
OG0004464	CAFS_CC_T_00034542	2.54566	25.9689	3.67645	16.1531	10.4819	19.3915	14.2032	18.3529	13.2171	CAFS_CC_T_00150804	0.91629	12.1035	1.52568	8.86967	7.94005	16.9012	12.3596	13.4127	8.20211	3.46195	38.0725	5.20213	25.0228	18.422	36.2927	26.5628	31.7656	21.4192	CAFS_cau.52165.1	10.6938	65.1387	4.9099	22.7103	8.54994	44.2726	13.7868	30.6811	13.0314	CAFS_cau.12214.1	7.99424	20.576	3.22848	22.6067	5.22931	33.9839	12.648	24.3685	9.89451
OG0004465	CAFS_CC_T_00034497	0	1.76199	0.143514	12.0732	1.55706	3.45479	5.29807	2.76364	2.18053	CAFS_CC_T_00150853	0.298027	2.14964	0.3683	16.8269	1.82313	4.16602	6.46221	3.94178	3.84894	0.298027	3.91163	0.511814	28.9001	3.38019	7.62081	11.7603	6.70542	6.02947	CAFS_cau.52186.1	0.472543	0.64062	0.314506	3.95413	0.68707	3.89635	8.16883	1.59724	6.07512	CAFS_cau.12234.1	1.22297	1.64987	0.381209	4.87486	2.71095	6.40681	7.32711	2.61456	3.06521
OG0004466	CAFS_CC_T_00032899	2.85398	1.15942	17.2853	1.21245	4.68456	22.1427	2.94354	13.6075	89.7455	CAFS_CC_T_00153172	6.46396	1.94695	91.0343	0.701733	12.5921	16.5428	3.22635	9.00644	151.437	9.31794	3.10637	108.32	1.91419	17.2767	38.6855	6.16989	22.6139	241.182	CAFS_cau.52192.4	0.144919	0.132594	42.3191	1.64684	0.493081	5.04466	1.32241	0.910494	6.03021	CAFS_cau.12236.1	0.58129	0	0.0351963	0.546267	1.33274	2.11748	7.06788	0.538913	88.7068
OG0004467	CAFS_CC_T_00032893	1.25214	1.38476	0.561941	2.8672	1.89199	5.86971	2.63733	5.3095	0.849635	CAFS_CC_T_00153183	0.345293	1.3699	0.0477587	0.252249	0.420295	0.0100437	1.06975	0.0181993	0	1.59743	2.75465	0.609699	3.11944	2.31228	5.87976	3.70708	5.3277	0.849635	CAFS_cau.52198.1	3.05343	0.951855	0.483209	2.85939	5.36525	7.14728	10.9984	11.0415	4.53731	CAFS_cau.12243.1	1.06584	0.054381	0.201623	0.295484	0.721764	0.454773	13.017	0.955879	0.0394345
OG0004468	CAFS_CC_T_00032877	1.24782	5.21168	5.29626	14.804	3.89756	14.2438	9.03192	10.0136	13.1196	CAFS_CC_T_00153200	7.16449	9.15652	20.1735	16.245	5.59483	9.50122	10.0732	5.42198	11.2385	8.41231	14.3682	25.4697	31.049	9.4924	23.745	19.1051	15.4356	24.3581	CAFS_cau.52216.1	5.10791	3.38225	3.54914	6.18829	7.74179	6.94483	13.029	4.65201	32.0615	CAFS_cau.12276.1	2.27747	14.6914	16.4795	11.4548	11.2422	12.0143	17.2449	8.90466	30.9398
OG0004471	CAFS_CC_T_00034240	0	0.0908487	0	0.075624	10.5789	0	3.27071	0	0	CAFS_CC_T_00151100	0	0.118138	0	0.0267547	27.2304	0	10.4992	0	0.046117	0	0.208986	0	0.102379	37.8092	0	13.77	0	0.046117	CAFS_cau.52352.1	0	0	0.0910347	0.068378	0.910082	0.177748	5.62338	0	0.031889	CAFS_cau.12303.2	2.28433	0.272936	0.268172	0.100962	1.80346	0.291509	19.0992	0.47693	0.061632
OG0004474	CAFS_CC_T_00032529	0.179554	0.097382	0.0251693	0.206138	0.238651	0	2.69918	0	0.0601423	CAFS_CC_T_00153564	1.20433	0.320368	0	0.135998	0.338452	0.00717033	18.0012	0.032124	0.021286	1.38388	0.41775	0.0251693	0.342136	0.577103	0.00717033	20.7003	0.032124	0.0814283	CAFS_cau.52381.1	3.88698	0.165303	0.053748	0.242345	0.940288	0.0419805	27.1543	0.233276	0.0544875	CAFS_cau.12331.1	7.67014	0.647759	0.192224	1.16689	2.92234	0.02971	20.5119	0.798103	0.0799545
OG0004475	CAFS_CC_T_00034180	6.75238	3.99008	0.887994	14.0096	4.11676	10.5664	9.35581	8.67928	4.99523	CAFS_CC_T_00151395	4.84186	3.30016	0.863667	9.82229	2.38877	8.98058	7.06095	7.21384	3.87772	11.5942	7.29024	1.75166	23.8319	6.50552	19.547	16.4168	15.8931	8.87295	CAFS_cau.52386.1	3.35115	2.11879	1.22265	7.83463	2.76966	5.95891	11.7376	5.51084	4.65456	CAFS_cau.12336.1	2.35687	1.74804	0.918084	5.7153	2.17639	2.14164	7.18212	3.06391	3.08287
OG0004476	CAFS_CC_T_00034175	15.513	36.715	0.031474	5.31035	7.34604	1.29292	576.069	1.32469	0.881101	CAFS_CC_T_00151403	46.9612	50.962	1.11052	8.73794	77.3056	8.43915	172.566	9.09717	4.78422	62.4743	87.6769	1.142	14.0483	84.6516	9.73207	748.634	10.4219	5.66532	CAFS_cau.52393.1	70.2312	39.9115	0.616375	8.71103	17.4513	5.49757	500.742	104.919	1.20428	CAFS_cau.12343.1	127.129	9.82054	3.04993	24.6083	19.4226	61.088	49.1953	166.596	9.93886
OG0004481	CAFS_CC_T_00004536	3.29333	4.70414	1.57246	12.4766	6.80592	5.74373	10.7278	4.79502	4.1437	CAFS_CC_T_00170271	8.14522	6.12975	2.7684	20.8571	10.0621	9.06764	10.4152	8.09508	9.18344	11.4385	10.8339	4.34086	33.3337	16.868	14.8114	21.143	12.8901	13.3271	CAFS_cau.124.1	28.2119	8.40234	7.62634	66.8314	10.8237	17.2533	26.6581	18.0664	8.2675	CAFS_cau.16692.8	4.77788	5.78242	14.7678	24.4474	7.47642	10.8917	12.474	9.19466	5.35341
OG0004482	CAFS_CC_T_00033086	7.43713	6.18677	0.693508	7.90803	3.63376	17.1454	9.56961	11.5344	6.4664	CAFS_CC_T_00151572	4.65963	7.21335	0.634166	9.65132	4.54188	18.9998	9.88765	13.9032	6.62085	12.0968	13.4001	1.32767	17.5593	8.17564	36.1452	19.4573	25.4376	13.0872	CAFS_cau.52461.1	5.54224	2.59039	0.765161	5.0357	4.02914	6.66105	8.95843	5.20841	3.04343	CAFS_cau.12404.1	7.91581	5.16503	1.04962	7.38742	4.3006	10.3179	12.7456	7.89287	4.40319
OG0004483	CAFS_CC_T_00034665	3.0486	10.2441	2.63445	25.873	7.5534	23.4712	17.2869	16.992	10.5475	CAFS_CC_T_00153960	1.63555	6.32228	2.95401	37.9574	7.16689	12.9654	11.9747	10.7383	8.50839	4.68414	16.5664	5.58845	63.8304	14.7203	36.4366	29.2616	27.7302	19.0559	CAFS_cau.52466.1	5.40798	10.7	5.87146	14.1338	7.81191	10.0758	23.7591	10.3553	8.06332	CAFS_cau.12407.1	6.91694	4.60073	6.52723	16.6903	6.42876	9.60494	19.9541	10.6929	7.2085
OG0004484	CAFS_CC_T_00034684	1.88933	8.72793	3.47276	21.0512	7.72409	22.5448	12.5337	17.5745	10.9524	CAFS_CC_T_00153987	2.64251	9.27885	3.61191	14.9083	8.96494	26.7711	13.9048	21.8776	10.2197	4.53184	18.0068	7.08467	35.9595	16.689	49.3159	26.4385	39.4521	21.1721	CAFS_cau.52479.1	6.80103	6.96269	8.38881	18.4892	6.63276	30.8072	14.2502	18.5649	7.95171	CAFS_cau.12419.1	5.15855	6.46954	3.17282	22.7887	6.52772	34.9841	8.75169	17.7295	6.60634
OG0004489	CAFS_CC_T_00034705	0.724164	9.27866	2.99079	39.7823	9.55285	32.3031	10.6634	22.1676	11.8147	CAFS_CC_T_00154010	1.07785	10.4396	2.82601	39.7921	11.9053	25.9814	10.5942	15.0337	15.5627	1.80202	19.7183	5.8168	79.5744	21.4581	58.2845	21.2576	37.2014	27.3774	CAFS_cau.52484.1	6.42344	5.65288	5.15704	27.2126	8.26692	17.3874	22.6424	11.7985	13.7694	CAFS_cau.12428.1	6.35564	5.96351	6.43654	34.4226	12.736	18.1993	27.2555	14.1237	14.7501
OG0004492	CAFS_CC_T_00034734	0.57442	3.41284	0.765477	1.62139	1.14649	19.7609	3.15675	13.8766	5.39008	CAFS_CC_T_00154028	8.75606	6.10784	1.85145	3.07347	1.7895	5.84156	5.19332	5.42127	2.31213	9.33048	9.52068	2.61693	4.69485	2.93599	25.6025	8.35007	19.2979	7.70221	CAFS_cau.52504.1	0.489212	0.480303	0.229634	6.4032	2.36839	5.54808	8.64911	3.66336	11.2332	CAFS_cau.12450.1	3.33148	0.446909	2.23903	4.65572	0.9452	2.23167	2.35854	3.34807	0.818499
OG0004493	CAFS_CC_T_00034750	3.84346	4.70883	2.91187	11.3987	5.46908	11.4976	9.161	8.69137	6.02973	CAFS_CC_T_00154039	3.14335	2.89101	3.09865	6.43271	3.04465	3.77629	5.27137	3.82364	4.02794	6.98681	7.59984	6.01053	17.8314	8.51372	15.2739	14.4324	12.515	10.0577	CAFS_cau.52508.1	3.35546	8.53003	2.59159	26.4574	12.8754	14.4747	11.8621	22.8659	12.8491	CAFS_cau.12456.1	3.98995	9.63691	2.63452	20.2718	8.16091	14.3409	4.51002	14.262	7.24804
OG0004494	CAFS_CC_T_00033244	2.56906	3.61586	0.317574	12.6073	4.1321	5.55955	7.42337	7.96862	4.22764	CAFS_CC_T_00151732	3.11072	7.03639	1.08622	12.9373	6.97438	14.5486	14.5274	13.8143	5.60572	5.67979	10.6522	1.4038	25.5447	11.1065	20.1081	21.9508	21.7829	9.83336	CAFS_cau.52519.2	2.21401	1.53688	1.06119	8.43418	2.486	6.57451	11.8475	8.39901	2.65022	CAFS_cau.12471.1	1.61003	1.5853	0.919367	4.83376	2.24758	5.36521	26.5907	6.96646	2.54955
OG0004495	CAFS_CC_T_00033258	0.185913	0.018633	0	5.34623	0	3.41374	0	2.84261	0	CAFS_CC_T_00151748	0	0	0	6.63905	0.262459	0.408606	0.0604657	0.558618	0	0.185913	0.018633	0	11.9853	0.262459	3.82235	0.0604657	3.40122	0	CAFS_cau.52529.1	0	0.0414075	0	7.03835	0.038832	0.899689	0.501988	0.03242	0	CAFS_cau.12481.1	0	0.024991	0.0392417	7.92756	0.0104725	0.511383	0.460701	0.012749	1.28093
OG0004496	CAFS_CC_T_00033264	1.95085	5.61073	2.25607	12.896	3.01479	6.03956	4.10629	6.22991	7.29079	CAFS_CC_T_00151774	0.689284	6.67884	2.69302	16.69	3.56821	4.23364	2.90351	3.43661	3.48106	2.64014	12.2896	4.94909	29.586	6.583	10.2732	7.0098	9.66652	10.7718	CAFS_cau.52541.7	3.76917	9.57583	3.83051	18.3992	4.20498	10.3982	10.7811	10.6868	9.57694	CAFS_cau.12488.1	4.65877	24.987	5.39081	20.2117	6.49733	9.09141	11.5471	11.7634	6.07111
OG0004497	CAFS_CC_T_00033707	0	0.035005	0	0	0	0	0	0	0	CAFS_CC_T_00151783	0.17922	0.053508	0	0	0	0	0.020319	0	0.0358467	0.17922	0.088513	0	0	0	0	0.020319	0	0.0358467	CAFS_cau.52546.1	0	0.0308865	0	0.036947	0	0	0.035276	0	0	CAFS_cau.12494.1	0	0	0.022457	0	0	0.12998	0.160127	0	0.115279
OG0004499	CAFS_CC_T_00034872	1.39014	6.07496	1.73267	19.6378	9.77047	8.67288	9.88512	8.16989	6.15802	CAFS_CC_T_00151967	1.79801	4.81229	1.22007	32.9931	10.15	5.79561	6.44107	4.85851	6.49252	3.18815	10.8872	2.95274	52.6309	19.9205	14.4685	16.3262	13.0284	12.6505	CAFS_cau.52568.3	5.55212	3.96642	5.1369	26.6966	5.87994	9.28328	15.5925	7.99139	10.4347	CAFS_cau.12506.3	4.83645	4.54219	5.48535	37.0233	6.88376	11.7079	13.3461	8.70022	6.65162
OG0004502	CAFS_CC_T_00034858	0	0	0	0	0.0480407	0	0.347748	0	0	CAFS_CC_T_00151983	0	0	0	0.514801	0.0784757	0.00781633	0	0.0240217	0	0	0	0	0.514801	0.126516	0.00781633	0.347748	0.0240217	0	CAFS_cau.52559.1	0	0	0	0.160286	0.050163	0	1.36255	0	0.100676	CAFS_cau.12525.1	0	0	0	0	0	0.029124	0.963545	0	0
OG0004504	CAFS_CC_T_00034859	0.020879	0	0	4.40195	0	0	0.0154747	0	0	CAFS_CC_T_00151982	0.322046	0.114946	0	33.7471	0	0	0	0	0.01664	0.342925	0.114946	0	38.1491	0	0	0.0154747	0	0.01664	CAFS_cau.52561.1	0	0.029632	0	17.6587	0	0.072992	0.148704	0	0	CAFS_cau.12527.1	0.114399	0.687939	0	14.4266	0.043924	0.405025	0.80971	0.985484	0.255451
OG0004505	CAFS_CC_T_00034893	3.82716	1.79446	0.662651	0.997627	2.69026	2.53924	2.98401	2.31147	1.74259	CAFS_CC_T_00151948	7.7827	5.10861	0.0464613	3.32555	0.979806	3.52339	6.98318	3.12746	1.42203	11.6099	6.90307	0.709112	4.32317	3.67006	6.06263	9.96719	5.43892	3.16462	CAFS_cau.52577.1	0.615932	0.07534	0.113844	1.6214	3.84906	0.893758	3.48271	3.27483	3.63773	CAFS_cau.12554.1	0.348971	0	0.181941	2.8009	1.16852	0.027076	4.22429	6.09963	0.228771
OG0004506	CAFS_CC_T_00033320	0.617247	5.49799	0	0.226726	0.214034	0	0	0	1.44448	CAFS_CC_T_00154279	0.125783	6.19326	0	0.744012	1.10925	0	1.17402	0	0	0.74303	11.6912	0	0.970738	1.32329	0	1.17402	0	1.44448	CAFS_cau.52579.1	0.266259	0.277223	0.0948863	1.5038	0.392696	0.523968	0.939924	5.34288	2.01454	CAFS_cau.12558.1	0	0.036254	0.00806633	0.25396	0.0141955	0.071743	4.98734	12.4582	0
OG0004507	CAFS_CC_T_00033322	0.24563	0	0	141.812	0.231336	0	0.0545507	0.031332	0.0189673	CAFS_CC_T_00154277	0.110699	0.089024	0	135.967	0	0	0.05766	0	0.547262	0.356329	0.089024	0	277.779	0.231336	0	0.112211	0.031332	0.566229	CAFS_cau.52581.1	0.086516	0.112796	0	148.967	0.0900335	0.0238425	0.45757	0.311619	0	CAFS_cau.12563.1	0.413188	18.7599	0.302434	170.245	0.281361	0.319331	0.732055	0.949219	0.105762
OG0004508	CAFS_CC_T_00033329	1.8255	1.3174	0	1.13548	0.213953	0	3.9611	0	0	CAFS_CC_T_00154272	1.27393	0.060975	0.0131677	0.395504	0.037178	0	4.23514	0	0.026353	3.09943	1.37838	0.0131677	1.53098	0.251131	0	8.19624	0	0.026353	CAFS_cau.52584.2	5.44469	0.110238	0.0193353	0.24835	0.28812	0.016097	4.15518	1.6244	0	CAFS_cau.12565.1	5.82886	1.64914	0.025136	1.00724	0.121872	0.039584	3.18176	0.16076	0.054678
OG0004509	CAFS_CC_T_00033369	0.775756	3.26207	4.28134	38.2006	1.22635	15.8795	2.93217	10.5999	11.0641	CAFS_CC_T_00154230	3.46785	8.76988	0.998098	23.7834	1.32492	6.58388	1.72374	4.2707	6.32256	4.2436	12.032	5.27944	61.984	2.55128	22.4634	4.65591	14.8706	17.3866	CAFS_cau.52599.2	6.45425	6.34389	2.05056	15.5479	0.493424	7.29292	4.66096	10.0562	11.2385	CAFS_cau.12584.1	7.18818	8.76439	2.99179	18.4497	1.1515	7.25102	2.86501	7.1747	13.4304
OG0004511	CAFS_CC_T_00035006	1.1922	0.215373	0	0	6.00782	0	0.308344	0	0	CAFS_CC_T_00151831	0	0	0.308124	0	0	0	0	0	0	1.1922	0.215373	0.308124	0	6.00782	0	0.308344	0	0	CAFS_cau.52632.1	0	0	0	0	0	0.045581	0.0214635	9.64243	0	CAFS_cau.12624.1	0	0	1.34782	0	0	0	0.039646	0	0
OG0004514	CAFS_CC_T_00033494	8.23742	1.55307	1.00593	29.077	4.43215	2.08432	3.92596	3.0568	10.7095	CAFS_CC_T_00152047	4.09224	0.233259	0.82982	27.7222	3.08009	0.502353	0.930947	1.8174	2.74116	12.3297	1.78633	1.83575	56.7992	7.51224	2.58668	4.8569	4.8742	13.4507	CAFS_cau.52655.2	3.85366	1.2192	0.577451	27.7212	2.90135	1.17893	4.60015	1.45348	7.4756	CAFS_cau.12649.4	2.1972	1.692	1.05667	39.8421	6.1965	4.66026	2.69773	1.52375	25.0982
OG0004515	CAFS_CC_T_00035059	3.96484	3.56139	2.10781	4.10169	4.36404	4.13476	3.59332	7.82876	9.83127	CAFS_CC_T_00154340	1.92676	8.7713	5.38797	8.2102	4.45666	1.99011	5.66207	3.23932	6.75155	5.89159	12.3327	7.49578	12.3119	8.8207	6.12487	9.2554	11.0681	16.5828	CAFS_cau.52674.2	5.01237	17.067	4.6281	5.67823	29.838	12.0332	8.33929	10.8654	10.5428	CAFS_cau.12664.3	3.33332	14.9369	8.2655	4.54274	23.4128	3.00689	10.0538	7.30807	8.7296
OG0004516	CAFS_CC_T_00035062	0.297549	0.093025	0	4.7133	0.226292	0	0.476928	0	0.165629	CAFS_CC_T_00154353	0.794775	0	0.01632	16.5454	1.2214	0.141313	0.318667	0.313285	0.064475	1.09232	0.093025	0.01632	21.2587	1.44769	0.141313	0.795595	0.313285	0.230104	CAFS_cau.52676.1	0.152283	0.621972	0.10121	7.61262	0.292573	0.0567315	0.994579	2.92846	0.491978	CAFS_cau.12667.1	0.379538	0.046537	0.446314	13.3529	0.348465	0.132278	0.416177	0.24678	0.117773
OG0004517	CAFS_CC_T_00035068	1.06847	6.90252	1.65802	11.1285	4.24184	21.354	11.2997	12.9684	6.28495	CAFS_CC_T_00154360	3.51974	4.0455	1.4031	5.85815	2.98596	11.046	7.90005	6.07397	5.139	4.58821	10.948	3.06113	16.9867	7.22781	32.4	19.1997	19.0424	11.4239	CAFS_cau.52678.1	9.51106	5.14974	2.35184	7.96103	5.61158	9.53007	28.2862	8.67748	7.48003	CAFS_cau.12669.1	3.82912	2.58832	0.961222	4.37474	2.13544	9.88484	13.8574	5.47251	5.74618
OG0004518	CAFS_CC_T_00035121	9.07923	17.8071	7.19031	29.6058	20.9208	40.9082	31.1286	41.8282	27.2991	CAFS_CC_T_00154437	14.4708	13.5613	4.55705	27.261	14.8966	27.6884	24.0337	24.9315	17.8163	23.55	31.3684	11.7474	56.8668	35.8174	68.5966	55.1624	66.7596	45.1154	CAFS_cau.52694.1	4.61804	4.48711	4.76924	15.9641	6.26561	14.0472	13.3292	12.1795	10.1833	CAFS_cau.12685.1	11.5811	9.50853	8.14155	31.6913	21.3042	36.759	21.5304	39.7089	16.834
OG0004519	CAFS_CC_T_00033599	0.566592	10.9106	1.13076	14.976	4.52577	8.01599	16.9607	11.169	5.98218	CAFS_CC_T_00152154	7.896	6.01564	1.65966	22.5431	9.00141	3.70778	9.17168	4.97966	7.96219	8.46259	16.9263	2.79043	37.5191	13.5272	11.7238	26.1324	16.1486	13.9444	CAFS_cau.52704.1	1.94303	4.13864	1.07726	24.7017	7.24017	24.4764	21.0907	9.15544	9.16085	CAFS_cau.12693.1	6.59412	5.72278	1.53695	8.99962	9.50921	8.02443	11.1517	10.2979	7.28754
OG0004521	CAFS_CC_T_00035166	13.4327	10.9105	5.84621	14.663	31.5288	37.9572	23.8225	26.1063	15.2329	CAFS_CC_T_00154472	13.8465	16.0818	10.7707	23.0588	12.7056	49.7755	22.4782	36.714	19.0966	27.2792	26.9923	16.6169	37.7217	44.2344	87.7327	46.3007	62.8203	34.3296	CAFS_cau.52708.1	14.9674	37.0074	8.18635	40.8243	26.2946	128.882	39.9389	53.0024	17.3248	CAFS_cau.12696.4	11.8104	17.2882	3.74953	17.5905	8.01516	33.6932	31.7042	13.4303	15.5825
OG0004522	CAFS_CC_T_00035181	14.0249	5.5766	3.51257	14.415	8.50417	4.57143	9.85933	8.80316	10.7155	CAFS_CC_T_00154489	14.988	9.72122	11.8606	13.1697	11.9282	13.8681	16.3984	16.6119	19.0903	29.0129	15.2978	15.3732	27.5846	20.4324	18.4395	26.2578	25.4151	29.8058	CAFS_cau.52709.1	2.35058	3.01974	2.65108	5.33149	3.78679	1.97321	2.86672	4.13545	7.14501	CAFS_cau.12697.1	5.3107	8.4651	7.07304	20.1416	9.35582	10.5499	9.18408	14.386	18.4665
OG0004523	CAFS_CC_T_00035212	0.599553	2.42391	1.46024	3.19533	2.47926	5.8853	7.04418	5.96873	1.4772	CAFS_CC_T_00154503	0.668665	1.46752	1.56652	4.20569	2.32296	3.59294	8.02127	3.98975	1.84092	1.26822	3.89143	3.02675	7.40102	4.80222	9.47824	15.0655	9.95848	3.31812	CAFS_cau.52712.3	1.3433	1.31263	3.82627	5.06823	3.56466	11.7333	11.8645	4.75761	1.96946	CAFS_cau.12701.2	0.777471	0.275239	2.87529	6.27384	2.61495	3.1701	11.0827	4.68541	1.01668
OG0004525	CAFS_CC_T_00033652	0.638521	2.29965	0.602565	30.7053	0.909994	10.1715	0.944064	9.33877	0.683489	CAFS_CC_T_00152238	3.05193	4.66795	0.348629	30.463	1.64735	11.4474	6.47405	10.9566	5.04684	3.69045	6.96759	0.951194	61.1683	2.55734	21.6189	7.41811	20.2953	5.73033	CAFS_cau.52735.1	1.16982	0.900193	0.793733	22.8061	1.08648	10.1184	1.03025	5.47445	0.893127	CAFS_cau.12729.1	0.11133	0.671579	0.315869	22.0702	14.7181	16.0046	10.3517	4.00257	1.0417
OG0004528	CAFS_CC_T_00096808	37.9381	5.49791	2.1083	8.84685	5.99386	9.80766	9.94038	7.80337	12.0141	CAFS_CC_T_00152272	25.5973	8.7366	5.6294	9.38864	8.28303	13.9094	9.57963	9.95002	8.62307	63.5354	14.2345	7.73771	18.2355	14.2769	23.717	19.52	17.7534	20.6372	CAFS_cau.52760.1	3.87738	4.00483	8.10613	9.61287	10.6568	7.10097	12.6983	9.71153	14.126	CAFS_cau.12741.1	2.73046	1.38673	6.94338	6.49108	4.87247	5.71015	6.98609	8.61554	16.3083
OG0004529	CAFS_CC_T_00100459	19.5907	10.0687	0.800122	0.362032	5.03806	6.04111	21.5662	4.19282	5.56273	CAFS_CC_T_00154634	17.6637	24.9681	2.7871	8.36126	10.8474	1.14736	12.0694	0.789401	4.91552	37.2544	35.0368	3.58722	8.72329	15.8854	7.18847	33.6356	4.98222	10.4782	CAFS_cau.52765.1	4.09575	0.614863	0.765144	2.38968	3.05548	5.05012	3.29815	15.5724	2.17718	CAFS_cau.12742.1	9.66046	13.4995	0.390063	0.723477	1.53144	13.2277	7.5051	5.41007	2.55561
OG0004533	CAFS_CC_T_00096900	3.07237	7.03895	0.337617	8.31755	3.67962	4.41366	6.8229	3.54456	1.0748	CAFS_CC_T_00154696	1.70918	1.50503	0.220626	15.1564	2.21634	5.63645	2.30276	6.08824	1.16281	4.78155	8.54398	0.558243	23.4739	5.89595	10.0501	9.12566	9.63281	2.2376	CAFS_cau.52797.2	3.19387	23.2468	0.587458	14.6406	1.65438	1.59867	3.19176	1.23977	0.010002	CAFS_cau.12775.1	1.37002	4.22275	1.09592	15.7945	1.02497	9.10118	3.27028	4.89245	0.361658
OG0004535	CAFS_CC_T_00100397	5.11744	13.4588	6.75998	32.2781	13.9073	26.8637	18.7901	23.2158	12.2617	CAFS_CC_T_00152356	10.9518	9.84735	8.22257	30.9046	10.6331	22.5859	17.4706	19.5622	9.67471	16.0692	23.3062	14.9826	63.1827	24.5404	49.4496	36.2607	42.778	21.9365	CAFS_cau.52799.1	4.52767	4.65007	6.04604	25.1804	5.86461	12.4571	24.5012	10.5869	10.6483	CAFS_cau.12781.1	5.58649	2.96521	5.52667	22.1476	5.42032	8.12397	11.3337	11.9114	17.1587
OG0004536	CAFS_CC_T_00100395	2.74888	1.9256	0.079394	442.304	1.4069	2.13592	1.43905	1.6168	2.04295	CAFS_CC_T_00152359	7.82933	0.61761	0.0561943	683.714	0.622884	0.664999	0.756082	1.16411	1.8542	10.5782	2.54321	0.135588	1126.02	2.02978	2.80092	2.19514	2.7809	3.89716	CAFS_cau.52800.1	0.159529	0.175645	0.0690723	141.323	0.0416455	0.658658	1.32412	0.4092	0.160703	CAFS_cau.12782.1	0.68033	0.257743	0.11798	329.607	0.032026	0.252467	1.03357	0.635605	0.0621095
OG0004538	CAFS_CC_T_00154718	0.396937	38.687	0.0673643	0.728332	0.372777	0	1.64122	0	0.343746	CAFS_CC_T_00096725	0	32.174	0	6.1903	0.0415407	0	0	0	0.0876343	0.396937	70.861	0.0673643	6.91863	0.414318	0	1.64122	0	0.431381	CAFS_cau.12790.1	0	0.0313325	0	0.37171	0	0.029685	0.108263	35.2526	0.120815	CAFS_cau.52809.1	0	0.054024	0	5.36289	0.113812	0.082019	0.150786	44.4719	0
OG0004539	CAFS_CC_T_00035662	3.62539	11.2921	0.379914	7.82798	3.41844	13.3997	7.53873	9.55088	4.58731	CAFS_CC_T_00152399	5.94801	10.7813	2.71303	26.0744	10.0957	9.04333	7.19944	8.06138	5.57153	9.5734	22.0734	3.09294	33.9024	13.5142	22.4431	14.7382	17.6123	10.1588	CAFS_cau.52836.1	1.12798	25.5219	0.711093	16.174	2.57649	15.9338	4.13813	3.92971	2.85703	CAFS_cau.12817.1	1.60163	3.12901	1.55991	11.2862	4.84063	4.00027	2.89262	6.12858	2.29829
OG0004542	CAFS_CC_T_00035569	0.18883	0.0840617	0.138677	90.4837	0.453681	0.232028	1.04956	0.0265087	0.555974	CAFS_CC_T_00152441	0.0837947	0.0155297	0	90.8934	0	0	0	0	0.025772	0.272624	0.0995913	0.138677	181.377	0.453681	0.232028	1.04956	0.0265087	0.581746	CAFS_cau.52863.1	0.124942	0.0359865	0	82.4476	0	0.025567	0.48258	0.056241	0.07302	CAFS_cau.12834.1	0	0.0237795	0.0477107	40.0885	0	0.0271205	0.047902	0.0211965	0
OG0004544	CAFS_CC_T_00035554	0.0493473	0	0	448.736	0.083453	0.529623	0.0346657	0.128052	0.349782	CAFS_CC_T_00152448	0.276403	0	0.0248483	308.32	0.14178	0	0	0	0.72901	0.325751	0	0.0248483	757.056	0.225233	0.529623	0.0346657	0.128052	1.07879	CAFS_cau.52872.1	0.125393	0.159595	0	439.719	0.707886	0.0334395	0.362734	0.45934	0.223877	CAFS_cau.12850.1	0	0.0579455	0.18708	99.7491	0.013553	0.09825	0.027148	0.0747325	0.003295
OG0004545	CAFS_CC_T_00033937	37.8184	39.1491	4.34484	8.83704	16.0254	40.871	33.969	66.162	12.1612	CAFS_CC_T_00154832	66.7301	48.2485	8.61402	21.7832	46.0913	113.006	117.11	186.599	26.0292	104.549	87.3976	12.9589	30.6202	62.1167	153.877	151.079	252.761	38.1903	CAFS_cau.52881.1	18.7926	15.0742	4.47127	21.0197	22.8621	123.786	31.0676	153.908	27.5703	CAFS_cau.12855.1	83.3889	115.378	29.8821	65.2934	106.53	517.591	143.271	186.353	58.3602
OG0004546	CAFS_CC_T_00035521	4.8927	103.634	0.0323613	7.64807	3.84082	2.82886	2.73341	4.40448	1.42118	CAFS_CC_T_00152484	2.70471	8.54899	0	0.396086	0	0.050701	0.927203	0.0353713	0	7.59741	112.183	0.0323613	8.04416	3.84082	2.87956	3.66061	4.43985	1.42118	CAFS_cau.52887.2	0	0.050897	0	7.26683	0	0.0725685	0.312685	0.0262945	0	CAFS_cau.12861.1	16.2359	1.24394	0.042383	9.74855	7.2631	0.13411	0.419236	108.831	0.0712605
OG0004547	CAFS_CC_T_00033924	8.36016	10.4114	2.94812	10.0599	11.8208	26.3686	25.0562	20.9165	10.7632	CAFS_CC_T_00154853	12.3498	10.1273	7.9998	20.0513	12.0406	30.6539	22.7872	23.3137	13.4206	20.71	20.5387	10.9479	30.1112	23.8613	57.0225	47.8434	44.2302	24.1838	CAFS_cau.52889.1	3.56787	2.32512	1.19904	5.17951	4.55228	10.1557	24.7719	8.89193	4.90531	CAFS_cau.12863.1	4.74527	7.58507	12.2689	18.9908	7.03277	19.4547	37.4241	21.489	7.26069
OG0004553	CAFS_CC_T_00033818	13.8968	10.5614	8.06442	16.7657	11.4271	11.1971	13.697	11.1483	19.042	CAFS_CC_T_00152592	27.4604	15.2716	23.5898	36.4199	15.2908	18.15	24.1946	19.6529	32.7963	41.3572	25.833	31.6542	53.1856	26.7179	29.3472	37.8916	30.8012	51.8383	CAFS_cau.52908.1	14.5416	66.5802	5.83389	5.72978	4.66548	5.15321	5.57894	6.64057	8.43413	CAFS_cau.12902.1	14.9759	6.40186	9.95331	13.6907	9.90467	10.6458	12.5717	10.4856	16.4286
OG0004555	CAFS_CC_T_00033768	0	2.03719	0	8.87931	0	0.112372	0.290905	0.151945	2.51089	CAFS_CC_T_00152683	0	0.0823743	0.088411	17.6961	0	1.03292	0.067428	0.67196	0.229845	0	2.11957	0.088411	26.5754	0	1.1453	0.358333	0.823904	2.74074	CAFS_cau.2339.1	0	0	0.0815623	2.88402	0	0.188417	0.560017	2.81453	0	CAFS_cau.12926.1	0	0.0649565	1.00384	8.55627	0.122491	7.67552	0.238215	0.406423	0.0321285
OG0004556	CAFS_CC_T_00010878	10.9427	3.49437	0	35.4605	1.46469	1.56176	33.0293	3.27234	0.094245	CAFS_CC_T_00152694	12.2748	8.59325	0	32.5992	4.54413	6.51206	43.1949	11.8524	2.8786	23.2174	12.0876	0	68.0597	6.00882	8.07382	76.2242	15.1248	2.97284	CAFS_cau.159.1	4.42953	0.475164	0.079483	6.42432	1.51083	3.59121	5.34097	2.26527	0.588666	CAFS_cau.12932.1	11.4709	3.01153	0.486389	18.152	2.96626	20.9341	11.7075	26.8624	2.44449
OG0004563	CAFS_CC_T_00060475	1.2538	9.55135	0.185838	2.37704	0.655311	114.527	5.78586	168.873	21.0816	CAFS_CC_T_00181895	3.09693	20.7318	3.42731	4.61033	8.2714	202.346	147.139	149.942	49.4951	4.35073	30.2832	3.61315	6.98737	8.92671	316.873	152.925	318.815	70.5767	CAFS_cau.58135.1	1.66346	3.1772	2.93576	7.31318	26.8891	150.612	12.4004	12.3871	19.6248	CAFS_cau.1300.1	1.21152	0.0552925	2.37297	0.105446	5.14864	3.19474	52.8845	8.65154	8.21666
OG0004565	CAFS_CC_T_00082261	3.42228	6.56482	4.34462	21.6653	7.96458	16.8199	9.15723	15.5586	9.74922	CAFS_CC_T_00157926	0.631028	2.09859	1.98595	8.76606	1.99062	6.25728	2.64732	5.76681	2.55953	4.05331	8.66341	6.33057	30.4314	9.9552	23.0772	11.8046	21.3254	12.3088	CAFS_cau.52949.1	10.2202	11.5344	8.16288	41.8708	11.7632	20.7432	9.87456	19.4522	17.1766	CAFS_cau.13013.2	0.733066	1.42861	1.48318	11.7634	1.32723	3.69778	1.76105	3.22242	1.625
OG0004567	CAFS_CC_T_00082247	4.23143	15.9381	13.5523	5.17311	18.1141	54.2054	7.32642	41.746	21.8908	CAFS_CC_T_00157914	4.1827	15.8829	4.37711	1.82796	8.73199	42.8749	3.60022	44.5839	30.0847	8.41413	31.821	17.9294	7.00107	26.8461	97.0802	10.9266	86.3299	51.9755	CAFS_cau.52947.1	5.04227	34.7548	10.797	13.7342	37.2644	93.7764	12.998	44.5496	20.3273	CAFS_cau.13020.1	2.37588	9.28169	5.2797	18.1234	18.4386	122.286	3.6597	11.8727	9.76052
OG0004568	CAFS_CC_T_00082221	11.6515	22.6745	7.75781	30.3731	30.2166	42.6584	39.1556	38.758	24.7026	CAFS_CC_T_00157885	15.1532	32.9004	6.11524	21.4364	30.9183	33.8693	39.7044	35.6303	27.8748	26.8047	55.5749	13.873	51.8095	61.1349	76.5277	78.86	74.3883	52.5774	CAFS_cau.52941.3	13.4317	9.45875	5.26154	14.3552	22.734	33.5879	25.651	24.6255	15.4761	CAFS_cau.13027.20	26.5959	24.2608	20.089	43.321	36.639	63.6745	44.1817	46.3813	35.7359
OG0004569	CAFS_CC_T_00080256	0.306563	0.272209	0.140209	49.2216	0.823015	10.6965	0.642667	16.3163	3.3656	CAFS_CC_T_00155309	1.72765	0.073876	0.598514	53.829	0.299973	1.00032	1.00246	1.44039	43.863	2.03421	0.346085	0.738723	103.051	1.12299	11.6968	1.64513	17.7567	47.2286	CAFS_cau.52955.1	0.119946	0.987172	0.007506	86.1272	0.0333695	0.0516415	0.411119	0.100756	3.39362	CAFS_cau.13033.1	0	0.183654	1.9641	115.079	1.01658	0.231326	1.35156	1.41659	4.21951
OG0004582	CAFS_CC_T_00080128	15.5811	18.019	2.02113	18.9168	10.5898	15.0732	28.3032	14.9319	16.8211	CAFS_CC_T_00155167	19.7038	14.9196	3.80066	12.6768	10.0794	34.8442	24.5132	38.4223	11.8478	35.2849	32.9386	5.82179	31.5935	20.6693	49.9173	52.8164	53.3542	28.6689	CAFS_cau.53019.3	31.4922	15.2524	4.69254	25.1335	18.2643	66.2372	31.9656	63.5609	18.957	CAFS_cau.13104.3	16.4352	6.77778	5.46614	14.0685	10.4375	21.4662	21.7132	24.5604	14.578
OG0004589	CAFS_CC_T_00051258	0.0473793	0.34945	0.0624453	5.99844	0.568187	0.470526	0.736518	0.343483	0.426878	CAFS_CC_T_00155097	0.108375	0.909172	0.297996	4.11039	0.928947	1.77465	0.702899	1.43915	0.685767	0.155754	1.25862	0.360441	10.1088	1.49713	2.24517	1.43942	1.78264	1.11265	CAFS_cau.53124.1	0.028685	0.262252	0.0612893	6.31913	0.578114	0.270781	0.940872	0.892146	0.240624	CAFS_cau.13215.1	0.405843	0.375204	0.246866	6.66274	1.31864	0.775295	2.359	1.97954	0.828043
OG0004593	CAFS_CC_T_00049713	0	4.60929	0.18782	0.232248	3.03345	0.0209483	0.0175283	0	0	CAFS_CC_T_00157748	0	3.01614	0	0	0.927242	0	0	0	0	0	7.62542	0.18782	0.232248	3.96069	0.0209483	0.0175283	0	0	CAFS_cau.53108.1	0.034146	0	0.096329	0.200807	3.0296	0.0274215	0.336242	0.176786	0	CAFS_cau.13306.1	0.038046	0.0881165	0.103958	0.083756	1.43266	0.061894	0.114182	18.2712	0.013769
OG0004594	CAFS_CC_T_00233276	4.72187	0.210656	0	0	0.051827	0	0.780244	0	0.0321107	CAFS_CC_T_00155437	28.2385	53.9848	0	0	0	1.06068	1.38549	1.27349	0.0286507	32.9604	54.1955	0	0	0.051827	1.06068	2.16574	1.27349	0.0607613	CAFS_cau.53242.1	0.318428	0	0.0167857	0.755845	0.904089	0.09471	1.58499	1.49572	0.14522	CAFS_cau.13340.1	21.2006	5.5997	0.126527	1.69795	0.831488	0.108131	3.03282	0.142114	0.119675
OG0004595	CAFS_CC_T_00237266	3.33386	3.77267	1.856	12.0228	5.52047	12.0049	8.82163	10.5746	6.19823	CAFS_CC_T_00158020	1.71151	2.0288	1.70283	5.50288	2.67457	4.52723	3.87988	4.6403	2.97258	5.04537	5.80147	3.55883	17.5257	8.19504	16.5321	12.7015	15.2149	9.17081	CAFS_cau.53255.1	1.25229	0.882851	1.01718	3.97084	2.14716	3.82294	9.42962	2.68739	2.22064	CAFS_cau.13354.2	3.09999	3.48164	2.4072	9.07356	4.47721	7.41554	11.1778	7.61077	5.92628
OG0004596	CAFS_CC_T_00237277	1.29543	5.37181	19.0706	11.783	5.43888	2.08216	12.8003	1.73453	37.615	CAFS_CC_T_00158026	2.67273	18.0436	11.0404	15.4819	6.65274	5.99068	8.72734	6.05326	16.6629	3.96816	23.4154	30.111	27.265	12.0916	8.07284	21.5277	7.78779	54.2779	CAFS_cau.53263.2	21.6621	4.93616	6.99004	7.90178	0.719612	0.76855	17.0073	12.6374	71.7053	CAFS_cau.13356.10	11.3957	10.0274	13.3114	18.1878	3.07873	14.6435	5.83868	13.7547	16.3288
OG0004599	CAFS_CC_T_00237344	5.19065	1.25914	1.59343	2.36665	5.47666	0	24.3151	0.150803	11.6011	CAFS_CC_T_00155489	1.91751	2.33247	0.294073	3.02712	6.06612	2.24651	3.72523	2.17115	3.36885	7.10816	3.59161	1.8875	5.39378	11.5428	2.24651	28.0404	2.32195	14.97	CAFS_cau.53304.1	3.54675	0.760191	2.05534	6.0832	2.48867	1.91223	2.56606	2.08572	11.2948	CAFS_cau.13393.1	0.645366	0.533281	1.35784	8.87733	5.71498	3.84435	14.3608	2.99019	2.25517
OG0004600	CAFS_CC_T_00237345	24.3864	1.72314	0	1.33829	0.757056	0.048188	266.371	0.0893027	0	CAFS_CC_T_00155486	7.88643	2.20505	0	0.906977	18.4298	0.441832	211.802	0.0985833	0.223079	32.2728	3.92819	0	2.24527	19.1868	0.49002	478.173	0.187886	0.223079	CAFS_cau.53305.1	24.346	1.39269	0.0890873	0.239014	2.2061	0.324891	79.0947	3.85929	0.189335	CAFS_cau.13395.1	14.7225	0.191173	0.393725	1.01858	6.50403	1.44522	184.42	4.47881	1.36574
OG0004603	CAFS_CC_T_00237359	0.176761	0.101263	0.488794	47.1001	1.55992	2.73987	1.01459	2.37921	1.28972	CAFS_CC_T_00158106	0	0	0	33.7281	0	0	0.122302	0	7.06065	0.176761	0.101263	0.488794	80.8282	1.55992	2.73987	1.13689	2.37921	8.35036	CAFS_cau.53317.1	0.579182	0.491405	0.008821	42.5021	0.34306	0.477246	0.267686	0.273479	0.021901	CAFS_cau.13407.1	0.051094	0.0410335	0.0327573	11.9339	0.014339	0.044998	0.728858	0.0539745	5.53528
OG0004604	CAFS_CC_T_00233387	0	0	0	10.1434	0	0	0	0	0	CAFS_CC_T_00155611	0	0	0	514.815	0	0	0	0	0.80049	0	0	0	524.959	0	0	0	0	0.80049	CAFS_cau.53325.1	0	0.07837	0	44.1027	0	0	0.541585	0	0.051875	CAFS_cau.13413.1	0	0.097431	0	391.584	0	0	0.401878	0.239009	0.699763
OG0004607	CAFS_CC_T_00068414	30.8698	34.3262	2.82731	27.259	12.6533	102.658	49.544	95.0131	18.6722	CAFS_CC_T_00158147	62.8532	40.9856	3.84053	29.6446	14.6604	132.604	54.5017	109.466	66.3064	93.723	75.3117	6.66784	56.9036	27.3137	235.262	104.046	204.48	84.9786	CAFS_cau.53346.1	11.2359	2.96564	2.87749	13.6481	15.8489	65.8806	20.0622	59.6583	14.4178	CAFS_cau.13435.1	14.9338	1.33966	1.73711	8.80754	6.48224	31.2258	14.6799	20.0731	6.34378
OG0004608	CAFS_CC_T_00068429	9.14529	0.0683477	7.55564	0	2.84211	0	0	0	0	CAFS_CC_T_00158156	2.58358	0.0429093	4.40255	0	1.65762	0	0	0	0.279234	11.7289	0.111257	11.9582	0	4.49973	0	0	0	0.279234	CAFS_cau.53348.1	0	0	6.31074	0	2.08596	0.026999	0.0745055	0.358727	0	CAFS_cau.13439.1	0.640606	0	3.4891	0.032259	1.60093	0.0680425	0.355837	0.037356	0.155556
OG0004609	CAFS_CC_T_00068434	32.9321	19.4587	47.7575	44.1878	41.3601	21.4472	38.2518	25.0133	117.532	CAFS_CC_T_00158162	21.62	12.3901	26.5918	46.1562	31.0826	19.1788	38.6099	20.7161	117.299	54.5521	31.8487	74.3493	90.344	72.4428	40.626	76.8617	45.7294	234.832	CAFS_cau.53351.1	10.6091	10.5144	73.4403	43.5263	22.2512	23.1005	30.7209	47.6033	240.038	CAFS_cau.13442.1	3.14344	72.1789	17.246	18.9761	4.14862	13.7298	14.542	14.6005	47.1502
OG0004610	CAFS_CC_T_00066584	96.1734	67.1767	57.1793	121.484	54.5091	143.148	81.3328	107.318	156.355	CAFS_CC_T_00155676	78.2008	55.1303	35.3951	100.499	65.0743	169.804	92.872	133.555	141.787	174.374	122.307	92.5744	221.983	119.583	312.952	174.205	240.873	298.142	CAFS_cau.53352.7	54.004	59.0496	68.6565	148.589	93.9375	107.165	139.66	90.2489	162.459	CAFS_cau.13443.1	85.0561	125.694	59.001	120.113	121.14	185.92	158.982	104.732	178.117
OG0004611	CAFS_CC_T_00066597	0	0.763265	0.569687	8.70218	3.02842	1.17492	2.67338	1.09238	2.08577	CAFS_CC_T_00155688	0	0.126715	0.381956	5.32577	1.70838	0	0.580772	0.179323	1.01054	0	0.88998	0.951643	14.0279	4.7368	1.17492	3.25415	1.2717	3.0963	CAFS_cau.53354.1	1.34414	2.59922	0.802633	12.4794	2.81138	3.59599	4.01464	3.98389	2.92826	CAFS_cau.13446.2	0.689799	0.707884	0.367323	15.4927	1.42946	0.78699	1.50116	0.164715	1.66755
OG0004614	CAFS_CC_T_00066614	0.073977	1.60583	0.115108	6.50854	3.46033	2.25232	4.14525	2.0477	2.12556	CAFS_CC_T_00155699	1.51039	7.25074	2.56944	16.4624	7.35914	10.9795	10.0731	10.1882	7.92334	1.58437	8.85657	2.68455	22.971	10.8195	13.2318	14.2183	12.2359	10.0489	CAFS_cau.53358.2	6.67507	8.69165	9.86669	17.1032	9.36167	13.4902	24.7806	11.1844	8.21507	CAFS_cau.13451.1	2.02271	3.75938	2.27842	11.6225	5.9824	5.791	15.8194	4.09826	3.91856
OG0004615	CAFS_CC_T_00068448	0	0.443892	1.70563	1.39065	0.103683	0.183884	0	0	5.27383	CAFS_CC_T_00158178	0	1.30603	4.20609	4.51011	0.466904	0	0.0718647	0.020055	18.9788	0	1.74992	5.91172	5.90076	0.570587	0.183884	0.0718647	0.020055	24.2526	CAFS_cau.53360.1	0	1.81122	12.0477	0.554294	0	0	0.284264	1.18907	7.53704	CAFS_cau.13452.1	0.126797	0.410448	5.91182	1.95687	0.0995475	0.057156	0.626835	0.164992	1.10068
OG0004616	CAFS_CC_T_00068458	6.40596	7.79944	2.554	12.9316	8.50764	16.5647	17.2747	15.7151	8.86644	CAFS_CC_T_00158187	3.1561	10.9628	2.59738	19.4007	11.2499	17.8395	22.7165	17.0734	16.4279	9.56206	18.7623	5.15138	32.3323	19.7576	34.4041	39.9912	32.7885	25.2944	CAFS_cau.53362.1	5.72973	9.54767	5.07028	15.1974	9.86469	14.3005	20.4876	16.3628	9.97137	CAFS_cau.13455.1	8.5623	10.4438	7.36973	18.711	12.8568	17.2129	30.1811	20.1921	12.8759
OG0004617	CAFS_CC_T_00068462	0.300112	0	0.991072	1.8891	5.87676	0	2.87336	0	0.238672	CAFS_CC_T_00158193	1.1608	0	2.34292	1.71012	15.9341	0.232459	2.76471	0	1.2109	1.46092	0	3.33399	3.59922	21.8109	0.232459	5.63806	0	1.44957	CAFS_cau.53366.1	0	0	1.29191	0.841027	7.13778	0.0733785	1.54767	0.122161	0	CAFS_cau.13459.1	0.636187	0.605957	1.90506	3.00755	12.1916	0.412957	3.34353	0.138795	1.33466
OG0004618	CAFS_CC_T_00156173	5.31025	17.1161	20.3363	40.8898	25.1694	40.488	32.0022	33.7323	17.7183	CAFS_CC_T_00158218	2.34976	7.69127	5.36315	39.5845	11.4195	15.0134	9.93635	12.2777	9.05513	7.66001	24.8074	25.6995	80.4744	36.5889	55.5014	41.9385	46.01	26.7734	CAFS_cau.53378.1	10.1005	14.6661	16.78	40.7371	15.9008	27.7659	58.1768	24.508	22.8361	CAFS_cau.13469.1	3.86647	6.60186	3.69295	22.6483	3.95823	11.4095	14.8586	8.87106	9.31176
OG0004619	CAFS_CC_T_00156171	35.2874	11.4063	5.80868	21.0091	17.7821	18.4902	20.9948	18.8407	22.0682	CAFS_CC_T_00158232	19.2673	13.823	9.8621	19.2842	18.5018	22.1807	27.2812	22.729	19.3769	54.5547	25.2293	15.6708	40.2933	36.2839	40.6709	48.276	41.5697	41.4451	CAFS_cau.53384.1	9.36065	7.75737	6.13587	9.0697	20.1937	13.3844	17.9631	12.235	14.0914	CAFS_cau.13482.1	8.02058	3.86007	4.0728	7.6761	13.7034	8.87979	12.1442	8.39285	14.2382
OG0004620	CAFS_CC_T_00158741	8.18949	6.59411	0.755019	12.049	3.90209	10.7126	15.4909	8.77181	4.95934	CAFS_CC_T_00155793	2.02807	2.33272	0.822159	15.8736	1.72353	2.81212	5.14506	3.40837	19.3068	10.2176	8.92684	1.57718	27.9227	5.62562	13.5247	20.6359	12.1802	24.2662	CAFS_cau.53396.1	4.49535	3.14499	0.81066	277.477	24.6576	37.3601	9.21709	46.8138	10.0593	CAFS_cau.13491.1	16.7032	5.14531	4.88538	18.9669	27.8256	60.9388	47.7683	33.2935	16.4527
OG0004621	CAFS_CC_T_00158724	4.8111	3.62463	0.293827	2.31837	3.08801	3.83853	10.3195	5.08282	24.6153	CAFS_CC_T_00155804	9.42782	23.0379	1.42264	9.06083	6.09826	94.9192	29.2565	84.7817	12.6737	14.2389	26.6625	1.71646	11.3792	9.18627	98.7577	39.576	89.8645	37.2891	CAFS_cau.53399.1	3.79582	9.56251	0.819329	5.84488	1.83869	5.68953	11.0886	12.9457	52.8049	CAFS_cau.13496.3	3.81619	10.6114	0.948051	9.30582	7.47399	41.9009	15.4113	19.238	14.6997
OG0004622	CAFS_CC_T_00156151	1.7356	0.649781	0.605182	2.18622	2.30971	0.318321	1.31664	0.622454	1.56385	CAFS_CC_T_00158265	8.92214	5.53654	0.422587	11.621	8.74123	5.69538	12.1394	8.26251	7.16465	10.6577	6.18632	1.02777	13.8072	11.0509	6.0137	13.4561	8.88496	8.7285	CAFS_cau.53412.2	0.447439	1.57686	1.86445	2.82804	2.08665	2.28327	3.83875	2.97756	1.11763	CAFS_cau.13513.1	3.76537	2.3238	1.98738	5.30312	7.05017	5.76004	9.20176	4.54665	5.70699
OG0004623	CAFS_CC_T_00156146	1.97565	6.00068	1.4742	70.9666	4.83919	15.451	10.0801	11.1031	8.49315	CAFS_CC_T_00158276	0	0.0523347	0.020107	44.0666	0	0.026077	0.0234343	0	0.037334	1.97565	6.05301	1.49431	115.033	4.83919	15.477	10.1036	11.1031	8.53048	CAFS_cau.53415.4	2.14633	0.77361	1.51478	71.5609	2.11735	3.20978	7.52002	2.94314	2.15414	CAFS_cau.13520.4	0	0.051564	0.00743367	94.9028	0.006786	0.0230025	0.473723	0.0614975	0
OG0004625	CAFS_CC_T_00156132	0	0	0	0.133433	0	0	0	0	0	CAFS_CC_T_00158287	0	0	0	5.37937	0	0	0.046572	0.0768293	0	0	0	0	5.5128	0	0	0.046572	0.0768293	0	CAFS_cau.53419.1	0	0	0.0516717	2.40953	0	0.040172	0.147352	0.059829	0.0697655	CAFS_cau.13523.1	0.105581	0	0	0.214813	0	0	0.151196	0	0
OG0004628	CAFS_CC_T_00158684	0.684556	1.58502	0	139.8	0.11494	1.35212	0.148728	2.14886	0.462802	CAFS_CC_T_00155842	1.26931	0.152079	0	100.261	0.950916	0	0.0177247	0	0.167588	1.95387	1.7371	0	240.061	1.06586	1.35212	0.166452	2.14886	0.63039	CAFS_cau.53424.5	0.222139	0.571713	0.111277	97.046	0.253393	5.78313	0.388935	2.08765	0.178292	CAFS_cau.13528.2	0.075302	0.416336	0.157679	79.074	0.342902	0.249299	0.828465	0.361135	0.0926935
OG0004629	CAFS_CC_T_00158692	24.6762	7.60187	4.41213	8.0557	46.8018	14.8321	30.4424	12.3745	24.0048	CAFS_CC_T_00155835	13.3589	6.4252	4.05677	6.2683	38.5503	9.31179	26.3951	10.6106	14.2636	38.0351	14.0271	8.46891	14.324	85.3522	24.1439	56.8374	22.9851	38.2685	CAFS_cau.53421.1	4.49861	3.3319	9.1298	18.8037	34.5192	30.4953	47.539	7.72541	12.3755	CAFS_cau.13533.1	7.64518	2.86034	2.92722	8.44691	15.0582	10.9619	23.3036	4.56349	9.49617
OG0004630	CAFS_CC_T_00156118	13.3112	21.3327	0.773968	5.29219	17.7533	39.3566	31.0214	37.9887	13.5388	CAFS_CC_T_00158304	14.1482	14.7152	1.32416	6.38267	82.139	18.8643	40.3979	16.6477	11.1327	27.4594	36.0479	2.09813	11.6749	99.8923	58.221	71.4192	54.6363	24.6714	CAFS_cau.53434.1	0.827923	4.63916	0.320517	1.45492	1.68021	15.1867	6.91787	7.22797	3.48543	CAFS_cau.13537.1	2.9547	5.92237	1.50324	4.88136	13.8826	19.0173	58.6304	24.5909	5.53084
OG0004631	CAFS_CC_T_00158631	10.4587	12.3752	2.22703	9.44113	12.9756	20.5377	19.7946	21.4515	14.5522	CAFS_CC_T_00155894	12.5789	6.62029	1.97389	6.69902	18.8851	9.54554	11.0188	11.347	17.5818	23.0377	18.9955	4.20091	16.1401	31.8607	30.0832	30.8133	32.7985	32.134	CAFS_cau.53439.5	7.09512	1.77435	3.74166	2.50814	10.7885	11.1465	8.52216	9.09276	5.59025	CAFS_cau.13543.1	6.15324	1.58715	1.46821	5.84819	10.39	13.1115	6.58905	9.09666	8.26236
OG0004633	CAFS_CC_T_00156080	6.44128	3.83081	1.82816	7.18156	6.32454	8.92061	3.20999	10.6616	45.2906	CAFS_CC_T_00158345	10.3648	3.96274	2.11009	7.76364	5.62039	9.27612	3.97149	9.84804	28.9319	16.806	7.79355	3.93825	14.9452	11.9449	18.1967	7.18148	20.5097	74.2225	CAFS_cau.53448.3	1.82231	2.47748	2.81826	3.99108	4.85377	9.58868	2.59588	4.4868	20.4034	CAFS_cau.13554.1	2.70006	5.41089	6.20131	27.9962	28.1134	22.0619	6.50868	12.0976	52.6034
OG0004635	CAFS_CC_T_00156069	236.105	71.0234	23.985	415.151	149.049	281.675	177.311	254.372	378.573	CAFS_CC_T_00158350	56.9252	8.89949	8.11869	282.388	19.7101	17.8548	17.8602	14.807	178.181	293.03	79.9229	32.1037	697.539	168.759	299.53	195.171	269.179	556.753	CAFS_cau.53453.1	12.0698	7.9732	15.9422	119.326	10.8331	29.2255	28.9885	24.2132	66.5696	CAFS_cau.13577.1	24.2332	14.4084	28.7726	128.144	49.9621	62.8101	39.7653	18.5746	42.9536
OG0004638	CAFS_CC_T_00156059	12.0029	11.1118	1.83769	5.18423	9.89646	35.0498	22.2987	27.4605	14.0003	CAFS_CC_T_00158360	6.41232	5.79776	0.653948	3.61411	6.59559	23.5141	16.655	17.6845	5.35281	18.4152	16.9096	2.49163	8.79834	16.492	58.564	38.9537	45.1451	19.3531	CAFS_cau.53468.1	4.22642	4.01004	4.22823	2.68457	5.62719	11.3959	17.1878	10.5389	3.04726	CAFS_cau.13592.1	4.93855	5.41415	5.42354	7.22193	227.535	58.7404	19.4658	17.7688	10.1347
OG0004641	CAFS_CC_T_00156052	0.25179	0.186154	0	0.12143	1.00394	0.626999	509.778	0	0.099309	CAFS_CC_T_00158366	0.0418583	0.284357	0	0.190459	0.612081	0.262058	143.497	0	0.079301	0.293649	0.470511	0	0.311889	1.61602	0.889057	653.275	0	0.17861	CAFS_cau.53475.6	0	0	0.052439	0.0072475	0.217166	0.234237	760.481	0	0.137724	CAFS_cau.13603.1	0	0.047864	0.0176097	0.0922215	0	0	37.0637	0	0
OG0004642	CAFS_CC_T_00002262	6.91271	7.58351	2.47797	16.276	7.25152	20.1425	14.6018	16.3616	9.78926	CAFS_CC_T_00158386	2.1183	4.12449	0.623037	8.76997	2.59177	5.97911	6.29602	4.18963	2.97615	9.03101	11.708	3.101	25.046	9.84329	26.1216	20.8978	20.5512	12.7654	CAFS_cau.53482.1	6.92618	9.70982	3.8732	14.1614	7.21191	14.6784	10.8621	12.4064	8.64825	CAFS_cau.13609.2	2.07441	2.23306	2.20719	10.2529	5.0751	9.88755	5.41321	11.1078	6.66067
OG0004643	CAFS_CC_T_00002279	2.17021	9.7246	1.75855	36.0652	10.1446	24.6515	16.7622	19.786	11.844	CAFS_CC_T_00158399	1.80412	10.0218	1.2282	45.254	6.22797	21.6891	10.2813	17.2749	8.11043	3.97433	19.7464	2.98675	81.3192	16.3726	46.3407	27.0435	37.0609	19.9544	CAFS_cau.53485.1	7.97773	13.3895	6.92762	62.0704	14.9706	48.3006	17.4836	26.0035	13.2591	CAFS_cau.13613.1	1.09301	1.01886	1.94688	26.0081	1.55412	5.80857	10.134	3.23144	4.17408
OG0004644	CAFS_CC_T_00002293	1.71268	6.98563	0.266295	3.77795	1.51717	8.35816	2.10804	8.94368	5.92202	CAFS_CC_T_00158404	1.13278	6.34548	0.394289	6.09822	1.54255	8.31284	1.82505	7.59938	4.25928	2.84547	13.3311	0.660584	9.87617	3.05972	16.671	3.93309	16.5431	10.1813	CAFS_cau.53489.1	0.602975	0.339141	0.638759	3.01002	1.02727	8.87566	2.11627	3.53714	1.06536	CAFS_cau.13617.1	0.266999	0.190635	0.379798	6.71177	0.795187	2.88663	1.13216	1.41249	0.841609
OG0004646	CAFS_CC_T_00002353	0.491313	8.17027	10.7146	20.5313	53.9922	0.274195	9.81755	0.388831	5.43434	CAFS_CC_T_00158466	0.0935057	10.665	4.81066	10.5723	45.5409	10.9966	7.54952	8.7615	7.41939	0.584818	18.8352	15.5252	31.1035	99.533	11.2708	17.3671	9.15033	12.8537	CAFS_cau.53508.2	0.745089	1.79147	11.4856	11.5989	13.8816	3.44198	8.24322	28.5722	11.4699	CAFS_cau.13635.1	3.13751	6.2056	13.079	26.5481	10.1277	1.97714	8.12319	21.6587	7.06343
OG0004648	CAFS_CC_T_00002364	8.33407	8.62144	3.08274	21.4888	11.685	27.3414	24.2557	21.9777	12.5071	CAFS_CC_T_00158477	8.10968	8.15775	1.6838	10.5273	10.2907	26.5472	21.4239	19.443	8.43775	16.4438	16.7792	4.76654	32.0162	21.9758	53.8886	45.6796	41.4207	20.9449	CAFS_cau.53511.4	6.90993	3.34628	4.47533	11.044	5.06755	15.8866	21.584	11.4966	8.37279	CAFS_cau.13637.1	6.58658	3.69152	3.48444	10.7535	5.44981	18.2742	14.7289	11.0909	5.77942
OG0004650	CAFS_CC_T_00002387	3.22145	8.76493	0.530644	24.501	7.4308	12.3011	12.1905	15.0697	6.72517	CAFS_CC_T_00158495	3.91892	7.51231	0.448139	17.5036	8.42289	9.20224	11.6571	10.1547	5.0564	7.14038	16.2772	0.978784	42.0045	15.8537	21.5033	23.8476	25.2244	11.7816	CAFS_cau.53517.1	2.52501	2.5684	1.37538	22.1824	3.39752	6.14962	9.45097	8.65336	4.08932	CAFS_cau.13651.1	1.53828	2.49131	1.0996	14.8437	3.82886	8.71068	11.9314	10.6305	4.36128
OG0004652	CAFS_CC_T_00001953	14.51	9.56212	8.78974	23.6462	7.71702	13.7141	11.2116	11.0994	12.483	CAFS_CC_T_00156008	11.431	11.6088	3.38033	21.0159	9.2583	23.4557	16.1277	17.2153	11.2333	25.941	21.1709	12.1701	44.6621	16.9753	37.1698	27.3393	28.3147	23.7163	CAFS_cau.53535.1	5.01382	6.62897	5.10241	8.26913	3.88961	7.31633	6.68729	8.07421	3.77529	CAFS_cau.13666.1	10.1928	9.34089	5.52174	20.7808	7.91317	17.6297	15.8074	19.0022	10.1041
OG0004653	CAFS_CC_T_00002436	1.9036	7.75685	0.0719693	4.38417	0.402135	7.88767	6.46218	6.15118	0.864196	CAFS_CC_T_00158543	1.72817	3.61715	0	6.22486	0.604052	1.76099	15.5371	1.02074	8.77999	3.63177	11.374	0.0719693	10.609	1.00619	9.64866	21.9993	7.17192	9.64419	CAFS_cau.53564.1	6.62696	0.736196	0.0996173	2.57282	0.849327	4.2555	9.76819	6.05154	0.544752	CAFS_cau.13671.3	11.9654	6.20712	0.037727	5.3896	1.67447	1.29092	50.1742	7.41571	2.26737
OG0004654	CAFS_CC_T_00001958	0	0	0	7.15474	0	0.108606	0.16848	0	0	CAFS_CC_T_00156014	0	0	0	7.10824	0.00989767	0.316371	0.111718	0.12517	0.070104	0	0	0	14.263	0.00989767	0.424978	0.280198	0.12517	0.070104	CAFS_cau.53552.1	0.025585	0	0	4.37684	0	0.295571	0.0876175	0.0514345	0	CAFS_cau.13673.1	0	0.085774	0.00877133	9.81833	0.027682	0.579824	0.122943	0.635562	0.056167
OG0004655	CAFS_CC_T_00002457	1.21727	11.3459	3.47397	12.4286	23.7938	34.1085	25.9541	26.8319	13.5343	CAFS_CC_T_00158561	2.67735	9.24147	3.64799	19.3991	8.76412	20.1529	14.3763	19.3826	12.1985	3.89462	20.5874	7.12196	31.8277	32.558	54.2614	40.3304	46.2146	25.7328	CAFS_cau.53556.1	2.73796	2.25339	1.57787	10.5525	3.99711	6.91724	15.3878	6.16452	5.23992	CAFS_cau.13678.1	24.8178	12.0109	6.79531	38.1009	20.3825	72.6872	59.3403	27.4796	25.7528
OG0004658	CAFS_CC_T_00001978	1.90459	7.99591	1.08286	11.5582	15.72	14.7904	29.0966	13.2099	3.79256	CAFS_CC_T_00156201	3.06754	11.3822	1.75216	10.803	12.6979	14.9214	23.6617	15.9725	6.81105	4.97213	19.3782	2.83502	22.3612	28.4179	29.7118	52.7583	29.1825	10.6036	CAFS_cau.53589.1	3.67581	3.67999	1.14132	8.10355	2.10721	7.67977	12.1166	7.28928	4.70517	CAFS_cau.13686.1	2.30139	3.0348	1.33978	5.48093	3.01741	7.12884	20.7419	7.25335	4.83675
OG0004659	CAFS_CC_T_00002465	0.0753703	0.179014	0.0185283	76.7968	0.0547433	0.0419833	1.1478	0.0334813	0.030038	CAFS_CC_T_00158792	0.0946357	0.0137877	0	27.4894	0.0714937	0	1.62452	0	0.0225187	0.170006	0.192801	0.0185283	104.286	0.126237	0.0419833	2.77232	0.0334813	0.0525567	CAFS_cau.53587.1	0.132972	0.038174	0	12.6935	0.045368	0	0.761723	0.0792395	0	CAFS_cau.13687.2	0.060667	0	0.0340953	40.1778	1.79067	0.715629	209.033	0.307462	0.776308
OG0004661	CAFS_CC_T_00002000	8.31926	16.7	2.32023	27.6041	20.4676	31.0941	27.1904	29.2063	18.9273	CAFS_CC_T_00156217	16.5382	31.4865	4.9251	32.5667	46.8635	77.8645	57.4026	55.3921	34.7536	24.8574	48.1865	7.24533	60.1708	67.3311	108.959	84.593	84.5984	53.6809	CAFS_cau.53595.1	5.50962	5.48314	6.49417	16.9338	14.4624	24.2613	27.2434	17.9396	12.1267	CAFS_cau.13693.1	9.86516	8.85439	8.03285	30.6398	19.6351	34.3309	34.3048	25.5411	14.8584
OG0004663	CAFS_CC_T_00002017	0.056053	0.0351743	0.0339453	33.9928	0	0.128991	0.230861	0.097859	0.0504037	CAFS_CC_T_00156231	0.0875557	0.040824	0	20.5341	0	0	0.080354	0	0	0.143609	0.0759983	0.0339453	54.5269	0	0.128991	0.311215	0.097859	0.0504037	CAFS_cau.53603.1	0.130422	0.010803	0.016745	13.6225	0.182241	0.155157	0.909076	0.0313265	0.358824	CAFS_cau.13700.1	0.042357	0.009509	0.0114817	31.7193	0.201724	0.0539815	0.838422	0.031816	0
OG0004664	CAFS_CC_T_00002035	7.71086	6.92196	2.22205	10.5632	8.02654	7.99573	12.6387	7.55968	9.38915	CAFS_CC_T_00156246	1.16167	1.39176	0.08989	1.55859	1.18009	0.858765	1.61916	0.810659	1.99581	8.87253	8.31372	2.31194	12.1218	9.20663	8.8545	14.2578	8.37033	11.385	CAFS_cau.53605.1	2.75088	6.00905	1.56633	4.69967	3.11315	6.14575	10.9198	11.3693	5.22283	CAFS_cau.13704.1	5.54566	7.40304	3.25849	5.85376	5.32912	2.80419	4.78783	5.97045	8.14452
OG0004668	CAFS_CC_T_00002522	7.21473	7.03854	1.74473	16.175	8.19688	16.4518	11.7327	16.8619	9.79106	CAFS_CC_T_00158837	2.83617	6.04733	1.53549	19.1882	5.84255	11.1479	11.8532	10.3349	8.92933	10.0509	13.0859	3.28022	35.3632	14.0394	27.5996	23.586	27.1968	18.7204	CAFS_cau.53618.1	31.4538	3.30778	2.83264	11.939	8.76057	38.6787	18.3959	13.0949	10.4086	CAFS_cau.13721.2	5.00378	2.77009	2.18586	15.0283	5.10331	11.3233	10.2906	6.60421	9.96266
OG0004669	CAFS_CC_T_00002067	1.13253	0	0	86.4531	0.36733	0.141852	1.68544	0.066726	0.125639	CAFS_CC_T_00156286	3.80742	0.0873123	0	24.502	2.01127	0.760036	12.0639	0.373935	0.116134	4.93994	0.0873123	0	110.955	2.3786	0.901888	13.7494	0.440661	0.241773	CAFS_cau.53625.1	0.255194	2.35531	1.78165	5.65686	0.042462	3.42719	0.28661	1.49261	0.256891	CAFS_cau.13724.1	0.026345	0	0.104534	25.9	0.549823	0.802173	4.3488	0.694195	2.067
OG0004670	CAFS_CC_T_00002068	95.8295	92.0928	10.7521	257.854	199.86	146.512	253.784	181.248	115.493	CAFS_CC_T_00156287	118.15	96.2289	10.6798	372.783	148.979	196.196	265.929	207.321	75.7461	213.98	188.322	21.4319	630.637	348.839	342.708	519.713	388.57	191.239	CAFS_cau.53627.1	67.0495	123.285	26.2953	427.928	160.531	250.429	189.272	238.434	85.1647	CAFS_cau.13726.1	40.5674	56.1353	14.5709	399.792	126.911	197.38	118.713	180.482	42.3868
OG0004672	CAFS_CC_T_00116110	0	0.0466633	0	0	0.0396123	0.11796	6.32368	0	0	CAFS_CC_T_00242783	0.841583	0.357249	0.0148083	2.73523	1.1908	0.0492747	0.529058	0.203922	0.464491	0.841583	0.403912	0.0148083	2.73523	1.23042	0.167235	6.85273	0.203922	0.464491	CAFS_cau.1374.1	0.183957	0	0.0200803	0	0.026165	0	0.991116	0	0.0093575	CAFS_cau.70202.1	0	0	0	0	0	0	0.122383	0	0
OG0004674	CAFS_CC_T_00002099	2.63638	3.88486	0.739831	17.4121	2.68902	6.12891	4.58114	4.91997	3.9373	CAFS_CC_T_00156312	1.1105	4.91173	1.257	20.8652	4.90871	13.8821	7.06982	8.41718	4.7539	3.74689	8.79659	1.99683	38.2774	7.59773	20.0111	11.651	13.3372	8.69121	CAFS_cau.53651.1	2.70038	2.67163	2.98724	14.7731	4.91167	5.75834	9.09823	5.43847	8.68068	CAFS_cau.13746.1	1.28761	1.25747	1.12616	17.4205	0.879466	3.11787	5.11595	3.12582	3.27266
OG0004676	CAFS_CC_T_00002556	1.49218	2.62715	0.240634	14.4664	2.11536	5.54898	3.82025	4.8807	2.74202	CAFS_CC_T_00158871	3.46063	2.90671	0.758032	13.4084	2.90675	7.60446	4.94884	5.46073	3.72049	4.9528	5.53386	0.998666	27.8748	5.02212	13.1534	8.76909	10.3414	6.46251	CAFS_cau.53660.1	1.10657	1.04509	0.411279	8.68381	0.74502	2.46426	9.6049	8.80778	2.26325	CAFS_cau.13759.2	1.81588	1.5426	1.00368	18.4818	2.05881	3.39602	10.3013	2.82791	3.33225
OG0004678	CAFS_CC_T_00002577	35.4525	22.4461	9.59296	140.158	31.3097	57.6946	36.1232	73.4954	54.0237	CAFS_CC_T_00158900	32.6212	15.3944	4.35456	202.707	16.668	54.205	27.6723	57.5354	19.8088	68.0736	37.8405	13.9475	342.865	47.9777	111.9	63.7955	131.031	73.8326	CAFS_cau.53664.1	15.6988	5.77201	8.28073	34.1911	17.1842	30.0625	35.7477	17.2515	19.8755	CAFS_cau.13762.11	2.82918	1.81502	1.37911	23.9841	3.21495	7.52072	4.69114	5.00749	5.23616
OG0004679	CAFS_CC_T_00002166	0.948605	0.179179	0.119269	4.54844	5.91215	0.486019	1.63065	0.601167	0.609768	CAFS_CC_T_00156401	26.6454	11.2511	4.53277	10.6818	19.8759	27.0217	31.6558	30.1956	10.9922	27.594	11.4303	4.65204	15.2303	25.7881	27.5077	33.2865	30.7968	11.602	CAFS_cau.53665.1	2.63238	0.487094	0.335306	1.20264	17.4156	1.57807	17.9612	0.464289	2.46662	CAFS_cau.13763.1	11.8657	1.0056	1.5608	3.91369	10.6455	29.4176	26.1359	7.40428	5.10362
OG0004684	CAFS_CC_T_00002199	9.73577	4.6105	1.9919	13.456	4.91227	4.43247	12.299	6.38048	10.5988	CAFS_CC_T_00156433	9.61969	7.19727	3.3445	16.3563	6.60938	12.4005	12.9311	10.1582	14.0641	19.3555	11.8078	5.3364	29.8122	11.5217	16.833	25.2301	16.5387	24.6628	CAFS_cau.53679.1	3.66139	2.76679	5.48106	14.4583	6.38138	5.04239	9.29124	6.82877	10.9961	CAFS_cau.13781.1	3.24021	3.53767	3.32984	7.11274	6.86292	6.82978	7.27171	8.56644	6.39602
OG0004685	CAFS_CC_T_00002644	4.87035	34.9752	5.36629	34.1403	26.7837	71.6326	67.1569	64.5177	31.0391	CAFS_CC_T_00158963	3.25588	28.3958	12.6948	45.4107	26.5943	43.8226	49.8853	41.8708	21.8264	8.12623	63.371	18.0611	79.551	53.378	115.455	117.042	106.389	52.8655	CAFS_cau.53684.14	14.8855	12.5332	5.53791	27.2154	12.8119	77.4264	79.4539	56.7713	25.7065	CAFS_cau.13783.11	20.3252	12.7211	11.1558	39.7462	33.1172	91.8003	62.1773	67.4872	21.8756
OG0004686	CAFS_CC_T_00002669	0.593618	3.82772	0.900212	18.2297	3.7205	8.70256	3.62051	5.46764	4.83269	CAFS_CC_T_00158976	1.08084	5.92396	1.65064	20.1546	5.34978	12.9722	5.02345	8.90598	8.27936	1.67445	9.75168	2.55085	38.3843	9.07029	21.6748	8.64396	14.3736	13.1121	CAFS_cau.53688.1	1.3064	2.35177	3.56865	31.7714	2.29383	7.4111	9.83299	6.09793	9.09741	CAFS_cau.13788.1	2.17023	4.70136	4.47446	29.247	8.76421	15.1867	9.9145	10.892	12.7576
OG0004688	CAFS_CC_T_00037210	0.588291	1.20577	0.156049	0.140694	66.4627	0.0117297	36.8242	0.025895	0.050556	CAFS_CC_T_00158997	0.297195	1.06899	0	0.173228	39.9163	0	29.6676	0	0	0.885486	2.27476	0.156049	0.313922	106.379	0.0117297	66.4918	0.025895	0.050556	CAFS_cau.53696.1	4.94222	0.0254985	1.03316	1.41067	7.80586	1.70033	64.4646	3.71088	0.180494	CAFS_cau.13796.2	4.23067	0.0309325	0.107854	0.343849	4.95738	0.640428	34.9315	3.67227	0.299445
OG0004690	CAFS_CC_T_00035978	3.76814	2.71395	26.7831	5.87976	22.3587	7.93065	9.89533	12.414	9.74146	CAFS_CC_T_00156492	2.30448	1.88463	10.4565	4.37175	7.20369	2.8391	6.0721	6.11138	8.56987	6.07262	4.59858	37.2396	10.2515	29.5624	10.7698	15.9674	18.5254	18.3113	CAFS_cau.53712.3	2.83361	10.7268	65.0222	41.2566	4.78189	135.661	11.8138	54.2177	11.7815	CAFS_cau.13811.1	1.52588	8.76298	48.535	62.6377	5.77499	38.9323	5.94165	35.405	16.9437
OG0004692	CAFS_CC_T_00037245	21.0794	26.3259	29.7901	23.2369	27.1845	33.9811	39.2111	34.4344	30.0452	CAFS_CC_T_00159028	17.5771	24.2193	16.4738	22.0966	17.3601	22.3095	31.8501	31.3469	17.5961	38.6564	50.5452	46.2639	45.3335	44.5446	56.2907	71.0612	65.7813	47.6414	CAFS_cau.53715.1	8.49959	14.7588	36.8947	21.2051	13.111	22.895	26.2716	24.5432	22.6053	CAFS_cau.13815.1	16.7131	22.2799	26.3854	54.4924	38.4673	55.0359	58.2549	66.3018	39.1349
OG0004693	CAFS_CC_T_00037254	0.406501	0.402841	0.859518	52.2544	0.540313	0.263774	0.484454	0.0805407	0.935426	CAFS_CC_T_00159037	3.30078	0.467184	0.374809	41.7479	0.650171	3.43363	0.469297	1.19295	0.557966	3.70728	0.870025	1.23433	94.0023	1.19048	3.6974	0.953751	1.27349	1.49339	CAFS_cau.53724.2	0.333254	0.096885	0.448813	51.7426	1.38064	2.50534	5.65669	0.460942	0.399909	CAFS_cau.13824.2	2.1587	0.758034	0.31775	60.4178	1.35186	0.116389	2.45091	0.644772	0.931204
OG0004694	CAFS_CC_T_00036030	0.186994	1.48278	0.0441763	8.16438	0.49322	2.84372	0.66092	1.95697	0.937158	CAFS_CC_T_00156514	2.02179	0.812628	0.275606	1.30356	2.20407	1.29946	0.899154	1.63599	0.734998	2.20878	2.29541	0.319782	9.46794	2.69729	4.14318	1.56007	3.59296	1.67216	CAFS_cau.53731.1	0.063769	2.31222	0.160266	1.66392	5.10449	0.038795	3.25052	1.42268	0.60136	CAFS_cau.13833.1	0.636937	0.130867	1.33505	4.48938	7.61803	3.56034	4.93247	3.83007	2.07293
OG0004695	CAFS_CC_T_00036041	4.00837	7.87381	0.788131	13.2023	4.68637	2.41339	9.31699	3.58914	10.5526	CAFS_CC_T_00156523	1.89832	9.55368	2.83879	9.92163	7.17775	3.12116	5.67798	4.24151	7.39117	5.90669	17.4275	3.62692	23.1239	11.8641	5.53455	14.995	7.83065	17.9438	CAFS_cau.53738.1	1.82782	5.53507	0.830896	6.2921	2.44348	3.47533	8.3461	6.50786	4.45902	CAFS_cau.13834.1	2.20252	17.6428	1.61478	9.49878	4.39753	4.7277	7.96936	11.2832	10.0663
OG0004696	CAFS_CC_T_00036044	1.2651	2.84108	0.967257	17.5898	3.00959	6.35753	6.20532	5.76408	2.63896	CAFS_CC_T_00156528	1.3141	4.96351	1.44097	27.5463	4.15401	10.0621	5.92495	7.16175	5.24623	2.5792	7.80459	2.40822	45.1361	7.16359	16.4197	12.1303	12.9258	7.88519	CAFS_cau.53739.1	1.5861	2.74154	1.09879	18.9237	1.0494	2.80412	4.3567	3.51754	2.92097	CAFS_cau.13836.1	2.76547	4.41948	1.96941	20.1499	3.1605	4.48432	6.27908	6.12142	5.4581
OG0004697	CAFS_CC_T_00037279	4.30968	2.46035	1.74524	4.70048	2.66222	3.66703	3.92419	4.7486	4.79271	CAFS_CC_T_00159080	8.07781	4.13589	2.29415	6.01232	6.50466	10.6397	6.85595	7.47684	6.13017	12.3875	6.59624	4.03938	10.7128	9.16688	14.3068	10.7801	12.2254	10.9229	CAFS_cau.53740.1	1.39089	2.07017	1.38614	1.10789	3.77728	2.02523	2.20252	1.85724	2.07986	CAFS_cau.13837.1	1.3678	1.91351	1.28551	1.55985	1.34778	0.583815	2.83088	0.87295	2.0933
OG0004698	CAFS_CC_T_00036046	13.9832	25.2398	1.69042	13.8144	6.06785	4.06502	3.90153	3.35475	20.2026	CAFS_CC_T_00156531	12.2068	58.4365	12.317	35.1168	22.552	14.4707	18.5248	17.6718	47.8932	26.19	83.6763	14.0074	48.9312	28.6198	18.5357	22.4263	21.0266	68.0958	CAFS_cau.53741.3	45.568	5.23438	0.517702	11.2674	7.61587	15.8169	20.2108	12.8823	8.5332	CAFS_cau.13838.2	69.2653	56.2898	20.3016	29.9445	6.82042	10.4315	11.0041	45.0415	15.0037
OG0004699	CAFS_CC_T_00037312	0.170114	0.0615617	0	0.0383637	7.86359	0	0.374265	0	0.151554	CAFS_CC_T_00159113	0	0	0	0.176851	2.04671	0	0.182516	0	0	0.170114	0.0615617	0	0.215214	9.9103	0	0.556781	0	0.151554	CAFS_cau.53748.2	0	0.073346	0.483723	0.988752	18.2138	0.62522	0.73904	0.0439105	0	CAFS_cau.13844.1	0.174836	0.38328	1.36629	51.5642	26.324	1.33943	3.31922	0.79705	2.8963
OG0004700	CAFS_CC_T_00036076	0	0	0	0.0719867	0	0	0	0	0	CAFS_CC_T_00156550	0	0.372616	0	0.161056	0	0	0	0.886486	0	0	0.372616	0	0.233042	0	0	0	0.886486	0	CAFS_cau.53752.1	0	0.032451	0	0	0	0	0	0	0	CAFS_cau.13846.1	0	3.15443	0.0202633	1.47465	0.135125	0.0825145	0.261091	0	0
OG0004702	CAFS_CC_T_00037345	0.79483	8.33783	39.0789	68.4984	13.9478	32.2068	14.4543	20.2023	28.9284	CAFS_CC_T_00159127	0.445364	8.94687	19.2953	52.0219	9.49535	31.8818	13.8595	19.942	16.6934	1.24019	17.2847	58.3742	120.52	23.4431	64.0886	28.3138	40.1443	45.6218	CAFS_cau.53759.13	8.47533	4.9273	20.4547	55.0491	10.1567	20.6938	21.6791	8.98446	22.7933	CAFS_cau.13853.5	5.41926	9.63305	43.7292	68.3351	7.19521	38.2749	25.0881	16.0394	19.8865
OG0004703	CAFS_CC_T_00037385	0	0	0	0.0412557	0	0	0	0	0	CAFS_CC_T_00159178	0.853752	0	0	1.51783	0.0217277	0.388262	0.915763	0	0.932186	0.853752	0	0	1.55909	0.0217277	0.388262	0.915763	0	0.932186	CAFS_cau.53776.1	0.094778	0.534562	0	0.0700675	0	0	0.236502	0.047361	0	CAFS_cau.13872.1	0.203483	0.275487	0	0	0.0454615	0	0.117193	0	0
OG0004705	CAFS_CC_T_00036142	0.401919	0.441448	3.21382	6.50614	4.72653	2.55028	4.80616	1.68488	2.35535	CAFS_CC_T_00156606	5.5432	2.20557	2.52617	11.3256	10.2341	6.72757	9.31187	5.49943	11.4188	5.94512	2.64702	5.73999	17.8318	14.9606	9.27785	14.118	7.18431	13.7742	CAFS_cau.53786.3	0.892243	0.505637	2.29831	12.3039	5.82681	3.11993	11.378	2.35494	5.95542	CAFS_cau.13883.1	1.17883	1.67907	4.06504	25.715	7.32521	17.2513	15.1279	4.27637	9.86999
OG0004706	CAFS_CC_T_00036157	3.28611	7.3277	0	0	14.0026	0.0970497	29.2877	0.127755	0	CAFS_CC_T_00156618	6.37935	13.6855	0	0	26.176	0.570532	30.5763	0.05649	0.357634	9.66545	21.0132	0	0	40.1786	0.667582	59.864	0.184245	0.357634	CAFS_cau.53789.1	17.6322	4.2066	0.145249	0.442069	6.44147	0.721791	36.6878	9.56823	0.202287	CAFS_cau.13887.2	22.8082	11.6647	0.134562	1.31043	8.61254	0.728965	46.4007	12.1265	0.424573
OG0004707	CAFS_CC_T_00036165	11.0804	0.576818	2.11032	1.66928	6.19284	14.7422	2.74015	16.9547	8.30323	CAFS_CC_T_00156625	8.69614	0.455233	2.3284	5.51415	6.54014	12.0413	2.39038	9.63466	32.8802	19.7766	1.03205	4.43872	7.18342	12.733	26.7835	5.13052	26.5893	41.1835	CAFS_cau.53793.1	1.35151	0	2.3072	3.70818	11.286	13.7993	2.10464	2.55278	1.00346	CAFS_cau.13889.1	1.61371	0.310267	3.27717	7.04408	14.1444	15.0655	3.78861	1.51985	16.5397
OG0004708	CAFS_CC_T_00037408	3.95746	0.500692	4.645	1.259	28.2287	3.27731	19.76	1.24169	5.88456	CAFS_CC_T_00159201	18.8243	9.27502	11.9432	8.70387	76.1546	51.5725	32.8378	38.4838	32.7737	22.7818	9.77572	16.5882	9.96288	104.383	54.8498	52.5978	39.7255	38.6583	CAFS_cau.53794.1	16.2414	4.5757	1.86442	8.27169	11.9028	1.13146	8.40984	3.57279	4.01231	CAFS_cau.13890.1	16.8531	5.52825	12.3367	11.6735	40.0062	27.1848	49.7284	8.57754	21.7288
OG0004710	CAFS_CC_T_00036182	18.1401	23.1085	0.690732	7.43383	6.89378	98.9952	23.0356	74.3159	23.3451	CAFS_CC_T_00156644	3.13799	12.4954	2.92263	13.6526	2.35102	59.6728	7.9942	48.427	12.6746	21.2781	35.6039	3.61337	21.0864	9.2448	158.668	31.0298	122.743	36.0197	CAFS_cau.350.1	2.98796	2.03898	1.60429	3.55643	5.32353	17.8035	5.4619	13.6464	6.81942	CAFS_cau.13911.1	1.26327	0.289882	1.34023	4.77708	2.92223	18.4405	5.12271	8.36553	3.53833
OG0004711	CAFS_CC_T_00037543	124.379	75.7426	6.09432	56.7137	35.7699	328.228	128.132	324.406	49.1621	CAFS_CC_T_00159325	87.8663	61.3604	7.01298	54.3499	39.5306	300.902	101.669	285.757	44.4707	212.245	137.103	13.1073	111.064	75.3005	629.13	229.801	610.163	93.6328	CAFS_cau.53819.1	31.1443	8.5853	10.4394	47.655	28.5867	189.916	44.8249	131.106	29.0623	CAFS_cau.13917.1	46.5645	8.6309	4.8474	26.4084	14.1429	95.4152	31.3606	79.1305	11.8084
OG0004713	CAFS_CC_T_00036235	0.0294657	0.365242	0	0.450306	0.161499	0.39691	12.0538	0.672975	0.02759	CAFS_CC_T_00156705	0	0	0.016951	0	0	0	17.8043	0	0	0.0294657	0.365242	0.016951	0.450306	0.161499	0.39691	29.8581	0.672975	0.02759	CAFS_cau.53835.1	0	0	0.00956267	0.125908	0.167511	0.147856	8.61448	0.040549	0.185861	CAFS_cau.13937.1	0.166499	0	0	0.0323875	0.132429	0	33.1947	0.019936	0
OG0004714	CAFS_CC_T_00036241	1.98923	1.24618	0.56009	4.81971	3.46446	2.57277	5.61252	4.43159	1.84236	CAFS_CC_T_00156714	2.82548	2.94387	0.57584	4.42605	2.84136	5.49078	6.2432	4.0361	2.49165	4.81471	4.19005	1.13593	9.24576	6.30582	8.06354	11.8557	8.46769	4.33401	CAFS_cau.53838.1	2.04291	2.0006	1.17429	4.91559	2.50777	2.54315	4.33212	3.3739	1.16302	CAFS_cau.13939.3	4.33239	2.8107	2.49933	18.4371	1.61866	3.81428	5.04664	8.14021	1.66613
OG0004718	CAFS_CC_T_00037620	26.6179	47.3954	15.031	189.826	50.2253	36.6318	60.9156	56.5998	59.3631	CAFS_CC_T_00159397	19.6575	35.3764	10.1045	154.396	36.1563	25.1378	41.9921	38.0458	44.2282	46.2753	82.7718	25.1355	344.222	86.3816	61.7696	102.908	94.6456	103.591	CAFS_cau.53846.2	19.9589	10.0222	11.6425	113.717	14.4575	35.4379	27.5386	33.4602	21.0297	CAFS_cau.13952.4	35.6988	21.4261	17.4681	154.904	23.6889	65.4838	31.6487	58.7167	27.9512
OG0004719	CAFS_CC_T_00036255	0	0	0	0	0	0	0	0	0	CAFS_CC_T_00156745	0	0	0	0.0332427	0	0	0	0	0	0	0	0	0.0332427	0	0	0	0	0	CAFS_cau.53850.1	0	0.946421	0.0144233	0	0	0	0.141746	0	1.5547	CAFS_cau.13954.1	0	0	0	0	0	0	0.106127	0	0
OG0004720	CAFS_CC_T_00036257	1.10036	2.61371	1.9307	20.1825	4.5231	90.2172	3.99843	89.869	1.42006	CAFS_CC_T_00156748	7.55419	1.4161	4.59126	13.4898	4.47691	13.4532	9.00492	12.7918	3.05121	8.65455	4.02981	6.52196	33.6723	9.00001	103.67	13.0034	102.661	4.47127	CAFS_cau.53855.1	0.327237	0.309496	1.26116	5.50642	2.51315	1.91563	4.32475	3.87223	1.00175	CAFS_cau.13960.1	2.76186	13.1834	0.937169	13.9119	4.53742	18.8541	4.39	1.12621	2.36311
OG0004721	CAFS_CC_T_00036263	2.93506	10.9102	0.190013	2.35513	1.78438	7.7046	6.60769	6.37445	2.52951	CAFS_CC_T_00156749	0.535671	0.232293	0	14.8432	0.593234	1.82121	1.26743	2.64673	0.167016	3.47073	11.1425	0.190013	17.1983	2.37762	9.52582	7.87512	9.02118	2.69652	CAFS_cau.53859.1	4.8208	2.85702	0.606952	3.08605	6.26366	32.932	4.72338	40.8654	3.09532	CAFS_cau.13965.1	0.146563	0.0451505	0.053091	6.13337	0.256229	3.97232	0.279118	0.435381	0.68096
OG0004723	CAFS_CC_T_00037689	29.5779	13.4584	11.1409	26.3313	18.3251	22.0014	27.7426	17.4313	16.6862	CAFS_CC_T_00159442	21.298	4.22209	2.37312	3.80289	7.03134	8.32905	9.56316	5.44591	6.89904	50.8759	17.6805	13.514	30.1342	25.3564	30.3304	37.3057	22.8772	23.5852	CAFS_cau.53867.1	4.11128	12.8597	10.3684	9.66706	17.1581	8.1511	32.0178	13.0183	13.3311	CAFS_cau.13972.1	2.85007	12.2737	3.60724	3.96831	5.38972	2.41522	11.0121	6.12929	3.71341
OG0004724	CAFS_CC_T_00036273	17.534	2.78777	1.14916	11.9713	6.33108	4.3779	4.36294	4.14966	6.09525	CAFS_CC_T_00156764	45.3468	5.36005	0.557934	9.06502	31.0235	51.592	6.62605	34.1123	38.7977	62.8808	8.14782	1.70709	21.0364	37.3546	55.9699	10.989	38.2619	44.893	CAFS_cau.53868.1	1.60939	0.505242	0.420725	2.37887	8.46356	10.311	2.0791	3.84165	3.45458	CAFS_cau.13974.1	8.79944	6.23932	1.93144	11.5641	17.9043	41.1802	8.4511	7.88507	14.9882
OG0004728	CAFS_CC_T_00037697	7.23205	7.52443	0.45814	4.88701	9.46898	6.07825	13.7047	7.10228	4.01404	CAFS_CC_T_00159447	4.62723	5.05768	3.14549	3.7569	7.4359	4.9361	9.01856	7.05266	2.74833	11.8593	12.5821	3.60363	8.64391	16.9049	11.0143	22.7233	14.1549	6.76236	CAFS_cau.53885.1	7.4929	10.6862	5.69859	6.65907	10.2617	10.1334	14.095	18.7575	7.47705	CAFS_cau.13986.1	2.36868	6.98693	7.25924	11.2688	8.79842	11.5482	17.1885	24.0334	6.11189
OG0004729	CAFS_CC_T_00036338	20.4714	28.7568	28.3811	23.8667	29.8211	24.71	32.6418	30.5226	49.4053	CAFS_CC_T_00156809	8.2622	11.1336	8.79795	10.1209	15.2476	14.5457	19.2609	14.3113	16.1242	28.7336	39.8904	37.179	33.9875	45.0687	39.2558	51.9027	44.8339	65.5295	CAFS_cau.53883.1	36.8244	32.6122	32.6859	22.7342	7.68246	41.3844	48.7413	46.2981	23.9922	CAFS_cau.13988.3	10.0518	17.2807	10.7711	12.3219	5.66396	32.9049	19.003	22.5812	14.4235
OG0004730	CAFS_CC_T_00037694	0.839117	3.26404	0.124321	3.16785	1.11515	0.83191	0.333009	1.13987	0.176026	CAFS_CC_T_00159446	0	8.67376	0.112345	5.71764	0	0	0.239266	0.0523663	0.399952	0.839117	11.9378	0.236666	8.88549	1.11515	0.83191	0.572276	1.19224	0.575978	CAFS_cau.53875.1	0.086465	0	0.021807	4.06584	0.120369	0	0.379897	5.69852	0.302625	CAFS_cau.13994.1	0	0	0.10538	4.56616	0.87679	0.182413	1.20161	4.20752	2.31496
OG0004731	CAFS_CC_T_00036361	62.4274	3.9997	0.906217	37.6162	3.72757	0.928464	4.42506	0.949166	1.49772	CAFS_CC_T_00156840	18.4846	0.621221	0.518627	9.14996	2.81183	0.228221	2.59832	0.111188	5.64544	80.912	4.62092	1.42484	46.7662	6.5394	1.15668	7.02338	1.06035	7.14316	CAFS_cau.53899.1	14.1881	0.609488	0.801123	17.4063	3.47947	1.95033	3.90685	2.69064	24.8318	CAFS_cau.13997.1	1.23283	1.3003	1.14148	4.46729	7.0794	9.96451	6.31427	2.32671	11.1173
OG0004734	CAFS_CC_T_00037760	0.632426	11.8478	9.61788	25.0725	70.3275	49.5739	20.7242	27.4646	19.3344	CAFS_CC_T_00159511	11.198	12.1986	18.7672	18.8721	81.8353	51.8386	26.3068	52.099	22.6659	11.8305	24.0463	28.3851	43.9446	152.163	101.413	47.0309	79.5636	42.0004	CAFS_cau.53916.1	4.74639	9.48146	29.5902	21.857	8.33477	53.1011	22.3819	15.3694	13.1149	CAFS_cau.14009.1	5.34628	21.6327	11.8261	29.7128	15.7486	112.312	25.2041	36.2572	15.2982
OG0004736	CAFS_CC_T_00037771	11.1638	9.19744	4.7897	16.6394	8.60077	17.8752	15.4222	15.5178	10.2481	CAFS_CC_T_00159526	6.26931	4.94507	1.82892	8.25403	5.19534	13.8703	12.5078	10.406	4.66045	17.4332	14.1425	6.61862	24.8935	13.7961	31.7455	27.9299	25.9238	14.9086	CAFS_cau.53920.1	4.51518	3.59192	1.88834	7.15935	5.44656	9.56777	14.7772	9.33797	5.45403	CAFS_cau.14015.1	8.76134	3.5734	3.40525	10.9396	7.179	20.9871	17.994	11.9875	5.46353
OG0004737	CAFS_CC_T_00037776	5.90974	12.475	4.09008	17.4499	11.9387	31.6725	14.6785	26.7843	16.0612	CAFS_CC_T_00159528	4.8918	6.82436	4.09608	24.343	8.83729	20.1808	12.2322	16.9505	11.3196	10.8015	19.2994	8.18616	41.7929	20.776	51.8534	26.9107	43.7348	27.3808	CAFS_cau.53923.2	5.05166	5.63348	4.67216	15.864	6.78811	13.0927	16.2928	11.332	13.2377	CAFS_cau.14018.1	5.74002	6.36713	20.6944	24.326	8.44333	16.2423	18.8059	15.344	13.8565
OG0004738	CAFS_CC_T_00172864	1.11075	2.98744	0.631018	5.21332	4.49692	3.19216	5.11109	3.64788	2.32445	CAFS_CC_T_00159563	5.09825	10.2421	1.9556	22.7179	12.3521	19.9089	10.7248	16.0375	9.34725	6.20901	13.2295	2.58662	27.9312	16.849	23.101	15.8359	19.6854	11.6717	CAFS_cau.53934.2	3.48083	3.33139	1.76601	11.638	5.24947	12.7204	13.8377	13.2621	4.69556	CAFS_cau.14029.2	14.1259	16.3793	6.00941	21.7614	13.0096	28.3932	12.6436	29.705	9.9537
OG0004739	CAFS_CC_T_00172874	0.283374	1.93249	0.158065	21.8221	2.35105	5.52962	5.12142	3.73709	2.13433	CAFS_CC_T_00159574	2.86133	8.9042	1.30398	33.5327	6.02576	26.4934	13.6475	17.6783	9.9797	3.14471	10.8367	1.46204	55.3548	8.37681	32.023	18.769	21.4153	12.114	CAFS_cau.53938.14	2.85588	21.7792	2.78459	10.6033	2.46049	11.7341	4.06532	22.5176	7.18785	CAFS_cau.14031.5	4.75379	3.56976	3.17092	36.6345	6.66548	14.3835	47.8274	14.0344	8.40765
OG0004740	CAFS_CC_T_00036489	0.0882217	0.732008	0.175115	9.50812	5.14952	1.01124	0.87439	2.17343	0.23054	CAFS_CC_T_00156945	0.576703	1.61857	0	6.20304	0.978608	1.01595	0.220957	0.516208	0.288662	0.664925	2.35057	0.175115	15.7112	6.12813	2.02719	1.09535	2.68963	0.519203	CAFS_cau.53941.1	0.074753	0	0	2.36403	0.045573	0	0.273228	0.486007	0.031433	CAFS_cau.14035.1	1.34768	0.374173	1.15336	7.27158	1.23697	0.587157	1.22332	1.20547	3.22719
OG0004742	CAFS_CC_T_00036515	29.5096	16.0538	31.0188	62.4324	22.4789	30.5742	37.7212	31.0441	24.1035	CAFS_CC_T_00156973	29.9627	20.8122	8.50646	67.197	19.8752	39.2563	35.4371	37.1934	24.3157	59.4722	36.8659	39.5253	129.629	42.3541	69.8305	73.1583	68.2375	48.4192	CAFS_cau.53966.1	18.6839	15.0173	27.6252	104.23	36.9322	63.2898	56.7697	54.7619	41.962	CAFS_cau.14046.1	24.8897	14.1768	22.4556	117.029	53.9255	60.2553	52.0803	60.575	42.933
OG0004743	CAFS_CC_T_00036522	0.103197	0.730937	0	0.937	0	1.99361	2.36414	1.34267	1.0724	CAFS_CC_T_00156975	0	0.265703	0	0.690975	0	0	0.353204	0.0110943	0.387196	0.103197	0.99664	0	1.62797	0	1.99361	2.71734	1.35377	1.4596	CAFS_cau.53969.1	0.434146	0.0093115	0	0.552217	0.06164	0.044086	0.172689	0	13.5083	CAFS_cau.14048.1	0.248784	0.045649	0	2.77107	0	0.134456	0.247646	0.035018	0
OG0004744	CAFS_CC_T_00037891	0	2.27824	0.412204	9.48273	0.609472	1.32682	0.584337	1.5863	2.00083	CAFS_CC_T_00159650	7.46514	3.73862	4.58408	13.4595	5.85566	6.34943	4.84631	7.70935	7.85048	7.46514	6.01686	4.99629	22.9423	6.46513	7.67625	5.43065	9.29566	9.85131	CAFS_cau.53977.1	0.992924	1.50032	0.927151	11.6943	1.49467	2.9703	7.38178	4.3439	2.43611	CAFS_cau.14056.1	1.04655	1.14361	4.89917	11.5989	1.49097	2.00908	4.45274	3.65341	4.11095
OG0004747	CAFS_CC_T_00037933	2.96141	2.42562	0.451775	6.11182	1.58147	1.00197	4.06857	0.832531	8.27064	CAFS_CC_T_00159886	4.14182	1.99066	0.907395	9.73348	2.68615	3.26889	4.43207	3.07774	5.39607	7.10323	4.41628	1.35917	15.8453	4.26762	4.27086	8.50064	3.91027	13.6667	CAFS_cau.53992.1	2.44047	2.38732	3.21899	10.6609	2.97399	2.67623	4.23534	4.35024	9.1738	CAFS_cau.14074.1	1.90985	2.17787	1.54214	6.1624	1.75938	2.4455	7.0606	3.51893	4.6678
OG0004749	CAFS_CC_T_00037940	0.0285	3.30385	0.00550533	1.49517	0.589811	0.627886	0.0943607	0.699822	0.230801	CAFS_CC_T_00159691	0.0431313	0.170166	0	3.71213	0.037201	0.14612	0.10651	0.275143	0.077016	0.0716313	3.47401	0.00550533	5.2073	0.627012	0.774006	0.200871	0.974965	0.307817	CAFS_cau.53996.1	0.178011	0.059553	0.0522633	6.0597	0.040863	5.60299	0.324439	0.180335	0.066672	CAFS_cau.14078.1	0	0.0995225	0.0114287	5.91369	0.11027	0.0195735	0.339381	0.012217	0.0137445
OG0004750	CAFS_CC_T_00036594	31.569	6.28773	6.89902	11.3149	7.4328	7.64728	12.2285	8.23953	10.0931	CAFS_CC_T_00157024	19.6816	10.1503	23.6369	20.4865	19.8648	12.2176	25.662	22.18	14.7868	51.2506	16.438	30.5359	31.8014	27.2976	19.8649	37.8905	30.4196	24.8799	CAFS_cau.53997.1	46.0319	14.2729	5.72665	13.4899	19.1571	26.9701	18.6624	40.6632	20.2572	CAFS_cau.14081.1	5.54894	5.00174	13.398	5.11195	4.33655	9.1463	11.2236	12.8278	9.19945
OG0004751	CAFS_CC_T_00037943	0	1.4622	0	2.0046	0.0347107	0.0442223	0	0	0	CAFS_CC_T_00159889	0.370794	1.14042	0.019006	1.99859	0.584369	0.133234	0.574723	0	0.0438417	0.370794	2.60262	0.019006	4.00319	0.619079	0.177457	0.574723	0	0.0438417	CAFS_cau.53998.1	0	1.20548	0	2.90923	0.114933	0	0.265932	0.137455	0	CAFS_cau.14082.1	0.200617	0.184034	0.149285	3.63705	0.191653	0.128875	0.460067	0.356936	1.06579
OG0004754	CAFS_CC_T_00037974	1.4859	2.4418	6.08096	2.24957	34.5199	4.60526	2.106	3.12096	4.32031	CAFS_CC_T_00159902	1.40693	5.88692	12.4596	6.68024	23.8425	6.37454	3.54861	6.03796	28.3845	2.89283	8.32871	18.5406	8.92981	58.3624	10.9798	5.65461	9.15892	32.7048	CAFS_cau.54019.2	0.347319	0.524531	12.1745	1.22934	1.86892	1.77187	3.31744	1.71213	1.59162	CAFS_cau.14097.3	1.89458	2.5636	18.7442	3.90718	2.81614	3.55233	5.19359	2.83352	12.0581
OG0004755	CAFS_CC_T_00037976	4.50443	15.9685	0.842573	4.44351	6.91367	16.3625	6.44965	9.46716	6.50775	CAFS_CC_T_00159905	0.868538	10.6555	1.11286	5.44538	8.26055	15.2378	13.7255	11.0359	9.63065	5.37297	26.624	1.95544	9.88888	15.1742	31.6003	20.1752	20.503	16.1384	CAFS_cau.54021.1	6.03982	6.00093	1.56723	6.64326	4.5917	12.8249	42.2773	18.4112	9.1292	CAFS_cau.14099.1	2.07283	5.34689	2.7176	6.94934	7.84836	19.496	20.4855	18.3339	10.142
OG0004756	CAFS_CC_T_00037979	30.1555	21.9947	40.7791	57.6992	34.8353	66.5964	53.9868	45.8516	36.6186	CAFS_CC_T_00159910	52.3921	34.5083	59.3076	83.3141	55.7695	117.515	93.8644	78.172	63.1966	82.5476	56.503	100.087	141.013	90.6048	184.111	147.851	124.024	99.8153	CAFS_cau.54022.1	33.6181	26.7434	118.282	102.038	137.441	69.0633	74.4402	71.3104	110.57	CAFS_cau.14100.1	7.20905	7.74603	16.2546	30.9113	43.3611	19.6684	25.2595	25.0081	18.6725
OG0004759	CAFS_CC_T_00159939	2.58629	10.1046	9.72009	28.6912	12.1147	25.3145	13.3361	19.4743	16.7761	CAFS_CC_T_00038005	2.82401	10.2854	11.0692	28.0315	11.2505	21.0228	14.4674	14.9362	10.5681	5.41029	20.39	20.7893	56.7226	23.3652	46.3374	27.8036	34.4105	27.3442	CAFS_cau.14109.5	3.14803	6.77415	11.7355	18.6921	1.94104	12.103	5.92299	6.4041	6.3191	CAFS_cau.54038.3	7.07845	21.0375	30.2854	19.737	4.47196	21.2444	12.707	11.946	15.5577
OG0004760	CAFS_CC_T_00038067	4.80948	16.5299	2.3096	30.2578	18.6667	29.6159	23.0882	27.3508	14.11	CAFS_CC_T_00159980	3.29208	16.876	2.36286	31.7748	16.0058	24.8112	22.2996	22.2733	12.1826	8.10155	33.4059	4.67247	62.0326	34.6725	54.4271	45.3879	49.6241	26.2925	CAFS_cau.54044.1	5.87018	9.90812	3.51154	29.0156	13.5084	31.9111	28.8253	35.0885	13.3601	CAFS_cau.14119.1	18.3212	8.89173	5.62067	42.0648	16.629	35.8897	25.8466	38.5009	15.9577
OG0004761	CAFS_CC_T_00038073	0	0.0818837	0	0.095147	0	0	0	0	67.1512	CAFS_CC_T_00159984	1.34599	8.01252	0.140146	1.55951	0.163193	15.5774	2.48301	8.16184	65.4973	1.34599	8.0944	0.140146	1.65466	0.163193	15.5774	2.48301	8.16184	132.649	CAFS_cau.54047.1	0	0.148169	0	0	0	0.0140875	0.331922	0.082836	83.2156	CAFS_cau.14123.3	0.066946	1.93842	0.329719	1.15125	0.548062	6.19227	1.94861	4.45244	57.271
OG0004766	CAFS_CC_T_00036708	0	0.100248	0	91.2793	0.0140633	0	0	0	0.0702807	CAFS_CC_T_00157328	0	0.046317	0	108.01	0.837742	0.455513	0.0171203	0.170283	0.0345863	0	0.146565	0	199.29	0.851805	0.455513	0.0171203	0.170283	0.104867	CAFS_cau.54071.1	0.01402	0.0389165	0.034443	61.7531	0.0854965	0.0934725	0.296095	0.0726705	0.0739785	CAFS_cau.14142.3	0.304371	0.0405775	0.013637	71.7869	0.526942	0.643749	0.520377	0.051354	0.0804115
OG0004767	CAFS_CC_T_00038146	3.96665	8.41531	0.380608	5.82153	8.66811	8.68457	14.2588	7.94675	2.93729	CAFS_CC_T_00160063	5.32248	12.7956	0.705884	7.38283	13.6377	13.9839	24.1192	17.2041	4.49991	9.28913	21.2109	1.08649	13.2044	22.3058	22.6684	38.378	25.1509	7.4372	CAFS_cau.54074.3	3.47777	5.32984	6.36069	10.9916	19.4113	12.5583	18.3196	17.4714	6.25454	CAFS_cau.14146.1	3.76984	1.21476	3.25723	3.94	5.37957	3.98084	16.1675	5.89796	3.06646
OG0004768	CAFS_CC_T_00038206	96.6004	8.40093	0	3.69413	0.615789	1.02142	0.769789	1.754	0.839344	CAFS_CC_T_00160152	13.6296	50.1664	0.135436	14.7079	0.605314	36.2856	16.9513	32.2103	6.7584	110.23	58.5674	0.135436	18.4021	1.2211	37.307	17.7211	33.9643	7.59774	CAFS_cau.54103.1	42.6676	0	0	0.117209	0	0	1.06624	0	0	CAFS_cau.14168.1	3.83076	11.3488	0.171003	7.38245	0.411987	9.49219	5.57656	148.713	5.98502
OG0004769	CAFS_CC_T_00038227	0	24.9124	0	0.041888	0.085542	0	0.0327457	0	0	CAFS_CC_T_00160172	0	27.2109	0	0.64927	0	0	0	0.151677	0	0	52.1232	0	0.691158	0.085542	0	0.0327457	0.151677	0	CAFS_cau.54113.1	3.19354	49.9202	0.035504	0.0624655	0.032332	0.3554	0.832801	5.05697	0.105076	CAFS_cau.14190.1	0	102.018	0.0327353	0.038402	0.44819	0.143092	0	18.7778	0.0680235
OG0004771	CAFS_CC_T_00036801	3.34308	10.1383	5.81339	74.3244	12.024	3.83405	3.08537	2.23509	7.94641	CAFS_CC_T_00157417	2.30124	20.1699	2.42378	33.4685	11.3134	1.74686	4.93787	1.25331	2.01017	5.64432	30.3083	8.23717	107.793	23.3374	5.58091	8.02324	3.48841	9.95658	CAFS_cau.54120.1	1.41858	0.486536	2.57131	171.382	16.5247	3.93639	7.55324	0.747078	4.51386	CAFS_cau.14201.2	1.94363	1.82858	4.84465	128.916	25.9982	2.17398	4.88755	122.009	8.72863
OG0004773	CAFS_CC_T_00038334	1.00833	2.67514	0	18.3624	7.82758	7.14855	20.8543	7.37747	1.17399	CAFS_CC_T_00160287	1.34125	4.30557	0.0643623	17.5388	7.02561	10.5873	24.9932	8.28553	2.28263	2.34958	6.98071	0.0643623	35.9012	14.8532	17.7358	45.8475	15.663	3.45662	CAFS_cau.54197.1	1.75256	0.072233	0.335919	9.21368	1.13103	6.75684	5.14863	1.67287	1.02359	CAFS_cau.14256.1	4.53479	0.784026	0.70757	26.5026	3.36016	22.0079	23.2829	4.34998	1.49251
OG0004776	CAFS_CC_T_00071931	10.9847	52.4701	3.12019	33.6444	11.7296	112.712	24.4918	84.3746	9.00388	CAFS_CC_T_00195463	1.607	25.0908	1.251	13.1749	2.80513	10.4422	0.987127	9.74238	1.33213	12.5917	77.5609	4.37119	46.8194	14.5347	123.154	25.4789	94.117	10.336	CAFS_cau.1429.1	24.7066	104.792	3.92048	36.0409	18.7237	22.4467	12.1696	99.2675	4.90591	CAFS_cau.25337.1	1.15187	0.25884	0.688358	20.0308	2.04404	22.1068	2.75717	0.801061	1.68094
OG0004778	CAFS_CC_T_00074299	46.6087	18.7894	25.5433	69.7307	299.962	205.511	85.1119	183.253	54.7207	CAFS_CC_T_00197743	40.4681	5.15417	15.8871	20.3519	291.765	95.8855	57.5962	199.8	33.7802	87.0768	23.9435	41.4304	90.0826	591.728	301.397	142.708	383.053	88.5009	CAFS_cau.1430.1	11.1532	74.0837	35.8483	31.5675	77.7262	105.905	36.5864	54.5776	43.0287	CAFS_cau.25336.1	1.1334	1.80636	11.3226	10.027	37.6036	5.10287	7.70673	4.87089	2.76086
OG0004781	CAFS_CC_T_00160003	1.28783	3.05738	7.27545	15.275	3.5991	6.58195	5.57772	6.12707	10.9361	CAFS_CC_T_00038094	1.1424	5.65609	3.33275	6.95584	4.2555	11.7877	8.77335	12.8654	12.4612	2.43024	8.71347	10.6082	22.2308	7.85459	18.3696	14.3511	18.9924	23.3973	CAFS_cau.14375.2	0.907965	3.0068	5.51901	17.3189	4.56837	11.1283	12.888	9.27549	13.4092	CAFS_cau.54051.4	4.36594	2.72553	14.9864	14.5217	6.97728	16.226	20.9615	13.4192	25.9256
OG0004786	CAFS_CC_T_00112563	1.33492	2.30925	0.096457	0.919569	2.88218	0.926305	9.58806	1.36248	2.70641	CAFS_CC_T_00160506	4.13158	3.92575	1.48626	7.79017	24.8322	6.69761	12.2144	4.37033	8.10934	5.4665	6.235	1.58271	8.70974	27.7144	7.62391	21.8024	5.73281	10.8158	CAFS_cau.3857.2	1.95873	1.61249	0.36492	1.03656	1.48942	1.60323	17.9672	3.91682	1.05308	CAFS_cau.14433.1	6.20828	14.9481	2.03239	2.30278	8.53714	8.52592	15.4862	6.53739	8.69631
OG0004787	CAFS_CC_T_00204207	0.816214	3.67567	0	26.073	0.42834	6.51804	0.393508	1.49913	25.5096	CAFS_CC_T_00160517	22.3481	19.3664	0.266595	48.6398	0.207313	14.799	0.251788	14.0902	5.08309	23.1643	23.042	0.266595	74.7128	0.635653	21.3171	0.645296	15.5893	30.5927	CAFS_cau.54350.1	0.652496	0	0	57.7024	0.246642	2.90915	1.00834	10.0693	1.27441	CAFS_cau.14438.1	19.2767	0.589927	0.643908	8.21852	1.04897	12.5304	3.69293	29.2572	1.89102
OG0004792	CAFS_CC_T_00038694	0	0.034751	0	0.347699	0	0	0.00502567	0	0	CAFS_CC_T_00162398	0.00569933	0.093727	0.246752	0.779407	0.119985	0.0294977	0.054052	0.00744433	0.413925	0.00569933	0.128478	0.246752	1.12711	0.119985	0.0294977	0.0590777	0.00744433	0.413925	CAFS_cau.54409.1	0	0	0.0128017	2.85556	0.0122205	0.0176035	0.59229	0.046908	0.0435145	CAFS_cau.14474.1	0	0.011554	0	1.87117	0	0.006356	0.894809	0.0180925	0
OG0004794	CAFS_CC_T_00038698	25.8649	21.7678	1.78606	20.4629	11.8308	96.2027	38.804	108.122	16.7226	CAFS_CC_T_00162379	15.6489	12.791	2.47103	15.8539	8.24167	62.9897	30.6106	70.8555	16.3104	41.5139	34.5588	4.25709	36.3168	20.0725	159.192	69.4146	178.977	33.0329	CAFS_cau.54419.1	6.66633	0.88909	1.5287	6.65616	5.31759	27.5494	28.5868	7.59595	10.3705	CAFS_cau.14509.8	7.36478	1.09415	2.83522	13.7993	3.41598	20.5083	22.5664	12.1667	7.37541
OG0004795	CAFS_CC_T_00040957	0.507352	0.463938	7.07855	25.4917	1.83385	0.734206	0.883949	0.644566	29.926	CAFS_CC_T_00160569	0.118143	0.215619	11.5899	10.1355	1.12623	0.1581	0.343826	0.067243	24.2727	0.625495	0.679557	18.6685	35.6271	2.96009	0.892306	1.22777	0.711809	54.1987	CAFS_cau.54422.1	0.314051	0.185949	12.0699	10.8932	0.626964	0.819171	2.79327	0.89102	23.5073	CAFS_cau.14513.1	0.111352	0.074387	4.77616	7.76838	0.205125	0.323582	1.19309	0.4142	15.477
OG0004797	CAFS_CC_T_00041047	0	0	0.0154333	45.2945	0	0	0.77189	0	0	CAFS_CC_T_00162524	0.471796	0.046676	0.192707	25.5751	3.02415	1.03855	4.6495	3.23874	3.35022	0.471796	0.046676	0.20814	70.8696	3.02415	1.03855	5.42139	3.23874	3.35022	CAFS_cau.54443.6	0.360438	0.0177345	0	49.8272	0	0.017574	0.485009	0.049012	0	CAFS_cau.14530.1	0	0.016359	0	20.166	0	0	0.138257	0.0169025	0.032576
OG0004798	CAFS_CC_T_00038765	0.298978	1.27365	2.6951	3.81284	2.11936	2.74278	2.38998	1.99018	1.48638	CAFS_CC_T_00160680	1.81938	1.64448	2.86062	3.71426	2.07577	5.32343	4.60867	3.11553	2.54886	2.11836	2.91813	5.55572	7.5271	4.19513	8.06621	6.99865	5.10571	4.03524	CAFS_cau.54450.1	0.834985	0.650043	10.607	2.95205	4.50768	1.47585	4.58851	1.62201	1.03035	CAFS_cau.14532.1	1.49662	0.913501	23.1416	3.13485	8.55712	2.71986	6.25236	1.35915	2.23389
OG0004800	CAFS_CC_T_00038825	4.56127	5.8629	1.89596	9.25986	5.18971	19.0702	8.2248	17.4536	5.95879	CAFS_CC_T_00160721	1.82973	2.65115	1.39403	7.15376	4.60105	18.2957	6.25149	12.9493	5.85146	6.391	8.51405	3.28999	16.4136	9.79076	37.366	14.4763	30.4029	11.8103	CAFS_cau.54465.3	8.7629	2.99176	2.75504	7.79007	7.79364	6.89801	8.86194	6.17375	5.76207	CAFS_cau.14556.1	2.744	3.14703	1.58399	9.63112	5.68135	8.77427	8.33798	10.8336	3.95044
OG0004803	CAFS_CC_T_00038853	21.5168	17.7049	11.9728	30.2204	18.7791	42.0605	34.0397	29.2049	24.784	CAFS_CC_T_00160755	36.244	34.1982	18.4919	51.5686	29.1181	70.1378	60.344	58.8341	52.7564	57.7608	51.9031	30.4647	81.7889	47.8972	112.198	94.3836	88.0391	77.5404	CAFS_cau.54486.1	16.2043	27.0381	16.6321	35.8173	29.6594	44.8229	57.2253	40.4279	26.9233	CAFS_cau.14573.1	20.6693	25.6932	27.6061	36.1772	41.0289	49.9887	49.4706	45.4342	25.27
OG0004805	CAFS_CC_T_00041189	0	0	0	15.5456	0.0522767	0.06678	0.005636	0.0384813	0.107035	CAFS_CC_T_00162641	0.526969	0.111947	0	7.24798	0.348414	0.276361	0.175632	0	0.677859	0.526969	0.111947	0	22.7936	0.40069	0.343141	0.181268	0.0384813	0.784894	CAFS_cau.54490.1	0.970127	1.49469	0.315332	5.13147	2.78373	9.13271	1.96638	7.04615	10.4451	CAFS_cau.14582.1	0.06677	0.028556	0.0186583	3.64674	0.03859	0.249848	0.231497	0.0160785	0.160041
OG0004806	CAFS_CC_T_00038866	1.66841	6.07648	1.871	25.3733	4.64953	6.95094	7.33548	4.52223	7.58081	CAFS_CC_T_00160768	0.757059	5.30068	1.40546	16.4789	6.40365	10.0865	6.46895	7.79941	5.59484	2.42547	11.3772	3.27646	41.8523	11.0532	17.0374	13.8044	12.3216	13.1756	CAFS_cau.54496.1	8.43942	5.58553	5.71906	13.3122	5.80188	7.19887	16.3333	9.78242	16.7576	CAFS_cau.14587.1	1.87946	2.05611	3.12025	6.64564	2.28316	3.65157	10.4879	3.77637	9.628
OG0004808	CAFS_CC_T_00033871	0.269809	1.36845	0.725324	33.7974	1.34021	0.456475	0.0653997	0.364484	0.330595	CAFS_CC_T_00154931	0	3.2791	17.938	51.1738	2.94658	0.117899	1.06519	0	0.29302	0.269809	4.64755	18.6633	84.9712	4.28679	0.574374	1.13059	0.364484	0.623615	CAFS_cau.52914.2	3.03384	0.854414	0.232778	19.5508	0.467531	0.019565	1.86359	2.22675	0.104615	CAFS_cau.1459.1	0.102945	0.0432995	10.8257	32.4754	1.20297	0.246827	0.571098	3.2057	0.028858
OG0004809	CAFS_CC_T_00041225	9.2117	1.16077	3.62044	7.42085	9.03515	15.2972	6.46248	17.8547	12.4909	CAFS_CC_T_00162677	9.11107	0.349441	1.60274	14.4495	10.642	0.194143	10.1453	0.0460707	5.39666	18.3228	1.51021	5.22319	21.8703	19.6772	15.4913	16.6078	17.9008	17.8876	CAFS_cau.54503.1	1.40976	0.42458	2.49393	4.77687	0.864204	17.5443	7.82683	1.47269	1.29397	CAFS_cau.14596.1	1.61877	0.74546	1.70287	5.96067	5.12682	8.42655	12.5178	0.403111	3.88193
OG0004810	CAFS_CC_T_00038919	0.130448	1.57641	0.211859	21.1105	0.182289	0.0631077	5.34296	0.0234793	1.07318	CAFS_CC_T_00160809	0.070181	0.627719	0.442193	15.2936	0.235199	1.04773	3.28714	0.879726	4.41215	0.200629	2.20413	0.654052	36.4041	0.417488	1.11084	8.6301	0.903205	5.48533	CAFS_cau.54517.1	0.444453	0.0426725	0.452447	24.4155	0.0855045	0.025905	5.03223	0.226093	10.2267	CAFS_cau.14604.1	0.10735	0.0124865	2.92108	16.6234	0.590865	0.157229	2.96783	1.33383	0.265058
OG0004812	CAFS_CC_T_00041280	0	0	0	0.255629	2.40933	0	7.63863	0	0	CAFS_CC_T_00041558	0	0	0	0	0.60742	0	1.26856	0	0	0	0	0	0.255629	3.01675	0	8.9072	0	0	CAFS_cau.54529.1	0.228699	0	0	0.180476	0	0	4.66282	0	0	CAFS_cau.14619.1	0.734447	0	0	0.174001	0	0.0920005	2.93224	0	0
OG0004813	CAFS_CC_T_00038952	6.24592	11.5682	4.38673	17.0927	5.2367	16.3925	13.1117	10.9532	14.0315	CAFS_CC_T_00039227	9.04143	11.7383	3.11572	34.6413	8.40227	19.4564	18.9888	17.0997	12.2791	15.2873	23.3065	7.50245	51.7339	13.639	35.8489	32.1005	28.0529	26.3105	CAFS_cau.54531.1	5.11317	4.22646	3.06681	6.17953	4.04266	5.08419	5.51073	7.72734	8.36503	CAFS_cau.14620.1	6.05361	3.63945	2.09113	9.01219	5.5365	6.33788	7.98491	7.1016	5.46999
OG0004814	CAFS_CC_T_00038965	1.3852	12.6436	4.08133	29.2029	11.02	15.4412	13.4279	10.0772	20.7258	CAFS_CC_T_00039243	6.08353	9.34088	4.10445	25.5166	25.2707	13.4952	24.0257	11.2433	46.2821	7.46873	21.9844	8.18578	54.7195	36.2908	28.9364	37.4536	21.3204	67.0079	CAFS_cau.54533.3	3.18784	5.16643	3.25373	26.6927	4.45616	17.5759	12.3873	34.0575	23.8603	CAFS_cau.14622.16	5.52895	5.23188	5.82609	40.21	9.20688	14.6355	21.3435	10.1931	45.9217
OG0004815	CAFS_CC_T_00038971	160.353	71.3259	43.7962	136.669	89.1992	208.86	132.096	320.871	104.085	CAFS_CC_T_00039247	107.584	62.5676	30.0932	52.8439	225.401	226.331	139.831	357.52	98.9964	267.936	133.894	73.8895	189.513	314.6	435.191	271.927	678.391	203.082	CAFS_cau.54536.1	51.7777	45.9818	29.0961	151.778	523.038	427.982	192.495	219.674	193.365	CAFS_cau.14624.1	130.362	92.6315	58.1316	198.25	271.327	1064.92	216.212	567.095	395.106
OG0004818	CAFS_CC_T_00041328	7.79396	5.28734	2.06275	26.3076	6.89174	14.3271	9.61051	11.2979	7.5773	CAFS_CC_T_00041601	14.0621	4.19928	1.96418	17.1012	5.32712	13.3764	9.84823	12.9662	8.61749	21.856	9.48662	4.02693	43.4088	12.2189	27.7035	19.4587	24.2641	16.1948	CAFS_cau.54557.1	5.92347	4.6419	2.7572	28.7544	5.60256	13.9627	10.0295	11.2659	5.45845	CAFS_cau.14646.1	0.856389	0.612516	0.599065	10.5447	0.819192	1.71222	1.65199	1.23035	1.46163
OG0004819	CAFS_CC_T_00039002	0	0	0	2.07335	0	0	4.16831	0	0	CAFS_CC_T_00039269	0	0	0	0.898375	0.046896	0	6.11036	0	0	0	0	0	2.97173	0.046896	0	10.2787	0	0	CAFS_cau.54564.1	0	0.0380025	0.0770113	1.60531	0.504857	0.06272	6.64743	0.220396	0.195608	CAFS_cau.14653.1	0	0	0	0.187354	0.0870415	0	9.59632	0	0
OG0004824	CAFS_CC_T_00039022	18.6314	0.831582	1.20372	4.62035	4.34765	0.933008	2.01397	0.967572	0.736096	CAFS_CC_T_00039293	1.48107	0.403525	0.597672	0.701505	1.51213	0	0.702059	0.240728	1.38223	20.1125	1.23511	1.80139	5.32186	5.85977	0.933008	2.71603	1.2083	2.11833	CAFS_cau.54582.1	0.576966	0.390781	0.320016	3.5467	2.32449	2.13073	0.668798	1.81635	0.04089	CAFS_cau.14670.1	0.681162	0.342489	0	0.947839	2.59606	0.67435	1.43465	0.0159665	0.110618
OG0004825	CAFS_CC_T_00039024	1.03693	3.52169	0.0607403	374.084	0.966325	2.53889	4.26	1.38211	1.05552	CAFS_CC_T_00039296	2.90484	3.10532	0.785504	343.879	2.6895	0.089758	4.66637	0.25179	0.891374	3.94177	6.62701	0.846244	717.963	3.65582	2.62865	8.92637	1.6339	1.94689	CAFS_cau.54587.1	0.538169	3.57481	0.201351	165.115	2.37175	0.788636	1.03939	0.572959	0.0434105	CAFS_cau.14677.1	0.910964	2.64516	0.550328	314.614	6.99203	1.66678	5.30944	3.10272	0.140506
OG0004826	CAFS_CC_T_00039025	0.082162	1.61266	1.53247	16.1669	0.376164	0.0316667	0.406605	0.317753	0.160179	CAFS_CC_T_00039298	1.11715	2.49927	8.61209	10.0356	1.15628	1.02547	0.786658	2.36807	1.39853	1.19932	4.11193	10.1446	26.2026	1.53244	1.05713	1.19326	2.68582	1.5587	CAFS_cau.54594.1	2.2089	3.11842	5.09834	3.96019	0.408853	0.549464	0.815997	4.45212	0.913382	CAFS_cau.14682.1	0.95601	0.897325	4.75254	11.9324	0.581422	2.24216	0.70943	3.51081	3.95806
OG0004828	CAFS_CC_T_00039026	6.05923	0.865655	2.51974	2.76839	0.961616	3.19785	1.03858	3.23141	34.3284	CAFS_CC_T_00039301	1.36859	7.10368	7.88961	4.65221	5.31311	3.70557	3.59549	1.86092	61.6446	7.42782	7.96933	10.4094	7.4206	6.27472	6.90342	4.63407	5.09234	95.973	CAFS_cau.54599.1	1.41913	1.6822	16.3521	4.0842	3.27975	3.32287	1.73119	1.51643	17.38	CAFS_cau.14685.1	1.02439	4.03388	14.8426	2.35802	2.8948	1.36823	3.77618	9.28175	36.8232
OG0004830	CAFS_CC_T_00039058	20.8838	4.43255	3.73764	19.9566	3.18619	13.253	10.3898	9.77388	7.0492	CAFS_CC_T_00039316	18.6415	6.77607	5.35459	20.6008	6.70098	19.7809	12.9894	18.9187	11.2129	39.5252	11.2086	9.09223	40.5574	9.88716	33.0339	23.3791	28.6926	18.2621	CAFS_cau.54605.1	4.86207	240.316	3.54991	28.3905	105.422	67.0328	43.9031	82.6561	50.9262	CAFS_cau.14692.1	10.7965	139.369	3.41972	31.5098	95.3141	91.3003	38.3987	77.1513	86.2583
OG0004832	CAFS_CC_T_00041447	0	2.33819	0.353512	7.57611	3.79584	2.78225	2.40321	1.6725	1.34354	CAFS_CC_T_00041738	0.10774	2.69011	0.765055	9.90317	4.03216	3.81372	3.61915	2.52346	4.25756	0.10774	5.02831	1.11857	17.4793	7.828	6.59597	6.02236	4.19597	5.60111	CAFS_cau.54611.1	0.168779	0.656108	0.218855	6.72104	0.307955	0.747068	2.67476	1.7585	1.09087	CAFS_cau.14695.2	1.05731	1.85406	0.737891	9.42471	0.975122	1.37794	5.311	4.66679	2.73668
OG0004835	CAFS_CC_T_00041784	13.3911	6.84046	0.507234	7.55343	9.73954	23.367	21.0782	24.2765	7.21585	CAFS_CC_T_00162839	32.2103	13.7391	3.71164	14.5392	24.99	47.4998	52.2834	44.5148	14.3814	45.6014	20.5795	4.21887	22.0926	34.7296	70.8668	73.3616	68.7913	21.5972	CAFS_cau.54648.1	3.91264	4.10914	1.86637	7.60925	11.8296	10.4623	18.0582	16.5092	6.43551	CAFS_cau.14725.1	5.84566	5.84064	4.94544	10.8761	14.6143	17.3416	20.2512	24.6372	7.21295
OG0004836	CAFS_CC_T_00160957	0.975632	1.50169	0	0.440905	0.104355	0.273233	0.534725	0.807053	0	CAFS_CC_T_00039388	0.058353	0.327181	0.110434	0.249376	0.0810567	0.221248	0.0463763	0	0.0694603	1.03398	1.82887	0.110434	0.690281	0.185411	0.494481	0.581101	0.807053	0.0694603	CAFS_cau.14726.1	0	0	0	0.065944	0.101282	0	0	0	0	CAFS_cau.54649.1	0	0	0	0.25432	0	0	0	0	0
OG0004837	CAFS_CC_T_00039412	33.8627	22.6559	16.6412	56.9138	23.4475	52.0966	40.724	49.6876	37.8056	CAFS_CC_T_00160981	27.3937	15.1219	9.54706	51.245	18.6488	26.3897	35.0368	30.151	33.4219	61.2564	37.7778	26.1883	108.159	42.0963	78.4863	75.7609	79.8386	71.2276	CAFS_cau.54686.1	20.9263	24.4421	30.0628	54.5961	40.4719	52.8221	41.1676	49.845	44.0324	CAFS_cau.14754.1	6.52508	7.13886	9.74342	25.2774	11.1608	11.2574	14.1729	16.9107	15.226
OG0004838	CAFS_CC_T_00041868	0.155602	0.412094	0	4.10329	0	0	0	0	0.0692377	CAFS_CC_T_00162932	0.0573613	0	0.111117	24.1139	0.113189	0	0.011461	0	0	0.212963	0.412094	0.111117	28.2172	0.113189	0	0.011461	0	0.0692377	CAFS_cau.54688.1	0.061319	0.102125	0.005578	12.1648	0	0.0456005	0.26268	0.0865115	0.072935	CAFS_cau.14760.1	0.094649	0	0.0478883	11.9274	0	0	0.316254	0.0888855	0
OG0004839	CAFS_CC_T_00041874	6.98027	18.6341	10.6302	13.7755	3.76624	34.7467	10.8015	35.0256	6.22138	CAFS_CC_T_00162942	4.83978	1.98906	0.224587	12.9699	0.879529	6.36558	0.909185	5.93126	16.8758	11.8201	20.6231	10.8548	26.7454	4.64577	41.1123	11.7106	40.9569	23.0972	CAFS_cau.54696.1	4.37468	0.36153	43.9528	10.2869	3.35775	3.3812	17.826	25.9124	2.51161	CAFS_cau.14768.1	19.2835	5.51821	3.22007	36.8978	3.00615	0.886299	2.03737	2.13345	15.5881
OG0004840	CAFS_CC_T_00041906	0.294222	0.386574	0.231402	0.602953	1.24212	0.163265	0.554751	0.14544	0.563727	CAFS_CC_T_00162975	1.02808	0.738088	0.566063	1.48566	1.92965	0.866605	1.0449	0.340276	1.06646	1.3223	1.12466	0.797465	2.08862	3.17177	1.02987	1.59965	0.485716	1.63019	CAFS_cau.54701.1	0.617711	0.058107	0.307894	7.58193	3.66927	0.182653	1.71864	0.645648	0.242126	CAFS_cau.14775.1	0.881636	0.429953	1.88769	1.36392	10.4629	0.462259	3.61012	1.19777	2.49388
OG0004843	CAFS_CC_T_00039446	7.33562	1.62867	0.299687	4.45212	2.6501	33.8066	1.45329	32.0692	16.1667	CAFS_CC_T_00161016	0.0764963	0.309817	0.383438	3.16916	0.544763	3.20351	0.860024	3.7105	25.5171	7.41212	1.93848	0.683125	7.62128	3.19486	37.0101	2.31331	35.7797	41.6838	CAFS_cau.54713.1	0.465727	4.01955	1.00928	5.31367	0.0626735	28.1586	0.432968	5.92523	1.12136	CAFS_cau.14791.1	1.11956	0.927216	3.99608	11.127	15.187	30.3209	2.18473	3.47885	37.3647
OG0004847	CAFS_CC_T_00039477	0.183195	0.515305	0.105067	0.675285	17.856	0.829689	6.6556	0.87002	0.257758	CAFS_CC_T_00161050	4.41946	4.98487	0.290238	1.66319	57.7288	9.75421	11.7058	9.41044	5.93567	4.60265	5.50017	0.395305	2.33847	75.5848	10.5839	18.3614	10.2805	6.19342	CAFS_cau.54732.1	0.829091	0.120657	0.214171	1.13517	3.69736	2.57556	10.7182	1.0266	1.6895	CAFS_cau.14836.1	1.39433	0.948832	1.47669	7.07927	7.67753	43.481	15.114	11.6689	1.08413
OG0004848	CAFS_CC_T_00039482	2.47564	12.9882	8.14367	25.8113	15.363	29.2222	18.8675	19.0325	9.61615	CAFS_CC_T_00161064	0.948934	12.3071	9.05892	24.0153	13.8158	28.8043	17.7856	17.6726	8.6814	3.42457	25.2953	17.2026	49.8266	29.1788	58.0265	36.6531	36.7051	18.2976	CAFS_cau.54737.2	4.33758	5.1113	9.82104	22.1158	9.74557	20.9756	21.4801	14.4649	10.6177	CAFS_cau.14841.1	5.33487	7.1248	13.1768	24.694	10.5216	22.2389	29.8871	15.4355	14.322
OG0004850	CAFS_CC_T_00042010	3.83745	6.30963	9.24106	11.7895	5.3912	6.50531	9.03585	8.12324	7.26474	CAFS_CC_T_00163062	2.66316	1.82728	0.50408	8.64416	5.05668	2.12653	4.19787	3.15345	1.51781	6.50061	8.13691	9.74514	20.4336	10.4479	8.63183	13.2337	11.2767	8.78255	CAFS_cau.54744.1	2.09206	4.41955	6.24979	13.9393	5.77394	8.84039	5.24221	5.13204	5.43517	CAFS_cau.14848.1	2.85892	2.66532	3.86884	14.0506	5.68616	2.91313	4.05323	4.19446	6.26344
OG0004851	CAFS_CC_T_00039517	0.062972	63.2419	28.1104	3.56707	3.5799	0.37761	0.283782	0	0.473638	CAFS_CC_T_00161107	0	20.8078	17.2903	3.93956	5.86315	0	0.281552	0.101815	0.900643	0.062972	84.0497	45.4007	7.50663	9.44306	0.37761	0.565334	0.101815	1.37428	CAFS_cau.54749.1	0.166274	128.369	0.013932	1.10212	0.142194	0.192231	0.383136	0	0.031388	CAFS_cau.14854.1	0.504939	12.5039	140.585	3.28063	1.47744	0.561322	2.08723	10.213	89.6575
OG0004852	CAFS_CC_T_00042026	0	0	0.0913797	1.90882	0.0267557	0.0617397	0.221187	0	0	CAFS_CC_T_00163075	0.126365	0	0	0.0552787	0.174709	0	0	0	3.0388	0.126365	0	0.0913797	1.9641	0.201465	0.0617397	0.221187	0	3.0388	CAFS_cau.54753.1	0	0.074959	0	1.52281	0.0627215	0.648007	0.17268	0.208413	0	CAFS_cau.14859.1	0	0.254163	0	1.14804	0	0.118959	0.225067	0.03814	0
OG0004853	CAFS_CC_T_00039542	2.29877	16.2403	3.58695	18.4589	7.78438	5.84341	5.24819	4.83431	10.6903	CAFS_CC_T_00161135	2.80042	8.83905	2.95126	11.8836	34.2046	9.30419	12.9348	7.05607	7.31439	5.09918	25.0794	6.53822	30.3424	41.989	15.1476	18.183	11.8904	18.0047	CAFS_cau.54763.1	11.6462	17.5712	9.63101	20.6642	12.9781	23.8678	20.7867	34.1533	6.65815	CAFS_cau.14869.1	39.0802	13.5555	6.43815	17.902	18.9552	41.3274	17.9276	38.7255	7.81251
OG0004855	CAFS_CC_T_00039567	2.10668	2.2391	1.3198	18.3194	5.61507	4.30784	3.71014	4.27972	6.13108	CAFS_CC_T_00161162	1.81093	2.70195	0.628151	15.0824	4.50201	2.77711	3.7643	2.67754	48.6308	3.91761	4.94106	1.94795	33.4017	10.1171	7.08494	7.47444	6.95726	54.7619	CAFS_cau.54773.2	1.34626	2.36184	0.490013	8.64859	2.39798	2.06685	6.89382	1.89905	11.464	CAFS_cau.14880.1	4.90522	2.26873	1.16885	20.7169	4.58443	4.73943	10.9428	4.14885	23.0187
OG0004857	CAFS_CC_T_00042070	0.547115	0.748587	0.139525	8.33556	3.13273	0.045417	0.235715	0.0142497	1.21703	CAFS_CC_T_00163142	0.07317	0.285742	0.0715617	2.67061	4.55241	0.0355517	0.137451	0.189194	0.0635787	0.620285	1.03433	0.211086	11.0062	7.68514	0.0809687	0.373166	0.203444	1.28061	CAFS_cau.54790.2	0	0.0991855	0.327073	3.7033	1.03166	0.011469	0.392185	4.16297	0	CAFS_cau.14896.1	0.063474	0.157385	0.528127	0.539702	11.5499	0.0527265	0.552029	0.546898	0.0205555
OG0004858	CAFS_CC_T_00039618	61.9575	32.368	39.6516	40.7246	41.2288	52.532	53.6399	48.7109	41.9816	CAFS_CC_T_00161228	32.3636	26.7691	9.55094	30.8132	28.0808	31.9266	36.088	29.7067	26.8665	94.3211	59.1372	49.2025	71.5378	69.3096	84.4586	89.7278	78.4175	68.8481	CAFS_cau.54798.1	21.4373	27.0868	17.6409	37.0953	30.7656	34.3886	70.3885	35.472	29.9238	CAFS_cau.14907.1	6.06303	8.51623	6.59542	9.00131	16.6488	12.3698	41.4333	15.6368	8.24719
OG0004859	CAFS_CC_T_00039654	2.84121	3.53752	2.192	10.146	7.12867	8.48439	4.94799	8.92165	10.8078	CAFS_CC_T_00161280	2.41213	3.17465	1.91187	4.37375	19.7297	8.35022	5.50457	9.077	15.6352	5.25335	6.71217	4.10387	14.5197	26.8583	16.8346	10.4526	17.9986	26.4431	CAFS_cau.54808.1	0.979389	2.4746	2.49515	8.13966	4.10211	9.82552	6.90445	5.23277	15.2455	CAFS_cau.14915.2	2.14928	3.07675	3.28151	10.1	9.27599	20.8626	7.09189	7.3972	13.7563
OG0004861	CAFS_CC_T_00042119	1.48081	3.47587	217.23	3.75302	28.325	4.92096	1.41568	4.76297	875.193	CAFS_CC_T_00163197	10.7338	11.9733	855.476	10.7784	145.734	12.1044	4.8539	11.1324	2629.65	12.2146	15.4491	1072.71	14.5315	174.059	17.0254	6.26958	15.8954	3504.84	CAFS_cau.54811.4	1.10819	0.098454	55.5018	0.448973	1.74012	0.108971	0.102112	0.109575	27.2438	CAFS_cau.14918.1	37.2022	0.33715	1048.09	5.33705	43.005	5.22264	8.08598	1.89389	1021.05
OG0004862	CAFS_CC_T_00039673	52.6243	42.1737	23.9765	79.7731	61.5762	58.4004	57.1969	57.1927	56.4982	CAFS_CC_T_00161312	49.3293	39.4435	13.5978	92.1486	61.6885	59.2977	57.0656	56.0679	49.0147	101.954	81.6172	37.5742	171.922	123.265	117.698	114.262	113.261	105.513	CAFS_cau.54819.1	45.9281	32.2567	22.4843	100.081	53.5407	111.016	48.2803	106.276	34.9992	CAFS_cau.14920.1	17.7627	20.4749	10.5193	54.3571	30.2241	50.2034	16.5476	49.9338	20.0744
OG0004863	CAFS_CC_T_00039668	23.9073	10.462	2.18946	5.91328	7.62264	31.7661	12.7419	34.7456	24.6074	CAFS_CC_T_00161308	12.3852	18.5637	0.887545	7.37321	10.6511	36.5429	31.3064	36.6792	12.9951	36.2925	29.0257	3.07701	13.2865	18.2737	68.309	44.0483	71.4248	37.6025	CAFS_cau.54818.1	3.78538	1.73822	1.63903	14.0996	12.8346	16.1944	7.55178	6.90693	7.15403	CAFS_cau.14922.2	4.5106	1.57524	1.11749	8.56145	7.43739	36.0512	8.40003	32.0433	5.59895
OG0004864	CAFS_CC_T_00039690	0.29868	1.35735	0.117651	0.856741	36.0928	4.34976	9.20365	4.1389	0.609169	CAFS_CC_T_00161325	2.92692	6.89922	1.18921	4.53714	66.8447	4.25432	20.3155	2.93607	2.89132	3.2256	8.25657	1.30686	5.39388	102.937	8.60408	29.5192	7.07497	3.50048	CAFS_cau.54821.2	0.811067	1.1387	1.81929	4.44363	9.49964	10.8283	25.3345	6.11412	4.70539	CAFS_cau.14925.1	4.9247	5.38134	6.65455	2.31287	8.68854	4.8895	52.3964	7.24724	3.19156
OG0004865	CAFS_CC_T_00042135	4.49577	8.68531	3.08508	18.8313	7.90292	14.7562	12.6559	15.5575	11.4815	CAFS_CC_T_00163216	2.57697	6.99874	3.39219	19.9785	7.81207	11.5241	11.1605	11.7951	11.1613	7.07274	15.6841	6.47727	38.8098	15.715	26.2803	23.8165	27.3526	22.6428	CAFS_cau.54826.1	5.13292	4.68691	7.40701	17.2109	7.8724	9.17637	10.1431	9.69902	13.3164	CAFS_cau.14930.3	11.8259	8.95652	6.26247	25.3687	8.75312	17.0397	9.58255	15.4125	9.48081
OG0004866	CAFS_CC_T_00042147	0.134271	2.16299	0.0905263	2.68754	1.75424	1.91577	1.3376	1.9335	1.27489	CAFS_CC_T_00163226	0.191957	0.691758	0.108289	1.264	0.518008	1.02599	0.482504	0.460429	1.33178	0.326228	2.85475	0.198815	3.95154	2.27225	2.94176	1.8201	2.39393	2.60667	CAFS_cau.54831.1	0	0	0	0	0	0	0.09779	0	0	CAFS_cau.14935.1	0.719023	1.99765	0.3063	5.89597	1.07238	3.034	0.649035	4.75056	1.08122
OG0004867	CAFS_CC_T_00039715	0.573249	5.71883	1.77722	15.8913	8.47863	13.3504	9.76633	9.78535	8.65631	CAFS_CC_T_00161353	1.29916	7.29431	1.72083	18.2931	8.05555	16.3087	9.97277	12.4277	5.85157	1.87241	13.0131	3.49805	34.1843	16.5342	29.6592	19.7391	22.2131	14.5079	CAFS_cau.54832.11	3.34473	4.38768	20.3494	12.9284	6.19152	10.4507	16.9711	10.7844	5.41532	CAFS_cau.14936.1	7.62076	7.1408	5.27547	13.276	24.0964	20.3029	18.2604	24.8405	15.1482
OG0004868	CAFS_CC_T_00042161	0.197866	3.14579	9.92779	22.895	2.54672	3.10163	1.24866	2.40881	7.89295	CAFS_CC_T_00163238	1.21763	2.79186	30.3768	15.4416	3.57038	2.16324	0.538504	1.66434	12.2219	1.4155	5.93765	40.3046	38.3366	6.1171	5.26487	1.78717	4.07316	20.1148	CAFS_cau.54837.4	1.38661	0.907926	10.3727	19.5517	1.69625	9.07711	3.58716	3.46065	9.5838	CAFS_cau.14942.7	5.58657	4.28134	28.192	7.33127	2.54523	2.20443	4.60434	10.9486	38.0467
OG0004869	CAFS_CC_T_00042186	0.904252	3.75258	1.12598	15.0725	4.08151	8.44822	3.56582	5.34415	4.42156	CAFS_CC_T_00163249	0.450464	1.77929	0.586661	10.685	3.61155	3.2772	4.09263	4.16611	1.92332	1.35472	5.53187	1.71264	25.7575	7.69306	11.7254	7.65845	9.51026	6.34487	CAFS_cau.54841.2	4.77553	1.46263	2.33001	14.3028	3.54832	4.2347	6.10765	4.82634	3.14536	CAFS_cau.14948.2	3.98154	1.964	0.894722	13.4816	2.01186	4.67665	6.93736	4.13176	2.95953
OG0004870	CAFS_CC_T_00039730	7.55582	7.56106	4.76611	28.1844	9.29589	15.1354	15.1362	14.7906	9.71286	CAFS_CC_T_00161377	5.02318	4.46414	2.53322	24.3732	7.00627	7.37638	9.01524	12.8689	7.2627	12.579	12.0252	7.29933	52.5576	16.3022	22.5118	24.1515	27.6596	16.9756	CAFS_cau.54843.2	4.72867	2.86923	5.98222	39.8816	7.28791	19.6441	17.1598	13.8234	9.54394	CAFS_cau.14950.4	2.58137	4.18965	3.422	40.4031	5.18802	11.923	9.9116	10.8778	5.81273
OG0004871	CAFS_CC_T_00039743	9.29646	25.0212	13.6357	4.96634	20.4107	22.5865	20.9957	18.5764	13.6285	CAFS_CC_T_00161406	12.3475	29.5003	14.0609	4.61787	26.024	27.5862	17.4899	22.0428	11.7748	21.644	54.5215	27.6965	9.58421	46.4348	50.1727	38.4856	40.6192	25.4033	CAFS_cau.54847.2	5.04939	28.7543	13.3087	3.86305	4.58818	10.1236	16.1316	23.2722	8.20944	CAFS_cau.14954.4	9.50852	37.406	18.6489	6.23761	12.2416	18.9993	24.241	27.692	10.1241
OG0004872	CAFS_CC_T_00039767	3.57836	8.13859	2.02527	21.1952	6.9369	22.4649	10.0137	14.318	9.43192	CAFS_CC_T_00161425	2.86047	5.24033	1.93267	13.382	5.33354	12.7182	9.24703	8.30774	6.18634	6.43883	13.3789	3.95794	34.5772	12.2704	35.1831	19.2607	22.6257	15.6183	CAFS_cau.54849.2	3.77707	3.72492	1.77364	13.1418	2.4659	6.21899	9.80154	4.68844	4.4386	CAFS_cau.14958.1	5.29154	6.53761	3.68247	17.9805	6.44815	9.37014	13.814	10.9346	9.22338
OG0004873	CAFS_CC_T_00042208	9.01409	12.0154	24.4584	7.5592	41.068	6.54111	36.0124	5.05727	12.6231	CAFS_CC_T_00163277	3.5657	4.79565	9.23111	0.948064	7.69857	1.72201	9.27284	1.30921	4.79468	12.5798	16.8111	33.6895	8.50726	48.7665	8.26312	45.2853	6.36648	17.4178	CAFS_cau.54854.5	12.1276	4.0207	52.6293	3.15756	17.2305	28.6467	61.3266	38.9754	15.8895	CAFS_cau.14966.4	5.33558	0.664899	3.38385	0.678059	3.41446	0.624475	19.1435	14.2906	54.7151
OG0004874	CAFS_CC_T_00042234	10.4601	8.13546	4.71121	24.0324	10.2131	17.6027	13.912	17.6099	11.3109	CAFS_CC_T_00163299	4.64038	4.56626	2.94505	9.96565	4.68864	7.86438	7.6308	8.10626	5.52861	15.1005	12.7017	7.65626	33.9981	14.9017	25.4671	21.5428	25.7162	16.8395	CAFS_cau.54863.2	3.37564	4.30035	4.24884	11.4569	6.96898	8.63389	11.5252	7.72908	8.22759	CAFS_cau.14975.2	7.92613	6.90744	7.71677	22.5647	14.195	18.6436	22.5649	18.6125	12.8539
OG0004878	CAFS_CC_T_00039190	15.35	19.3949	7.09049	57.1152	20.8178	47.9865	39.7385	43.2633	21.8161	CAFS_CC_T_00163307	14.0288	16.9637	4.71938	38.6454	17.0341	32.8893	30.7575	32.766	18.9383	29.3788	36.3585	11.8099	95.7606	37.852	80.8758	70.496	76.0293	40.7544	CAFS_cau.54878.2	7.19752	7.94937	3.85159	30.3969	11.0945	25.0521	29.1855	25.1234	8.36007	CAFS_cau.14990.2	13.0726	10.5434	16.8991	41.2585	15.5292	31.8248	32.6909	29.9297	21.7451
OG0004882	CAFS_CC_T_00042884	1.13374	0.288722	5.82439	1.24255	11.5614	0.722066	3.03625	0.497654	1.63286	CAFS_CC_T_00162150	9.64972	1.16713	28.9883	5.5652	31.0685	21.8553	6.02445	14.8779	3.05476	10.7835	1.45585	34.8127	6.80776	42.6299	22.5774	9.06069	15.3755	4.68762	CAFS_cau.55306.3	4.91146	0.083598	14.7822	1.88794	7.81643	0.984924	5.76129	0.169115	0.639649	CAFS_cau.15008.11	11.8184	0.87085	31.5637	10.2538	55.8136	5.71994	5.71078	2.52093	5.70769
OG0004883	CAFS_CC_T_00041512	0.937268	3.9243	0.0559747	2.05859	2.48005	3.51163	5.17401	3.82349	0.86817	CAFS_CC_T_00161480	1.36062	3.7189	0.104236	1.49235	1.69471	3.29634	5.19531	2.8621	1.19299	2.29789	7.6432	0.160211	3.55094	4.17476	6.80797	10.3693	6.6856	2.06116	CAFS_cau.54891.2	0.470605	0.340035	0.277418	0.925595	1.28569	1.43015	5.82857	3.10822	0.897149	CAFS_cau.15011.1	0.220528	0.476938	0.07425	0.680317	0.898627	1.55744	4.05437	5.8375	0.354799
OG0004890	CAFS_CC_T_00042322	0	0	0	0.259576	0	0	0.112064	0	0.0324603	CAFS_CC_T_00163413	0.505178	0.409792	0.0556247	0.83052	0.339217	0.06032	2.103	0.0565553	0.278464	0.505178	0.409792	0.0556247	1.0901	0.339217	0.06032	2.21506	0.0565553	0.310924	CAFS_cau.54928.1	0.091859	0.0688625	0	1.14878	0	0.533459	0.131281	0.114665	0	CAFS_cau.15056.1	0.064789	3.3214	0.090677	0.730467	2.33766	0.0425865	1.46678	1.10106	0.0838085
OG0004891	CAFS_CC_T_00039924	30.7423	28.1646	3.55723	4.73501	7.88683	113.947	33.664	171.605	16.0948	CAFS_CC_T_00161597	54.9193	42.1204	4.10559	18.1367	19.9122	191.785	90.7399	251.347	30.7461	85.6616	70.2851	7.66282	22.8717	27.7991	305.732	124.404	422.952	46.8409	CAFS_cau.54929.1	24.2979	19.0623	8.7627	14.6675	17.4922	113.643	52.4019	46.7215	18.5229	CAFS_cau.15057.1	24.3631	12.6147	3.5122	13.2944	25.388	126.586	35.7736	39.0139	14.9073
OG0004893	CAFS_CC_T_00042346	1.54324	1.32234	3.19524	6.02466	1.94795	2.46576	4.69876	1.57035	2.71187	CAFS_CC_T_00163428	7.02618	0.449702	10.6511	5.99831	4.21533	1.41119	1.05354	2.63772	1.09542	8.56941	1.77204	13.8463	12.023	6.16328	3.87694	5.7523	4.20808	3.80729	CAFS_cau.54932.2	0.12382	0.131529	2.04679	12.9664	2.54178	2.64467	7.33987	0.66042	0.105217	CAFS_cau.15060.2	7.53039	1.18974	92.6135	12.6909	21.7684	9.44651	6.29751	2.9749	2.52811
OG0004894	CAFS_CC_T_00042357	1.69234	2.8131	0.489267	10.2912	1.46392	21.051	13.2936	14.8713	17.3764	CAFS_CC_T_00163439	9.26773	1.30842	3.89604	18.2032	3.08032	9.12648	8.46224	8.51293	65.08	10.9601	4.12152	4.38531	28.4944	4.54425	30.1775	21.7558	23.3842	82.4565	CAFS_cau.54933.3	0.487047	1.10639	0.87615	12.532	5.14169	26.1544	22.4874	2.89051	27.845	CAFS_cau.15063.4	4.08118	0.812796	3.87024	32.8758	4.79943	12.4243	2.09367	1.26055	75.5054
OG0004895	CAFS_CC_T_00042375	4.76999	3.02847	1.19316	6.8706	5.20481	8.72358	5.66245	5.32824	6.0668	CAFS_CC_T_00163448	2.16035	2.67256	0.804484	8.18037	2.04402	5.17311	3.90932	5.26961	4.34822	6.93034	5.70103	1.99764	15.051	7.24883	13.8967	9.57177	10.5979	10.415	CAFS_cau.54936.1	1.40535	1.29601	1.32029	3.1658	2.56643	2.6521	9.66657	2.36876	2.34798	CAFS_cau.15067.1	1.05154	2.38103	2.11896	6.34792	1.80882	4.20005	10.0772	4.25919	2.59863
OG0004897	CAFS_CC_T_00042380	0.672572	2.26202	0.639621	12.7493	2.70278	5.79448	6.43918	3.37519	3.11982	CAFS_CC_T_00163452	0.964867	2.67823	0.756966	13.6878	3.89073	4.17179	9.13181	3.21812	7.70842	1.63744	4.94025	1.39659	26.4371	6.59351	9.96627	15.571	6.59331	10.8282	CAFS_cau.54940.1	1.3545	6.9253	1.10301	15.6928	2.1369	3.7569	8.9704	4.09327	11.8408	CAFS_cau.15074.1	3.10243	4.37762	1.69398	15.6653	3.05281	3.37003	16.5653	2.92606	3.66988
OG0004899	CAFS_CC_T_00042409	8.88667	10.3005	4.54674	29.7622	7.93992	24.3604	14.8276	18.9504	12.4765	CAFS_CC_T_00163481	5.93111	8.14953	6.44747	27.8069	8.16536	22.0151	10.6169	15.1333	12.0465	14.8178	18.45	10.9942	57.5691	16.1053	46.3755	25.4445	34.0837	24.523	CAFS_cau.54952.1	5.54128	6.22205	4.9162	21.6618	7.56682	14.837	18.8918	15.4956	9.95861	CAFS_cau.15083.1	9.65339	9.04744	9.26896	24.4641	8.67042	18.9497	18.1982	15.9742	12.7511
OG0004901	CAFS_CC_T_00042441	23.8504	90.9947	24.7799	11.6753	55.1825	21.5225	22.4369	27.687	42.0584	CAFS_CC_T_00163506	33.141	77.8347	35.3388	25.4725	62.2126	21.1481	36.8786	22.0852	48.2045	56.9914	168.829	60.1187	37.1477	117.395	42.6705	59.3155	49.7722	90.263	CAFS_cau.54971.4	36.0257	69.8329	19.8468	26.9239	36.129	114.595	32.37	74.49	38.9673	CAFS_cau.15107.1	24.5395	61.4626	65.8928	34.6683	28.9111	58.7702	48.7058	126.207	43.1036
OG0004902	CAFS_CC_T_00039992	3.40229	1.89742	0.674218	7.42201	4.36899	5.48019	5.38402	4.28673	3.24579	CAFS_CC_T_00161679	3.90136	4.011	1.39476	8.62795	5.24003	12.0808	10.3282	9.95882	5.38767	7.30365	5.90842	2.06897	16.05	9.60903	17.561	15.7122	14.2455	8.63346	CAFS_cau.54975.2	1.92871	0.648259	0.282052	7.83917	1.17003	1.70653	4.76403	1.81584	1.211	CAFS_cau.15111.2	3.02677	2.992	2.73669	8.19638	8.36989	9.16635	14.1333	11.016	4.79191
OG0004904	CAFS_CC_T_00040001	12.5421	10.2764	2.68729	3.46658	10.777	30.0652	14.033	30.1869	9.36841	CAFS_CC_T_00161696	13.3108	10.4628	3.43204	19.4505	14.863	35.4702	18.1855	34.0313	17.7781	25.8529	20.7392	6.11933	22.9171	25.6399	65.5355	32.2184	64.2181	27.1465	CAFS_cau.54990.1	14.4837	12.6394	2.63435	8.0831	7.88349	46.6851	26.9578	38.9811	10.7756	CAFS_cau.15120.1	4.2702	9.38846	3.72772	10.3198	4.2603	29.9442	12.5599	16.2504	7.1698
OG0004905	CAFS_CC_T_00040002	0	0.11478	0	0	0	0.0655343	0	0	0	CAFS_CC_T_00161702	0	0	0	0.039145	0	0	0	0	0	0	0.11478	0	0.039145	0	0.0655343	0	0	0	CAFS_cau.54992.1	0	0.483822	0	0.464399	0	4.98865	0.084395	0.350834	0	CAFS_cau.15121.1	0	0	0	0.148997	0	0	0.238137	0	0
OG0004906	CAFS_CC_T_00040019	22.1141	84.2104	11.3905	5.78143	37.3264	49.105	28.4746	43.7918	46.7667	CAFS_CC_T_00161712	3.29374	20.4998	0	0.144968	0.0489973	0.329211	0.070298	0.600243	0.121541	25.4078	104.71	11.3905	5.9264	37.3754	49.4342	28.5449	44.392	46.8882	CAFS_cau.54996.1	31.5689	0.85969	0.939967	0.303001	4.46378	4.12108	12.1897	0.54928	3.86359	CAFS_cau.15127.1	4.70266	38.9191	0.031121	1.01101	0.682419	1.22958	5.82371	81.3055	0.0842285
OG0004907	CAFS_CC_T_00040031	1.34467	14.5133	1.80133	3.81578	4.68334	23.78	8.52521	18.0759	8.70074	CAFS_CC_T_00161725	4.222	16.0904	2.5516	5.03173	8.93532	22.1125	11.2185	19.1604	11.6404	5.56667	30.6036	4.35293	8.84751	13.6187	45.8925	19.7437	37.2364	20.3412	CAFS_cau.55000.1	3.45152	1.4004	1.08074	1.83541	3.17626	13.3511	12.9797	14	3.90574	CAFS_cau.15133.1	4.427	3.46275	6.42868	7.22955	26.3175	52.2569	11.3974	18.5269	10.9897
OG0004910	CAFS_CC_T_00042535	1.84319	5.99784	1.39732	11.3652	13.7208	10.5767	16.7704	6.0575	9.55047	CAFS_CC_T_00163598	3.92832	14.3599	1.84664	13.7252	9.05382	32.3912	24.0949	28.966	15.2583	5.77151	20.3577	3.24396	25.0904	22.7746	42.9679	40.8653	35.0235	24.8088	CAFS_cau.55025.1	1.27759	2.35223	2.42955	5.91929	5.19293	5.14631	18.8001	3.78113	3.11404	CAFS_cau.15151.2	7.90892	7.39705	7.26348	23.8901	11.4708	44.2824	42.6386	27.1473	18.5293
OG0004912	CAFS_CC_T_00042616	7.16571	3.33225	4.3987	9.98565	2.68079	4.56546	9.92308	1.16563	6.27666	CAFS_CC_T_00163690	19.9134	5.80245	3.5868	63.2303	5.92036	34.3512	4.46512	32.4106	129.926	27.0792	9.1347	7.9855	73.216	8.60115	38.9166	14.3882	33.5762	136.202	CAFS_cau.55056.1	2.70692	0.941009	3.47423	10.9846	4.79288	9.71506	2.49385	3.42806	11.0331	CAFS_cau.15171.1	7.4949	5.90118	5.46257	28.0695	5.25302	33.5136	6.10636	10.1505	73.6763
OG0004913	CAFS_CC_T_00040136	3.36454	3.14652	1.64582	17.6768	4.06463	9.62966	7.17752	10.2855	4.74321	CAFS_CC_T_00161833	3.44078	6.85806	3.28837	23.5493	7.8923	12.9803	9.41569	12.2288	6.14514	6.80532	10.0046	4.93419	41.2261	11.9569	22.61	16.5932	22.5143	10.8883	CAFS_cau.55057.2	3.00885	3.84545	2.2498	15.9149	5.4548	12.0062	6.15937	13.1308	4.73212	CAFS_cau.15172.1	5.71725	7.16436	6.3831	33.7787	12.7138	19.7913	14.9822	17.4085	10.9777
OG0004914	CAFS_CC_T_00040139	0.522154	0.80208	0.061927	5.03714	1.11802	17.899	2.10404	14.4325	0.64235	CAFS_CC_T_00161836	0	0.558836	0.0852923	6.26351	0.882895	2.5837	1.23407	3.98807	0.708955	0.522154	1.36092	0.147219	11.3006	2.00092	20.4827	3.33811	18.4206	1.3513	CAFS_cau.55058.1	0.60885	0.333548	0.156967	12.8616	0.116483	1.77199	1.29397	0.522811	0.24815	CAFS_cau.15173.1	0.982286	0.0851415	0.0569263	13.247	0.168601	1.48806	1.48606	0.526242	0.165562
OG0004915	CAFS_CC_T_00042628	48.1948	34.2404	4.10126	24.5868	94.1691	94.9651	101.475	200.533	36.4877	CAFS_CC_T_00163694	13.7121	61.9801	10.0767	28.4603	97.1324	100.406	122.053	125.885	47.6652	61.9068	96.2204	14.178	53.047	191.301	195.371	223.528	326.418	84.1528	CAFS_cau.55059.1	9.85286	42.0966	4.81333	51.4758	28.9823	124.207	63.849	93.2812	20.1515	CAFS_cau.15174.1	15.9823	47.8241	7.97622	51.7454	26.5781	113.777	64.5964	101.42	19.1245
OG0004916	CAFS_CC_T_00040142	0.822466	0.702238	0.0433627	0.538	0.0593557	0.038141	0.204199	0.0362113	0	CAFS_CC_T_00161841	0.614244	1.08443	1.08338	0.609891	2.60315	0	1.09761	0	0.0398663	1.43671	1.78667	1.12674	1.14789	2.66251	0.038141	1.30181	0.0362113	0.0398663	CAFS_cau.55061.2	0	0	0	0	0	0	0.145768	0	0	CAFS_cau.15175.1	0.449592	0.127466	0.831744	5.36311	1.95564	0.0880175	2.72147	4.57963	0.097737
OG0004917	CAFS_CC_T_00042640	0.0787743	2.06071	0.291806	10.124	2.88161	4.97056	5.52398	3.707	2.56962	CAFS_CC_T_00163703	0.0800583	3.6619	0.627873	10.1652	3.00262	4.2793	6.11679	3.64238	3.67684	0.158833	5.72261	0.919679	20.2892	5.88423	9.24986	11.6408	7.34939	6.24646	CAFS_cau.55070.4	0.334326	0.380899	0.70715	6.75408	0.72623	4.43068	7.29051	14.0691	2.66667	CAFS_cau.15181.1	0.871149	0.956758	1.10422	6.62558	0.68408	2.39754	6.6397	5.93006	5.36869
OG0004918	CAFS_CC_T_00040169	1.09104	2.78919	1.70692	3.71938	3.13908	8.45135	4.35604	7.72837	7.27894	CAFS_CC_T_00161862	0.395345	2.09226	3.89191	1.65389	2.48389	4.52769	3.81773	3.84553	5.78401	1.48639	4.88145	5.59883	5.37327	5.62297	12.979	8.17377	11.5739	13.063	CAFS_cau.55072.1	0.339996	0.618855	1.0183	2.34922	1.19802	3.65351	5.03415	2.01862	1.84112	CAFS_cau.15184.1	0.491737	0.366436	1.28325	2.51351	1.80588	7.4662	7.5383	1.70821	4.38856
OG0004919	CAFS_CC_T_00042553	1.45478	15.6561	0	0.159786	0	0.757693	0	0.132668	5.63613	CAFS_CC_T_00163629	0	6.95308	0	0.317394	0	0.510612	0.0852347	0.107792	1.15381	1.45478	22.6092	0	0.477181	0	1.2683	0.0852347	0.24046	6.78994	CAFS_cau.55037.2	1.04235	9.07971	0	1.58445	0	0.331759	0.122811	0.02356	1.28676	CAFS_cau.15195.2	1.08352	55.9988	0	0.092383	0	0.232404	0.379773	0.199165	1.09657
OG0004920	CAFS_CC_T_00040096	0	0.344961	0	1.92231	0.0369923	0.115793	1.12801	0.0742613	0.0418057	CAFS_CC_T_00161791	0	0	0	1.34893	0	0.162788	0.0552437	0	0	0	0.344961	0	3.27125	0.0369923	0.278582	1.18326	0.0742613	0.0418057	CAFS_cau.55038.1	0	0	0	3.11165	0	0	0.0680395	0	0	CAFS_cau.15197.1	0.079558	0.059307	0.004229	4.20278	0	0	0.0619375	0	0.119112
OG0004921	CAFS_CC_T_00040110	0	0	0	0	0.318715	0	0	0	0	CAFS_CC_T_00161808	0	0	0.025144	0.128413	0.139424	0	0.0378487	0	0	0	0	0.025144	0.128413	0.458139	0	0.0378487	0	0	CAFS_cau.55040.1	0	0	0.0326477	0.146047	0	0	0.214463	0	0	CAFS_cau.15198.1	0	0.0154155	0.00850733	0.180841	0.253745	0	0.0977895	0	0
OG0004922	CAFS_CC_T_00040189	1.1789	8.80769	0.897887	9.18316	11.3533	14.3109	18.6725	13.027	5.61464	CAFS_CC_T_00161872	1.05174	5.51564	0.58708	5.01799	16.5147	11.0428	9.34842	7.19809	4.93969	2.23063	14.3233	1.48497	14.2011	27.8679	25.3538	28.0209	20.2251	10.5543	CAFS_cau.55075.1	1.96728	7.47353	1.84441	11.3413	5.53292	48.6275	18.6295	18.585	4.04999	CAFS_cau.15200.1	2.3922	2.0952	1.9285	7.01613	6.17451	7.3364	9.81301	6.66066	3.27984
OG0004925	CAFS_CC_T_00040288	0	0	0	0	30.3279	0	22.9159	0.023556	1.73714	CAFS_CC_T_00163772	0.467404	0	0	0	3.40137	0	12.9547	0	0.0401317	0.467404	0	0	0	33.7293	0	35.8706	0.023556	1.77727	CAFS_cau.55101.2	1.11877	0.122258	0.485425	3.21629	29.9613	0.686867	59.3933	0.495335	1.65596	CAFS_cau.15230.1	0	0	0.041999	0.194991	1.82816	0	4.4063	0.0228705	0
OG0004929	CAFS_CC_T_00040311	24.7349	23.723	31.282	37.1778	73.0881	32.2226	54.1078	28.3369	38.4926	CAFS_CC_T_00163848	17.7489	20.1906	17.4784	37.9585	55.9499	19.0851	24.3464	17.5071	38.9327	42.4838	43.9137	48.7604	75.1363	129.038	51.3078	78.4542	45.844	77.4253	CAFS_cau.55142.4	135.695	13.0529	82.3441	62.9068	37.1855	35.5552	56.3295	44.0598	66.1813	CAFS_cau.15265.1	32.0941	12.0921	31.5027	74.1027	35.05	57.7113	47.143	59.6135	50.6755
OG0004930	CAFS_CC_T_00042749	2.01378	10.3635	2.20606	18.6588	9.0301	13.191	12.5973	10.494	6.99613	CAFS_CC_T_00161989	0.286178	4.55316	0.824144	11.1233	5.40792	5.80504	5.73654	3.84186	4.80033	2.29996	14.9166	3.03021	29.7821	14.438	18.996	18.3339	14.3359	11.7965	CAFS_cau.55154.1	7.20551	4.86476	2.33418	14.2938	4.71699	8.25029	11.876	14.3158	3.75981	CAFS_cau.15278.3	3.32208	3.41479	2.05561	10.6072	2.278	2.05397	8.44171	6.71929	10.4742
OG0004934	CAFS_CC_T_00042843	0	0	0	3.15176	0	0	0	0.0378217	0	CAFS_CC_T_00162251	0	0	0.017632	0.511684	0.124763	0	0.0433377	0	0	0	0	0.017632	3.66344	0.124763	0	0.0433377	0.0378217	0	CAFS_cau.55203.1	0.069657	0	0.0189457	0.263026	0	0.964895	0	0	0	CAFS_cau.15321.1	0	0	0	0.16054	0	0	0.096365	0	0.025258
OG0004935	CAFS_CC_T_00043079	0.419178	0.0742677	0.104232	0.974252	0.500893	0	0.30262	0	0	CAFS_CC_T_00065771	0	0	0	0	0	0	0	0	0	0.419178	0.0742677	0.104232	0.974252	0.500893	0	0.30262	0	0	CAFS_cau.55229.1	0	0	0	0	0	0	4.51456	0	0	CAFS_cau.15357.1	0	0	0	0	0	0	3.04078	0	0
OG0004936	CAFS_CC_T_00043110	8.26703	5.78595	2.57908	13.4975	6.69182	10.8177	11.3496	11.1756	7.65972	CAFS_CC_T_00164131	36.2364	9.43615	5.18533	14.4847	15.4275	18.3349	26.2438	18.4743	16.6961	44.5034	15.2221	7.76441	27.9822	22.1193	29.1525	37.5934	29.6499	24.3559	CAFS_cau.55247.1	6.13264	4.89399	4.06862	18.4864	4.15818	12.782	15.6526	11.2725	6.31055	CAFS_cau.15363.1	13.0616	8.62737	5.25477	13.2429	16.1077	18.1371	23.3224	19.8382	15.8436
OG0004937	CAFS_CC_T_00040716	8.72319	22.7276	3.89782	60.575	4.92898	29.4137	22.1188	20.982	16.1244	CAFS_CC_T_00162225	1.53541	10.0806	2.05953	59.8224	5.37386	9.36079	14.6067	6.22063	3.85008	10.2586	32.8082	5.95735	120.397	10.3028	38.7745	36.7255	27.2027	19.9745	CAFS_cau.55253.1	7.32372	18.1651	2.98923	28.123	4.92609	54.9372	26.2293	35.8603	25.5281	CAFS_cau.15366.1	6.41393	12.9499	1.48229	27.7103	3.09276	22.6875	13.0195	6.31073	4.28269
OG0004938	CAFS_CC_T_00043118	4.79839	9.65698	3.86716	34.133	10.6455	18.6635	14.9442	15.4225	17.0978	CAFS_CC_T_00164135	2.67321	4.42448	1.58632	15.7923	4.9981	11.5819	7.5278	8.09752	6.33729	7.4716	14.0815	5.45348	49.9253	15.6436	30.2454	22.472	23.52	23.4351	CAFS_cau.55254.1	4.23412	4.00966	3.47695	23.3189	6.37815	9.40746	13.0803	9.85197	8.98459	CAFS_cau.15367.1	5.96267	2.59926	5.30548	11.2377	6.88098	6.6272	20.2602	6.03122	8.27505
OG0004940	CAFS_CC_T_00040555	0.03428	0.300048	1.50369	6.02586	21.461	0	3.3803	0.024351	0.079637	CAFS_CC_T_00162190	0.31675	73.6406	0.216239	24.3939	6.2678	0	1.71501	0.128912	0.024003	0.35103	73.9407	1.71993	30.4198	27.7288	0	5.0953	0.153263	0.10364	CAFS_cau.55273.1	0.291119	0	4.7787	43.9237	9.15172	0.305117	0.361476	0.142233	0.345998	CAFS_cau.15380.1	0.519179	216.067	0.248906	55.3464	12.7294	0.648381	0.934424	0.887833	0.397553
OG0004944	CAFS_CC_T_00042892	0.796548	0	0	2.17131	0.763515	0	3.17702	0	0.0233957	CAFS_CC_T_00162161	1.71152	0.13494	0	2.52416	0.0551527	0	2.28786	0	0.0645637	2.50807	0.13494	0	4.69547	0.818668	0	5.46488	0	0.0879593	CAFS_cau.55303.1	1.10255	1.85436	0.0261117	1.96329	0	0.081895	0.794211	0.0120025	0.026458	CAFS_cau.15419.1	1.65115	0.078303	0.0198417	3.1648	0.054717	0.168014	0.806572	0.28258	0.0119135
OG0004947	CAFS_CC_T_00046687	0.932118	0	0.176427	0.295696	4.90168	0.484542	0.891408	0.991122	1.31254	CAFS_CC_T_00162109	0	0.327411	0	0	2.20752	0.213292	0.136365	0.077338	0.0812023	0.932118	0.327411	0.176427	0.295696	7.1092	0.697834	1.02777	1.06846	1.39374	CAFS_cau.55324.2	0	3.1678	1.55662	1.31192	30.1596	2.30563	0.063506	0.305789	0	CAFS_cau.15454.1	0.146097	1.77852	0.0438013	0	0.0412985	1.17912	0.491949	1.00412	0.105688
OG0004952	CAFS_CC_T_00043591	2.48688	1.1747	0.214445	17.3378	1.11584	0.371903	1.17656	0.464509	0.410528	CAFS_CC_T_00166586	0.838467	0	0.0702343	15.555	0.094619	0	0.227935	0	0.667006	3.32534	1.1747	0.28468	32.8927	1.21046	0.371903	1.40449	0.464509	1.07753	CAFS_cau.55566.1	0.306417	0.228515	0.436185	28.0395	0	0.260276	0.211169	0.13184	0.133579	CAFS_cau.15572.1	0	0	0.038491	13.6229	0	0	0.0525375	0	0
OG0004953	CAFS_CC_T_00046135	0	0	0	4.2905	0	0.247941	0	0.0451283	0	CAFS_CC_T_00164425	0.13617	2.31087	0.0154797	7.04429	0.015015	0.0234303	0.040352	0	0.0556437	0.13617	2.31087	0.0154797	11.3348	0.015015	0.271371	0.040352	0.0451283	0.0556437	CAFS_cau.55571.1	0	0.215685	0.016116	16.2081	0	0.0902755	0.172652	0.0737315	0	CAFS_cau.15582.1	0	0.751416	0	7.26431	0	0.133704	0.304619	0.0262325	0
OG0004954	CAFS_CC_T_00043620	0.974469	5.46085	0.811749	14.8091	7.5855	8.28795	10.0244	8.53939	5.18729	CAFS_CC_T_00166563	0.322258	4.08597	0.0870807	7.07365	5.39818	7.41121	6.97909	6.38871	2.77582	1.29673	9.54681	0.898829	21.8827	12.9837	15.6992	17.0035	14.9281	7.96311	CAFS_cau.55572.1	2.87206	2.71833	1.45192	13.4918	3.95251	5.36637	10.4767	6.44594	4.07215	CAFS_cau.15583.1	4.47082	1.77897	1.2607	10.8865	2.59323	7.75264	15.1892	6.44305	3.92162
OG0004955	CAFS_CC_T_00043648	0.0963517	0.006298	0	0.0625373	0.00327833	0.032105	0.0207977	0	3.59157	CAFS_CC_T_00166518	0.372888	0	0	2.45346	0.581768	1.6098	2.15549	0.0148657	0.560545	0.46924	0.006298	0	2.516	0.585046	1.6419	2.17629	0.0148657	4.15212	CAFS_cau.55581.2	0.016346	0.015924	0.014994	0.307026	0.319949	0.0341965	0.104246	0.128435	0	CAFS_cau.15595.1	0	0.94516	0	0.133689	0	0.0236955	0.0662135	0.0149765	0.007829
OG0004956	CAFS_CC_T_00043670	22.6767	10.5101	18.7294	29.832	19.2569	17.3364	34.4649	16.3612	24.874	CAFS_CC_T_00166485	25.6754	12.8083	16.5277	45.9505	14.4424	28.8459	30.8034	22.8421	27.8303	48.352	23.3184	35.2571	75.7825	33.6993	46.1823	65.2683	39.2033	52.7044	CAFS_cau.55587.1	9.7708	9.92697	15.2642	42.1821	10.7906	13.8585	25.8312	25.1152	17.0212	CAFS_cau.15604.1	6.0656	18.783	62.5633	60.5966	15.5953	20.9113	32.8551	30.4885	7.60662
OG0004957	CAFS_CC_T_00043677	1.11808	0.992264	0.164003	0.119965	1.92664	0.403691	11.4881	0.203257	3.0107	CAFS_CC_T_00166482	0	0.244966	0	0.006507	0.928069	0.0153347	18.8291	0	0.0509287	1.11808	1.23723	0.164003	0.126472	2.85471	0.419025	30.3172	0.203257	3.06162	CAFS_cau.55588.3	14.0675	0.233461	0.71343	0.6798	0.655994	0.293253	37.1318	3.07851	3.34259	CAFS_cau.15605.1	0.078878	0.166615	0.0430693	0.0328775	0.096965	0.024572	8.96542	0.531158	0
OG0004958	CAFS_CC_T_00043693	6.66886	9.18758	4.65983	33.3251	8.95201	14.7583	13.3116	14.8718	9.36228	CAFS_CC_T_00166470	3.05131	6.74803	3.29756	18.1605	6.60685	7.70938	7.84684	8.15989	9.57986	9.72017	15.9356	7.95739	51.4856	15.5589	22.4677	21.1584	23.0317	18.9421	CAFS_cau.55590.14	11.7665	7.37672	6.04783	62.1834	8.09698	17.4082	24.3194	18.313	15.6487	CAFS_cau.15607.20	7.11741	8.19438	12.2692	31.8027	14.4136	17.5818	28.2856	21.1586	9.77017
OG0004959	CAFS_CC_T_00046195	13.946	40.6533	0.166957	22.6666	46.3713	1.43872	109.137	0.879023	9.24064	CAFS_CC_T_00164359	15.9427	27.6231	1.76014	138.579	26.5714	4.56962	58.539	3.6863	6.45445	29.8887	68.2764	1.9271	161.245	72.9427	6.00835	167.676	4.56532	15.6951	CAFS_cau.55601.2	32.4347	136.921	1.54911	34.5556	24.1842	23.4436	86.882	41.8595	27.0179	CAFS_cau.15621.2	38.2181	16.4653	3.82777	206.211	42.4674	86.6882	59.1	49.4061	49.2888
OG0004961	CAFS_CC_T_00043812	0.0161367	0	0	0.465708	0	0	0.0350577	0.00960933	0	CAFS_CC_T_00166354	0.166007	0.03933	0.090977	0	0.0658367	0.0413467	0	0.0212347	0	0.182144	0.03933	0.090977	0.465708	0.0658367	0.0413467	0.0350577	0.030844	0	CAFS_cau.55610.1	0	0.369928	0	0	0.0232995	0	0.288693	0.0159375	0	CAFS_cau.15633.1	0.047801	0.571642	0.111245	0	0	0	0.152457	0.028329	0.0352285
OG0004962	CAFS_CC_T_00046225	5.87505	0.155077	0	0.0466653	0.039233	0	2.09133	0	0	CAFS_CC_T_00164322	8.66609	3.70128	0	0	0.0864087	0	6.737	0	0	14.5411	3.85636	0	0.0466653	0.125642	0	8.82833	0	0	CAFS_cau.55613.1	19.3914	0.423986	0	0	0.251612	0.061202	13.896	2.10205	0	CAFS_cau.15637.1	45.5968	6.32011	0	0.131059	0.135452	0	0.33528	6.24408	0.0356885
OG0004964	CAFS_CC_T_00046235	0	12.3969	0.882427	96.3917	0.355751	0.152849	0.304777	0.17056	0.24865	CAFS_CC_T_00164314	0	1.04397	0.0434913	36.8057	0.007293	0	0.280716	0.00791833	0.0933817	0	13.4409	0.925918	133.197	0.363044	0.152849	0.585493	0.178478	0.342032	CAFS_cau.55620.2	0.517995	5.23035	0.0769197	41.8484	0.186475	0.051419	0.771085	0.556449	0.152133	CAFS_cau.15649.3	0.273722	6.94887	0.0549173	39.1856	0.051796	0.125463	1.91944	0.189075	0.0099565
OG0004965	CAFS_CC_T_00046241	0	0.543398	0.188637	40.9888	0.360495	0.348085	0.218604	0.378737	0.428529	CAFS_CC_T_00164310	0.0195847	0.16052	0	45.2232	0	0.023426	0.0748027	0	0.164705	0.0195847	0.703917	0.188637	86.2119	0.360495	0.371511	0.293407	0.378737	0.593235	CAFS_cau.55622.1	0.013784	0.0724705	0.121606	43.1116	0.0150155	0.0110105	0.862399	0.0560365	0.021415	CAFS_cau.15652.1	0.084456	1.40061	0.0126437	49.7601	0.019087	0.0687735	0.368011	0.19307	0.30598
OG0004966	CAFS_CC_T_00043858	1.97832	45.8759	8.84245	2.64058	5.96371	1.661	3.39346	2.19393	58.8222	CAFS_CC_T_00166317	11.9024	29.6118	44.3403	0.950202	10.7925	2.93689	11.3208	3.36431	182.924	13.8807	75.4877	53.1827	3.59078	16.7562	4.59788	14.7142	5.55824	241.746	CAFS_cau.55624.1	9.64428	22.1018	43.3795	3.99459	0.076038	0.708627	14.1117	109.898	30.8628	CAFS_cau.15655.1	1.43796	0.181934	96.8504	2.99759	1.60639	9.7455	23.9897	37.312	93.194
OG0004968	CAFS_CC_T_00043862	36.071	17.3898	7.0705	33.261	17.7313	37.7085	27.6324	30.8719	26.3706	CAFS_CC_T_00166306	22.8005	12.1301	7.6706	62.1392	16.3008	26.2177	20.7887	28.0835	27.7825	58.8715	29.5199	14.7411	95.4002	34.0321	63.9262	48.4211	58.9554	54.1532	CAFS_cau.55627.2	14.3943	12.5602	27.8453	53.7501	20.6826	24.2576	30.6561	23.6755	21.049	CAFS_cau.15658.2	6.00876	9.8752	9.34545	25.3879	12.0412	14.7972	16.1091	15.4125	15.2541
OG0004969	CAFS_CC_T_00046272	0.0327773	0.520642	0.337333	27.0122	0.155187	2.0855	0.050171	0.362165	3.62765	CAFS_CC_T_00164280	0.0213297	0	0	11.8694	0	0	0	0	0.00501267	0.054107	0.520642	0.337333	38.8816	0.155187	2.0855	0.050171	0.362165	3.63266	CAFS_cau.55630.1	0.061831	0	0.10376	3.78677	0	0.058988	0.205686	0.174198	0.708727	CAFS_cau.15663.1	0.041305	0.1191	0.0112343	5.14081	0.023313	0.421644	0.398882	0.440063	0.064567
OG0004973	CAFS_CC_T_00086464	0.0452333	0.024917	0.0752	41.3269	0.0824597	0	0.259571	0.0250587	0.0996863	CAFS_CC_T_00211116	0.014351	0	0.196999	37.7661	0.326014	0.097669	0.199694	0.071897	0.11084	0.0595843	0.024917	0.272199	79.093	0.408474	0.097669	0.459266	0.0969557	0.210527	CAFS_cau.157.1	0.007862	0.030465	0.0477187	26.4888	0.0955825	0.168066	0.906156	0.186787	0.378538	CAFS_cau.35734.1	0.189168	0.148867	0.072995	44.1967	0.290008	0.324965	2.6289	0.204842	0.427223
OG0004976	CAFS_CC_T_00043169	14.6794	16.888	10.0446	30.7739	13.2175	42.8903	23.8366	36.159	27.9694	CAFS_CC_T_00164567	15.9648	15.0894	2.58257	24.0049	5.81427	49.8626	12.1472	32.0348	27.0397	30.6442	31.9774	12.6272	54.7787	19.0318	92.7529	35.9837	68.1937	55.0091	CAFS_cau.3437.3	6.50108	9.82953	10.4455	29.9761	8.06165	23.7914	26.2535	30.542	32.8736	CAFS_cau.15727.1	4.61191	8.4462	2.52581	10.0692	4.64936	10.2303	9.15391	4.47139	4.6249
OG0004977	CAFS_CC_T_00045783	0.187556	3.41507	2.94101	10.7044	5.41761	4.98267	8.76497	3.33194	10.0611	CAFS_CC_T_00166662	0.444626	5.29931	1.86606	19.0246	6.58839	10.1148	8.54883	7.28041	8.77944	0.632181	8.71438	4.80706	29.7291	12.006	15.0974	17.3138	10.6124	18.8406	CAFS_cau.55515.5	3.05236	6.90982	6.18978	23.0854	4.65835	11.2519	19.8944	13.8269	11.4274	CAFS_cau.15737.3	2.12714	3.07634	6.36334	14.994	2.25517	2.77235	3.97556	3.57798	4.80096
OG0004978	CAFS_CC_T_00046283	0.130839	0.104792	0.028453	23.3525	0.0238233	0	0.428026	0	0.512975	CAFS_CC_T_00164270	0.269	0	0.0816643	61.5262	0.110247	0.0310787	1.56643	0	0.117903	0.399839	0.104792	0.110117	84.8787	0.134071	0.0310787	1.99446	0	0.630878	CAFS_cau.55645.1	0	0	0	10.5275	0	0	0.25738	0	0	CAFS_cau.15750.1	0.109869	0.131879	0.00863267	26.0462	0.547588	0	1.39165	0	0.0250105
OG0004980	CAFS_CC_T_00046307	0.166111	2.77362	0	0.865088	0.315892	1.39861	3.68429	1.92285	65.8426	CAFS_CC_T_00164249	0.876103	9.53033	0.397265	8.61253	2.65369	6.78311	9.25575	6.13465	24.1751	1.04221	12.304	0.397265	9.47762	2.96958	8.18172	12.94	8.0575	90.0177	CAFS_cau.55663.1	3.11389	1.44946	0.190018	0.719383	0.676746	3.60794	8.1205	5.87094	14.6254	CAFS_cau.15770.1	2.84569	0.686513	0.276071	1.43927	2.17952	6.37942	3.21052	9.75833	1.15425
OG0004981	CAFS_CC_T_00046319	27.12	3.99292	0	0.424719	0	0.666695	0	1.15865	0.035445	CAFS_CC_T_00164246	25.7144	8.64858	0	3.55623	0.834808	0	0.079074	0.152238	0.145416	52.8344	12.6415	0	3.98095	0.834808	0.666695	0.079074	1.31089	0.180861	CAFS_cau.55674.1	144.148	0	0.008697	0.028311	0.152143	0.0080645	0.349496	8.5654	0	CAFS_cau.15775.1	0	0	0	0.0474135	0.306046	0	0.0399845	0	0
OG0004982	CAFS_CC_T_00043996	0.0442723	0.798163	0	43.3535	0	0.495093	0.0267733	0.678091	0.0125197	CAFS_CC_T_00166196	0.0299337	2.3325	0	43.8077	0.383481	0.0785457	1.32277	0.0685707	0.280404	0.074206	3.13067	0	87.1612	0.383481	0.573638	1.34954	0.746662	0.292923	CAFS_cau.55675.1	0.110813	0.0426465	0.00316333	22.0434	0.081754	0.0225715	0.869344	0.161858	0.0158855	CAFS_cau.15776.3	0	0	0.0289107	53.4017	0.539334	0.0290795	1.39962	0.0421005	0
OG0004984	CAFS_CC_T_00044043	21.2906	35.6073	1.33216	12.3921	12.9535	51.7303	40.8708	46.5708	18.9419	CAFS_CC_T_00166157	25.0435	63.576	2.30445	24.264	14.5321	110.508	62.3182	112.028	22.5283	46.3341	99.1833	3.63661	36.6561	27.4856	162.239	103.189	158.599	41.4702	CAFS_cau.55695.1	9.45952	7.00623	1.42159	8.7798	9.0834	41.0145	29.8691	33.6939	9.33931	CAFS_cau.15797.1	29.0893	19.0705	3.04567	20.6914	11.7516	98.8531	39.4396	92.1871	13.9018
OG0004985	CAFS_CC_T_00044069	0	1.93333	1.41929	0.82651	1.81006	1.60827	1.17159	1.94122	2.05591	CAFS_CC_T_00164675	0.313614	0.941641	3.57106	0.734901	3.88606	1.33763	2.97986	1.6699	2.20603	0.313614	2.87497	4.99034	1.56141	5.69612	2.9459	4.15146	3.61112	4.26194	CAFS_cau.55704.1	0.462696	0.564308	7.08657	1.57088	0.812467	5.48934	3.70509	8.72079	2.06751	CAFS_cau.15808.1	1.03991	0.517412	0.611631	2.34241	1.15019	13.3823	12.0873	5.33089	3.36479
OG0004987	CAFS_CC_T_00046396	0.767287	0	0	2.70223	1.04469	0.138811	0.175327	0.464017	0.0908607	CAFS_CC_T_00166725	0	0.359991	0.111327	1.24166	56.713	0.439461	1.86267	0.383737	0.496993	0.767287	0.359991	0.111327	3.94389	57.7577	0.578273	2.03799	0.847754	0.587854	CAFS_cau.55711.2	0	0.079994	0.309769	0.430679	4.42536	1.24279	1.31785	0.284581	0.23444	CAFS_cau.15813.1	0	0.211979	0.093688	3.77891	5.44006	1.07659	0.877427	0.156915	0.0771205
OG0004989	CAFS_CC_T_00046444	5.91491	7.1777	3.12894	14.9619	8.71717	12.6374	16.615	11.4823	6.46896	CAFS_CC_T_00166791	10.1414	10.5531	3.28729	20.6429	11.7027	23.1152	27.9977	21.6369	16.9863	16.0563	17.7308	6.41624	35.6047	20.4199	35.7526	44.6127	33.1191	23.4552	CAFS_cau.55732.1	8.76825	7.01707	8.31327	14.5238	11.4556	16.7231	19.1761	15.8887	14.1077	CAFS_cau.15833.1	4.96445	9.99387	4.20064	21.5187	15.1886	64.3558	45.4334	22.1549	15.5142
OG0004992	CAFS_CC_T_00044128	1.01104	7.23105	2.1267	23.8454	5.23369	9.46319	8.0576	6.14568	9.41832	CAFS_CC_T_00164744	1.19947	11.6416	2.50366	24.2135	9.08006	10.9465	9.519	7.43199	9.50707	2.21051	18.8727	4.63036	48.0589	14.3138	20.4097	17.5766	13.5777	18.9254	CAFS_cau.55754.2	5.88103	6.16638	8.23833	31.0712	5.47223	9.33448	20.8533	13.9491	10.4513	CAFS_cau.15845.2	7.18691	6.81617	7.59632	22.5002	3.35181	8.12326	14.55	11.12	11.1284
OG0004993	CAFS_CC_T_00046523	3.0299	1.04377	0.0725737	1.13829	2.61	0.377299	11.4664	0.039295	3.70672	CAFS_CC_T_00166850	9.90037	1.13012	0.0334747	1.57179	4.18162	0.048921	18.0224	0.225667	0.1659	12.9303	2.17389	0.106048	2.71008	6.79163	0.42622	29.4887	0.264962	3.87262	CAFS_cau.55755.1	14.7421	0.100225	0.0206467	0.986326	0.308262	0.424131	26.8608	0.343483	0.043721	CAFS_cau.15847.1	20.5214	2.53801	0.139312	2.45325	0.922979	0.280683	4.26764	1.3648	1.83797
OG0004994	CAFS_CC_T_00044132	2.83939	7.39375	0.781085	5.86324	31.2792	20.9519	19.4198	15.4952	10.4699	CAFS_CC_T_00164748	1.23046	9.57849	0.672275	9.16968	8.60191	30.2858	14.3551	24.0752	6.67262	4.06985	16.9722	1.45336	15.0329	39.8811	51.2378	33.7749	39.5704	17.1425	CAFS_cau.55756.1	2.1574	0.765176	0.435692	3.0155	6.16168	4.8243	43.4951	23.6131	1.79388	CAFS_cau.15851.1	4.53782	5.67524	1.52772	8.66949	7.97571	35.1393	37.1026	24.6131	9.88798
OG0004995	CAFS_CC_T_00166856	21.0444	2.33576	55.2723	14.8681	16.9767	8.18923	6.49913	8.6702	37.2454	CAFS_CC_T_00046528	13.9248	1.44912	128.36	20.418	19.8564	5.31348	7.08787	4.49922	43.9505	34.9693	3.78488	183.633	35.2861	36.8331	13.5027	13.587	13.1694	81.1959	CAFS_cau.15853.1	0.586686	0.613112	94.7026	11.7457	5.33369	2.33026	4.3128	1.48157	30.9027	CAFS_cau.55757.1	3.7887	1.94975	136.741	16.1541	9.56006	7.54728	7.89787	6.66302	52.9228
OG0004997	CAFS_CC_T_00046532	0	0	0	2.40755	0.175838	0	0.160468	0	0.0796083	CAFS_CC_T_00166860	0.146259	0.337068	0	2.59444	0	0	0.538684	0	0	0.146259	0.337068	0	5.00199	0.175838	0	0.699152	0	0.0796083	CAFS_cau.55770.1	0	0	0	4.09377	0.0155545	0	0.283769	0.145926	0.050478	CAFS_cau.15865.1	0	0	0.059091	11.9481	0	0	0.658508	0.2209	0
OG0004999	CAFS_CC_T_00044164	3.43262	4.92596	0.224429	0	3.74526	31.7043	5.96644	31.2974	0.191895	CAFS_CC_T_00164779	5.61645	23.1184	1.8436	1.45684	9.41312	76.9372	8.62717	85.2352	2.75124	9.04907	28.0443	2.06803	1.45684	13.1584	108.641	14.5936	116.533	2.94313	CAFS_cau.55776.1	7.56903	5.65135	5.80869	23.0916	4.04363	27.1833	8.63121	53.2229	8.21151	CAFS_cau.15871.2	5.29964	4.85113	1.8495	21.9081	6.09941	57.3103	10.609	39.9949	7.42703
OG0005001	CAFS_CC_T_00046779	1.5054	2.83765	0.251738	49.8484	0.663712	17.1822	2.40461	9.75301	12.5031	CAFS_CC_T_00164808	7.89657	5.349	0.885631	33.4649	4.33725	16.5246	4.58354	14.4762	47.8656	9.40197	8.18664	1.13737	83.3132	5.00096	33.7068	6.98815	24.2292	60.3687	CAFS_cau.55798.1	3.81954	4.1398	7.94735	325.414	3.77443	28.8118	10.1419	6.53423	24.604	CAFS_cau.15891.3	2.4115	1.98712	0.205366	36.8108	0.722184	15.2958	5.30343	14.8012	51.0033
OG0005003	CAFS_CC_T_00046775	1.82403	10.2802	3.55377	37.0832	10.259	31.5866	20.6419	39.9015	37.4054	CAFS_CC_T_00164813	0.372095	7.58966	6.25404	27.7396	5.67689	18.769	8.84022	12.2188	11.5043	2.19613	17.8699	9.80781	64.8229	15.9359	50.3557	29.4821	52.1203	48.9097	CAFS_cau.55801.1	4.561	8.87811	9.74822	17.3422	11.0436	12.0627	13.417	8.44366	25.8782	CAFS_cau.15894.1	4.22234	10.9257	7.65149	18.6916	4.20741	9.29951	11.2439	5.72523	9.4976
OG0005004	CAFS_CC_T_00046752	14.2415	7.34777	1.07436	10.7257	11.3996	13.1627	17.9771	16.2426	6.16537	CAFS_CC_T_00164845	6.643	3.81673	8.85657	8.93521	7.90026	6.93241	9.07791	8.52327	3.74576	20.8845	11.1645	9.93094	19.6609	19.2999	20.0951	27.055	24.7659	9.91113	CAFS_cau.55810.1	6.51217	6.64893	6.20051	15.3211	12.0952	19.5953	25.3194	10.4528	7.17526	CAFS_cau.15903.1	4.37663	32.6952	3.50042	12.7307	8.10111	14.0547	14.4526	11.5493	6.14363
OG0005005	CAFS_CC_T_00044223	1.02314	2.33254	1.83798	22.5105	2.81949	2.81095	2.54968	2.47596	12.7326	CAFS_CC_T_00164854	1.23033	2.13384	1.33752	34.2878	3.98375	3.93531	2.23716	4.65426	12.8885	2.25347	4.46638	3.17551	56.7983	6.80324	6.74626	4.78684	7.13022	25.6212	CAFS_cau.55814.1	0.512018	0.650343	1.99327	13.6263	5.54462	3.59698	5.07476	3.82537	11.1532	CAFS_cau.15907.3	1.2677	1.2132	2.94529	20.4683	8.12694	4.61599	6.36767	6.52101	13.224
OG0005006	CAFS_CC_T_00044407	15.0433	58.3274	2.03297	22.6138	29.1405	8.92162	18.2195	12.5667	13.545	CAFS_CC_T_00166938	8.38034	9.70969	6.6439	19.5414	5.22956	10.8684	9.78014	12.9934	12.5086	23.4236	68.0371	8.67686	42.1552	34.3701	19.7901	27.9996	25.5601	26.0536	CAFS_cau.55823.1	8.17709	11.3157	1.39982	16.9406	13.4272	15.6962	9.74909	22.2826	11.4821	CAFS_cau.15915.1	12.3361	28.4508	4.97339	11.9177	7.76803	12.2846	13.0497	16.3679	10.6868
OG0005009	CAFS_CC_T_00044248	11.0139	23.8969	0	0	0	0	11.7042	0	0	CAFS_CC_T_00164875	14.0778	16.1439	0	0.512066	0	0.242902	5.75884	0.616111	0.0715117	25.0916	40.0407	0	0.512066	0	0.242902	17.4631	0.616111	0.0715117	CAFS_cau.55828.1	6.85801	35.471	0	0.273908	0.407247	0.32019	22.2135	20.0187	0	CAFS_cau.15922.1	25.5091	8.12496	0	0.460962	0.293758	0.070365	0.791286	3.05109	0.230834
OG0005010	CAFS_CC_T_00046618	1.93382	1.25809	0.0592027	9.1208	2.29131	4.06487	4.81455	3.84425	2.75402	CAFS_CC_T_00166952	0.147133	0.981401	0.195286	2.07016	1.37555	2.70785	0.745602	1.95544	0.939114	2.08095	2.2395	0.254488	11.191	3.66686	6.77272	5.56016	5.79969	3.69314	CAFS_cau.55829.1	1.58389	1.54046	0.692981	5.70503	1.22599	1.59009	5.75719	2.85286	2.29533	CAFS_cau.15923.1	1.07022	0.193278	0.114958	4.8304	0.392908	1.14134	1.33755	1.72944	0.481297
OG0005011	CAFS_CC_T_00044266	0.110921	0.109282	0	1.96215	0.641879	0.462037	0.360697	0.824294	0.20625	CAFS_CC_T_00164891	0	0	0	0.974466	0	0	0	0	0	0.110921	0.109282	0	2.93662	0.641879	0.462037	0.360697	0.824294	0.20625	CAFS_cau.55836.1	0	0	0	0.058599	0	0.116891	0.188761	0.116223	0.151233	CAFS_cau.15930.1	0	0.0759025	0	5.83523	0	0.0939885	0.351639	0	0.0303805
OG0005012	CAFS_CC_T_00046656	996.457	495.214	357.143	251.304	801.03	489.901	653.497	542.926	603.413	CAFS_CC_T_00166986	4192	2272.57	1718.4	809.439	2959.55	2154.28	2545.12	2353.93	2366.12	5188.46	2767.79	2075.55	1060.74	3760.58	2644.18	3198.61	2896.86	2969.53	CAFS_cau.55846.1	1175.68	1631.34	1425.09	685.169	2149.55	1242.65	1055.74	1800.56	1215.85	CAFS_cau.15939.1	1220.72	1324.01	1295.02	633.022	2069.65	1264.52	1089.61	1737.71	1300.04
OG0005014	CAFS_CC_T_00044454	0	0.023542	0	6.19186	0	0	0.0824233	0	0.059898	CAFS_CC_T_00164948	1.03804	3.484	0.656218	16.298	3.77535	6.2679	6.28522	5.84063	3.54649	1.03804	3.50754	0.656218	22.4899	3.77535	6.2679	6.36764	5.84063	3.60639	CAFS_cau.55855.1	0	0.0444855	0.006489	1.9418	0.113956	0.108649	0.202832	0.21367	2.2696	CAFS_cau.15950.4	1.36575	2.57567	0.00977733	3.03672	0	0.014669	0.180817	1.29074	0.026049
OG0005015	CAFS_CC_T_00046831	5.71225	5.68071	1.7538	15.2733	7.03739	12.5127	9.63502	10.4375	7.15881	CAFS_CC_T_00167022	0.327296	0.566472	0.122105	0.610786	0.445484	1.20121	1.02728	0.527264	0.607803	6.03955	6.24718	1.8759	15.884	7.48288	13.7139	10.6623	10.9647	7.76661	CAFS_cau.55867.3	6.20605	4.74878	3.55712	20.8112	4.70186	9.71741	14.6665	8.47307	6.05449	CAFS_cau.15961.1	0	0	0	0	0	0	0.4791	0	0
OG0005017	CAFS_CC_T_00044524	1.89686	1.85461	0.013705	0.151137	0.00659767	0.406824	0.214731	0.831952	0.0475537	CAFS_CC_T_00164998	0.543353	0.500826	0.015352	0.268078	0.0474313	0	0.194137	0.183564	0	2.44022	2.35543	0.029057	0.419215	0.054029	0.406824	0.408868	1.01552	0.0475537	CAFS_cau.55871.1	2.50488	0.034612	0.0322413	0.85602	0.041373	0.024672	0.157231	0.051364	0.162943	CAFS_cau.15970.1	8.8931	0.191984	0.11396	0.018072	0.202819	0.036423	0.204671	0.0130075	0.271677
OG0005018	CAFS_CC_T_00167050	5.26462	5.72039	0.916605	9.00562	3.4159	22.1918	7.30204	16.5956	7.10196	CAFS_CC_T_00046869	2.38059	2.86518	0.628251	8.35153	1.72523	9.98183	6.3997	10.059	4.68893	7.64521	8.58557	1.54486	17.3572	5.14113	32.1737	13.7017	26.6546	11.7909	CAFS_cau.15979.1	2.52051	1.20189	0.620949	2.97229	1.27145	4.77209	4.78819	2.69499	2.74563	CAFS_cau.55879.1	1.83537	1.71275	0.595123	3.44492	1.25629	3.83857	4.33245	2.53391	1.83408
OG0005019	CAFS_CC_T_00044545	6.71545	14.2964	3.20446	28.9801	13.3614	35.9714	25.6618	22.2027	14.1355	CAFS_CC_T_00165015	6.00204	10.7646	2.3889	24.3192	11.0051	26.7574	18.6182	20.1162	11.1542	12.7175	25.061	5.59336	53.2993	24.3665	62.7287	44.2801	42.3189	25.2896	CAFS_cau.55880.1	8.52084	8.04556	3.83163	21.038	9.13456	20.6705	33.0964	16.0284	9.64062	CAFS_cau.15983.1	10.1117	9.81733	8.27332	20.5514	8.61397	23.7219	24.5652	18.4127	10.7289
OG0005020	CAFS_CC_T_00046897	1.64624	16.9137	3.89582	31.5282	18.7867	22.6097	19.4468	18.1195	15.3054	CAFS_CC_T_00167083	0.95943	9.25568	1.41253	13.4856	6.71554	15.3414	10.1354	12.2087	7.44615	2.60568	26.1694	5.30835	45.0138	25.5022	37.9511	29.5823	30.3282	22.7516	CAFS_cau.55896.2	6.88413	7.66968	5.40123	24.7499	10.2896	19.8885	22.7083	18.7237	16.2863	CAFS_cau.15998.1	3.69055	4.31309	3.18001	16.0093	6.95477	12.8987	22.027	13.1357	7.97815
OG0005022	CAFS_CC_T_00165038	2.4198	3.98032	2.71146	10.6212	3.42965	3.71595	3.38201	3.48425	4.74161	CAFS_CC_T_00044564	0.599105	5.7957	4.87464	14.0637	5.48671	6.61949	6.1557	6.34734	9.44567	3.01891	9.77602	7.5861	24.6849	8.91636	10.3354	9.53771	9.83159	14.1873	CAFS_cau.16000.1	5.01055	7.21243	13.697	11.8609	4.86725	8.35934	13.5944	10.0565	13.258	CAFS_cau.55900.1	4.74186	4.80192	10.765	17.4803	4.00285	8.89966	19.7156	9.01184	19.1063
OG0005023	CAFS_CC_T_00046911	2.51591	6.65202	1.4861	11.6068	6.05675	15.3338	10.5994	10.9979	6.68068	CAFS_CC_T_00167104	2.67014	8.649	1.04263	19.4367	8.64084	25.9363	15.0356	13.8236	9.89584	5.18605	15.301	2.52873	31.0435	14.6976	41.2701	25.635	24.8215	16.5765	CAFS_cau.55906.1	8.17325	4.13245	3.84666	8.58242	3.47526	10.4226	14.559	5.66592	7.36782	CAFS_cau.16010.1	4.08442	2.51695	1.50364	8.109	4.164	9.03924	10.8941	5.51159	6.22988
OG0005024	CAFS_CC_T_00044592	2.56381	2.58124	1.09604	8.03449	3.84511	5.73574	5.28627	5.79462	3.38998	CAFS_CC_T_00165071	7.82066	6.14104	2.13096	24.1489	6.00179	10.256	9.80731	8.58859	6.07122	10.3845	8.72228	3.227	32.1834	9.8469	15.9918	15.0936	14.3832	9.46119	CAFS_cau.55907.1	2.5667	1.30704	4.95312	5.55455	3.00106	4.05016	8.01949	3.46783	7.41457	CAFS_cau.16011.1	4.98557	7.35145	9.73499	20.3931	8.06251	14.1996	11.0146	12.218	11.2014
OG0005026	CAFS_CC_T_00044612	0.107269	0.555794	0	0.823642	0.0514153	0.0353507	8.19569	0	0.150672	CAFS_CC_T_00165094	0	0	0	0.128825	0	0.0981167	31.5474	0	0	0.107269	0.555794	0	0.952467	0.0514153	0.133467	39.7431	0	0.150672	CAFS_cau.55918.1	0.793203	0.031822	0.159409	0.324494	0.771134	2.06986	11.8787	1.19926	1.05644	CAFS_cau.16027.1	0	0.178413	0	0.352116	0.248613	0.298819	35.7571	0.236529	0.129592
OG0005027	CAFS_CC_T_00046958	0.141725	0	0	5.00695	0	0	0.371287	0.0528857	0	CAFS_CC_T_00167141	0.223238	0.020166	0	3.78519	0.275396	0.065364	0.263067	0.0895223	0	0.364963	0.020166	0	8.79214	0.275396	0.065364	0.634354	0.142408	0	CAFS_cau.55942.1	0.156058	0.057685	0.0211517	2.23202	0.088082	0.0271355	0.920044	1.429	0	CAFS_cau.16046.1	0.166229	0.373148	0.132645	4.84742	0	0	0.886533	0	0.131672
OG0005028	CAFS_CC_T_00046969	1.54371	7.59511	0.560502	3.72881	6.1481	2.04403	9.8697	0.774105	3.70395	CAFS_CC_T_00167158	6.68317	5.59739	0.780428	6.80358	14.9188	10.426	26.8196	7.01713	6.13311	8.22688	13.1925	1.34093	10.5324	21.0669	12.47	36.6893	7.79124	9.83705	CAFS_cau.55950.5	6.79874	12.9983	0.550177	7.19055	5.06497	2.08311	14.2987	20.0771	4.35791	CAFS_cau.16054.4	27.3517	35.0685	4.06441	21.9201	15.6934	26.5148	29.0292	13.0093	6.53473
OG0005031	CAFS_CC_T_00047014	19.6215	10.6571	10.8213	36.7864	11.1435	13.3141	10.8123	14.5457	15.0064	CAFS_CC_T_00167207	40.5708	17.7778	14.9916	36.179	18.5562	33.723	30.3643	28.846	30.2051	60.1923	28.4349	25.8129	72.9654	29.6996	47.0371	41.1766	43.3917	45.2116	CAFS_cau.55979.1	2.87729	3.33441	4.95331	13.0665	4.85236	5.98422	8.73311	4.11326	17.6743	CAFS_cau.16107.1	9.11222	13.0954	12.525	43.9587	21.0472	19.1356	24.8497	25.6978	31.0722
OG0005032	CAFS_CC_T_00044706	0.8382	4.72762	0.756945	6.68933	5.20149	16.9785	11.5076	10.0209	3.54197	CAFS_CC_T_00165200	4.77332	16.9896	1.97422	21.3924	7.89372	30.503	16.4027	25.7799	16.32	5.61152	21.7172	2.73116	28.0817	13.0952	47.4814	27.9104	35.8008	19.862	CAFS_cau.55980.2	4.0874	1.81227	1.26778	4.26388	5.72318	12.3822	12.1604	7.32134	4.28653	CAFS_cau.16109.1	6.8076	12.203	3.17088	15.3943	13.7833	25.4065	23.5729	26.2277	30.8581
OG0005034	CAFS_CC_T_00044767	0.071251	0.825194	0.304077	0.586156	2.27822	0.99379	1.52152	0.828574	1.32952	CAFS_CC_T_00165261	0.361608	0.909971	0.684962	1.4035	2.39825	1.00331	2.13612	0.904115	1.91899	0.432859	1.73517	0.989039	1.98965	4.67647	1.9971	3.65764	1.73269	3.24851	CAFS_cau.55999.1	0.531394	0.325187	0.27001	0.750607	4.56256	1.01027	4.36874	1.34498	0.71163	CAFS_cau.16127.1	1.23	0.468208	0.668691	1.32061	2.34496	1.74644	3.86715	3.25748	1.80844
OG0005035	CAFS_CC_T_00047040	0.191851	3.73743	0.449909	15.602	9.82877	5.81786	15.7677	3.66749	2.13434	CAFS_CC_T_00167242	0.355462	3.37672	0.789276	16.4474	10.2925	2.70979	19.8065	2.10468	2.41787	0.547313	7.11415	1.23919	32.0494	20.1213	8.52765	35.5743	5.77217	4.55221	CAFS_cau.56001.1	5.29489	1.72854	0.843712	17.1175	6.46342	5.93389	27.6898	7.65257	1.92507	CAFS_cau.16129.1	5.07028	6.91052	1.19723	19.1716	8.43518	7.42916	27.133	10.021	3.04225
OG0005036	CAFS_CC_T_00044781	11.0019	4.57872	1.86612	14.0462	7.86069	4.65501	12.4958	9.36585	7.22618	CAFS_CC_T_00165279	10.5105	3.85445	1.65771	8.73601	7.32983	5.73732	10.9579	7.24474	8.29393	21.5124	8.43317	3.52383	22.7822	15.1905	10.3923	23.4537	16.6106	15.5201	CAFS_cau.56022.1	1.01426	3.73034	1.55565	4.62176	5.20086	2.35949	3.99931	3.35554	13.687	CAFS_cau.16138.1	0	1.96074	1.40258	2.31339	3.77144	1.30211	0.670186	2.69674	2.79652
OG0005037	CAFS_CC_T_00047073	0.003424	0	0.0173617	0.0280157	13.2719	0	0.405212	0	0.0174753	CAFS_CC_T_00167274	0.165526	0.025785	0.00426633	0.053991	22.7238	0	1.95554	0.064481	0	0.16895	0.025785	0.021628	0.0820067	35.9957	0	2.36075	0.064481	0.0174753	CAFS_cau.26452.2	0.024077	0.029853	0.0554523	0.134819	5.53508	0.509958	2.71662	0.0275495	0	CAFS_cau.16146.1	0.026166	0.219467	0.205028	0.606512	19.863	0.546916	3.5149	1.27172	0.425295
OG0005039	CAFS_CC_T_00044835	0.106091	2.29975	0.102832	4.0365	0.118141	0.0830957	0.163264	0.0860727	0.0176497	CAFS_CC_T_00165367	0.0527557	2.74304	0.180045	4.59841	0.217783	0.0112117	0.245217	0.0709147	0.0642357	0.158847	5.04279	0.282877	8.63491	0.335924	0.0943073	0.408481	0.156987	0.0818853	CAFS_cau.56065.2	1.16928	4.71243	1.12985	12.4066	1.1518	1.57597	2.73077	6.19811	0.807816	CAFS_cau.16183.1	0	0.008709	0.0271717	12.9202	0	0.016553	0.262506	5.63507	0.005211
OG0005043	CAFS_CC_T_00047486	0	0	4.91558	0.0316687	2.30116	0	0.788158	0	13.2866	CAFS_CC_T_00167631	6.57409	3.51625	25.9708	0.0739223	6.6069	0	2.87806	0	11.165	6.57409	3.51625	30.8864	0.105591	8.90806	0	3.66622	0	24.4516	CAFS_cau.56276.2	0	0	1.16984	0	0.119485	0	9.61681	0	0.831209	CAFS_cau.16343.1	60.2355	0	6.21704	0.109221	0.494533	0	1.73046	0.0551645	31.2542
OG0005044	CAFS_CC_T_00047514	0	0	0	12.0511	0	0	0.00130767	0	0	CAFS_CC_T_00167649	0	0.0122923	0	23.7674	0.00713933	0.0598567	0.00424767	0.0439207	0	0	0.0122923	0	35.8185	0.00713933	0.0598567	0.00555533	0.0439207	0	CAFS_cau.56300.1	0	0	0	13.1214	0	0.037519	0.099944	0.024409	0.104021	CAFS_cau.16356.1	0	0.0073825	0.0135473	23.8943	0.06834	0.0069945	0.177097	0.883903	0.70838
OG0005045	CAFS_CC_T_00045101	0	1.40678	0	0.316205	0	0	0	0.0424513	0	CAFS_CC_T_00165620	0.0407843	0.584876	0	0.131695	0	0	0	0.0580153	0	0.0407843	1.99165	0	0.4479	0	0	0	0.100467	0	CAFS_cau.56308.1	0.157241	5.3891	0	2.56286	0	0	0.38208	0	0	CAFS_cau.16362.1	0.328377	3.3548	0.004429	5.07068	0	0.0502815	0.330212	0.042364	0
OG0005046	CAFS_CC_T_00047532	1.41383	27.0845	5.22158	19.8747	13.3525	14.2457	13.951	15.9891	23.105	CAFS_CC_T_00167692	7.57921	21.0983	14.5422	35.8386	16.2206	25.0709	29.7648	24.9195	31.5329	8.99304	48.1828	19.7637	55.7133	29.5731	39.3166	43.7158	40.9086	54.6379	CAFS_cau.56312.1	25.0377	9.43306	44.6679	54.4755	25.3923	115.744	41.9977	79.782	48.6913	CAFS_cau.16371.1	20.2555	6.80343	18.348	44.1741	11.9402	35.7498	33.6491	63.1881	40.4901
OG0005047	CAFS_CC_T_00045143	12.925	5.36747	10.4618	35.3849	18.5773	4.70131	11.0084	2.70641	17.9176	CAFS_CC_T_00165678	16.3054	5.97304	9.85576	69.2002	24.2661	17.7518	16.5427	12.6607	22.1589	29.2304	11.3405	20.3176	104.585	42.8434	22.4531	27.5511	15.3672	40.0765	CAFS_cau.56321.1	1.36217	1.33093	6.16989	26.0195	6.95007	3.51064	10.9568	4.15794	9.94102	CAFS_cau.16375.1	3.50998	1.80209	15.7222	64.6087	9.66117	12.1146	10.8042	6.91619	25.1343
OG0005053	CAFS_CC_T_00047674	5.49072	3.18017	2.07542	6.10563	12.819	2.28091	3.16591	2.7445	47.2375	CAFS_CC_T_00167851	7.9152	5.37952	3.13005	12.9485	26.4686	5.55748	7.5567	5.4932	61.8301	13.4059	8.5597	5.20547	19.0541	39.2877	7.83839	10.7226	8.2377	109.068	CAFS_cau.56335.1	5.17125	6.51442	1.13559	4.10645	7.47854	3.71769	1.2599	7.73727	55.4874	CAFS_cau.16451.1	2.96975	4.02598	2.24302	15.7019	13.5773	4.41695	2.34153	6.51904	32.3902
OG0005054	CAFS_CC_T_00047727	62.2867	40.0963	49.8866	58.6723	58.0095	148.092	107.666	88.5199	72.0206	CAFS_CC_T_00167885	36.6226	22.9863	22.8405	45.4663	37.6673	103.294	70.6321	61.5129	65.4564	98.9094	63.0826	72.7271	104.139	95.6768	251.386	178.298	150.033	137.477	CAFS_cau.56417.1	26.6367	30.0546	125.074	45.8471	116.022	68.4158	81.4154	52.1507	68.4235	CAFS_cau.16459.1	22.0326	46.3076	111.138	72.0921	109.234	68.5814	47.3883	61.9068	94.6783
OG0005055	CAFS_CC_T_00045319	81.413	45.1627	50.7538	101.042	57.4572	82.0596	66.2837	72.3767	61.5992	CAFS_CC_T_00165866	28.356	16.4665	21.274	49.3808	28.129	34.735	38.4506	33.8735	36.9421	109.769	61.6292	72.0278	150.423	85.5862	116.795	104.734	106.25	98.5413	CAFS_cau.56428.1	24.4666	23.2323	24.6779	60.4528	49.1073	45.9883	57.0517	44.8452	39.4219	CAFS_cau.16473.2	33.0264	42.7612	51.1419	57.0629	73.5356	56.0787	59.2552	39.4015	62.2835
OG0005056	CAFS_CC_T_00045325	0.176172	1.66939	1.16259	9.36258	12.0185	0.22337	1.93587	0.134228	0.0446013	CAFS_CC_T_00165869	0.905976	25.2139	0.771978	17.7926	9.1947	0.207239	2.35926	0.26087	0.174951	1.08215	26.8833	1.93456	27.1552	21.2132	0.430609	4.29513	0.395097	0.219552	CAFS_cau.56436.1	0.128418	0.0177595	8.2233	5.37802	1.62997	0.095969	5.92316	5.77772	0.0132875	CAFS_cau.16499.1	1.18303	27.7442	4.18467	15.8181	2.1219	0.715234	6.44557	18.1554	0.528845
OG0005059	CAFS_CC_T_00045371	2.37992	9.07671	3.33341	20.1123	14.7055	10.996	10.6539	8.70139	9.3689	CAFS_CC_T_00165928	2.9811	6.93768	3.00758	15.0418	15.2664	18.9046	10.9423	8.8853	11.595	5.36102	16.0144	6.34099	35.1541	29.9719	29.9005	21.5962	17.5867	20.9639	CAFS_cau.56448.2	2.84922	0.749551	0.250686	1.98578	1.17643	0.909437	1.75845	4.62486	0.618126	CAFS_cau.16510.1	4.08548	2.79032	2.94456	10.2815	6.00258	5.07808	8.41204	6.75328	6.17953
OG0005061	CAFS_CC_T_00045402	0.667208	0.926465	0.116131	0.45632	1.35018	1.07289	1.76908	1.18267	0.191738	CAFS_CC_T_00165963	0.545692	1.07181	0	1.13403	1.67247	1.72917	3.92897	1.25738	0.616153	1.2129	1.99828	0.116131	1.59035	3.02265	2.80207	5.69805	2.44005	0.807891	CAFS_cau.56459.1	0.242542	1.1052	0	0.20829	1.28107	0.820797	2.24743	1.99012	0.414444	CAFS_cau.16522.1	0.144009	0.518852	0.149163	0.156233	0.518276	0.945693	1.38739	0.616566	0.785156
OG0005064	CAFS_CC_T_00045417	1.80301	23.4258	0.490823	1.67638	10.4912	36.1654	4.16454	38.3323	11.0512	CAFS_CC_T_00165970	0.95075	5.1469	1.30255	3.1193	1.72493	30.9905	5.7246	24.899	5.49587	2.75376	28.5727	1.79337	4.79568	12.2161	67.1559	9.88914	63.2313	16.5471	CAFS_cau.56474.1	2.05104	5.66507	1.24823	4.3482	2.60231	64.4993	2.56966	63.5643	4.58146	CAFS_cau.16539.1	1.37377	0.843234	0.471651	3.356	1.36842	17.4856	5.29614	4.91596	1.81484
OG0005069	CAFS_CC_T_00048066	3.03238	12.2257	3.56345	20.944	11.3196	18.3867	14.271	13.4886	10.2758	CAFS_CC_T_00166027	2.90763	20.6223	4.33386	26.7003	13.1159	19.2106	19.2278	14.4785	13.1201	5.94001	32.848	7.89731	47.6443	24.4355	37.5973	33.4988	27.9671	23.3958	CAFS_cau.56513.1	4.44024	15.5961	5.80789	20.2903	5.7315	14.1159	15.5188	23.9263	6.6443	CAFS_cau.16561.1	6.38935	20.4358	8.79674	23.6849	12.8576	18.8519	39.5022	17.3798	15.6838
OG0005071	CAFS_CC_T_00045529	0.0601553	0	0	17.2699	0	0	0	0	0.135941	CAFS_CC_T_00168112	0	0.102982	0	16.6239	0	0	0	0	0.0698693	0.0601553	0.102982	0	33.8939	0	0	0	0	0.20581	CAFS_cau.56529.1	0	0	0.0925387	13.6651	0.023296	0	0	0	0	CAFS_cau.16572.1	0	0.00791	0	16.4781	0.045292	0	0.134897	0	0
OG0005075	CAFS_CC_T_00051082	9.39025	9.93545	10.2101	14.1816	10.5516	16.8906	18.2238	15.2138	12.0389	CAFS_CC_T_00172890	4.25019	5.55881	2.5516	5.72417	7.51979	12.9989	11.6833	13.006	6.44684	13.6404	15.4943	12.7617	19.9058	18.0714	29.8895	29.9071	28.2198	18.4857	CAFS_cau.56609.1	6.83381	4.52096	7.9056	11.207	10.6637	18.5504	14.368	13.7285	8.82325	CAFS_cau.16670.1	3.96103	5.33693	15.6906	11.5304	4.73913	10.4995	7.18881	13.863	5.08884
OG0005082	CAFS_CC_T_00050953	0.726504	0.377483	0.886498	1.54219	11.5113	0.276203	1.83382	0.0899823	1.66829	CAFS_CC_T_00173289	5.67197	0	0.49926	3.40395	20.1092	2.50182	3.98164	6.88839	1.6483	6.39848	0.377483	1.38576	4.94614	31.6205	2.77803	5.81546	6.97837	3.31659	CAFS_cau.56698.1	0.355341	0	0.459796	1.60987	20.9404	0.096453	0.48355	0.29169	1.33238	CAFS_cau.16774.1	0.893823	0	0.755847	0.539006	48.7091	0.183288	1.92888	0.226231	0.244106
OG0005090	CAFS_CC_T_00241221	7.23451	5.04783	1.6024	8.66579	6.08621	11.6457	9.76295	9.34164	9.08872	CAFS_CC_T_00173115	9.9277	7.41834	3.88432	13.3216	10.814	25.8515	19.0712	19.7856	11.9153	17.1622	12.4662	5.48672	21.9874	16.9003	37.4972	28.8341	29.1272	21.004	CAFS_cau.56758.1	2.28225	3.60891	2.51348	8.11318	6.21985	6.67833	10.8079	10.1547	4.77007	CAFS_cau.16841.1	3.1987	1.51731	1.14174	4.33741	4.18464	7.7949	11.2287	5.74212	2.45023
OG0005091	CAFS_CC_T_00238594	0.607845	4.799	2.42777	9.08222	11.3467	2.54289	3.48623	2.68186	2.58475	CAFS_CC_T_00170495	0.239586	2.78912	1.05241	6.95868	0.888269	0.852211	0.861331	0.593191	1.50287	0.847432	7.58812	3.48018	16.0409	12.235	3.39511	4.34756	3.27505	4.08762	CAFS_cau.56759.3	4.36304	4.10435	2.03275	10.3187	8.44259	6.90224	14.5645	16.4012	5.16813	CAFS_cau.16842.1	1.02644	3.00332	1.29369	7.4163	0.502881	1.08256	1.5822	2.04414	0.814363
OG0005093	CAFS_CC_T_00050884	0.505818	3.60913	0.206656	6.97759	6.87694	12.5559	2.69561	8.14141	0.830657	CAFS_CC_T_00173077	0.873639	2.60331	0.24887	8.20953	7.60046	8.98332	20.2676	6.82013	1.19407	1.37946	6.21244	0.455526	15.1871	14.4774	21.5392	22.9632	14.9615	2.02473	CAFS_cau.56763.2	0.115581	0.15318	0.134208	14.4655	5.67376	3.38992	2.46645	4.56081	1.63217	CAFS_cau.16851.2	1.26983	0.128803	0.100996	10.0551	4.47393	3.72594	22.8601	4.02276	0.86019
OG0005094	CAFS_CC_T_00050854	1.07805	11.6861	2.94064	21.4027	12.5223	33.2709	19.5792	22.574	13.9889	CAFS_CC_T_00173050	0.770065	9.62958	2.31363	19.1778	10.0893	29.4116	15.933	17.4937	11.658	1.84811	21.3156	5.25427	40.5805	22.6117	62.6825	35.5122	40.0677	25.6469	CAFS_cau.56770.1	7.42863	6.29453	4.76341	27.7116	8.00862	43.4224	21.7339	23.7068	10.4233	CAFS_cau.16859.1	6.466	5.83085	6.06356	22.1311	8.28132	26.9669	14.9061	16.4295	12.8918
OG0005096	CAFS_CC_T_00049387	21.4731	8.28322	1.56636	1.01805	3.38156	1.18992	9.25199	0.732699	6.14005	CAFS_CC_T_00170486	64.3815	109.417	266.08	13.9417	88.4049	35.7253	41.5567	28.0178	121.989	85.8546	117.701	267.647	14.9597	91.7865	36.9152	50.8087	28.7505	128.129	CAFS_cau.56779.1	67.6412	116.796	764.708	18.0737	145.765	42.6434	14.9862	108.402	47.3551	CAFS_cau.16865.1	96.6521	431.881	1808.11	17.6384	328.21	177.902	47.8017	253.66	113.365
OG0005097	CAFS_CC_T_00049350	2.59465	8.88856	2.00937	41.8492	10.8189	18.1033	16.9583	14.8715	11.6312	CAFS_CC_T_00170449	1.15758	8.86932	2.30636	38.769	8.15487	17.6364	13.1684	12.7691	10.8783	3.75223	17.7579	4.31573	80.6182	18.9738	35.7397	30.1266	27.6406	22.5094	CAFS_cau.56798.6	5.94422	4.75177	3.97309	26.0153	8.15146	13.48	18.131	12.8978	14.1091	CAFS_cau.16887.8	1.09799	1.09569	0.833893	12.7884	2.26264	4.812	7.8874	5.12054	5.25081
OG0005100	CAFS_CC_T_00050782	0.48524	0.0423537	0	7.74558	0.937875	0	0.216173	0	0.179283	CAFS_CC_T_00170417	0.276121	0.121237	0.0605023	6.68377	5.98832	0.0460057	0.347873	0.026054	0.376756	0.76136	0.163591	0.0605023	14.4294	6.92619	0.0460057	0.564046	0.026054	0.556039	CAFS_cau.56809.1	0.189331	0	0	11.1811	0	1.74473	0.295378	0.163651	0	CAFS_cau.16916.1	0.296634	0	0.0346797	9.49167	0	0.017417	0.376066	0.629899	0.030928
OG0005101	CAFS_CC_T_00049303	0	0	0	29.8315	0.0752017	0	0.11356	0	0.049152	CAFS_CC_T_00170211	0.0354217	8.63868	0.006761	7.72398	0.28672	0.010755	5.09537	0	0.00707033	0.0354217	8.63868	0.006761	37.5554	0.361922	0.010755	5.20893	0	0.0562223	CAFS_cau.56814.1	0.028886	0.0370425	0	29.4605	0.0341045	0.055808	4.43414	0.0386345	0.0080925	CAFS_cau.16918.1	0	0.196322	0.00282	11.7068	0.215543	0.026347	0.541064	5.79293	0.0590135
OG0005103	CAFS_CC_T_00049278	0	0	0	3.22584	0	0	0.201411	0	0	CAFS_CC_T_00170185	0	0	0	2.00095	0	0	0.0700343	0	0	0	0	0	5.22679	0	0	0.271445	0	0	CAFS_cau.56818.1	0.033523	0.0165885	0.00561767	3.99962	0	0	0.736451	0.050428	0	CAFS_cau.16923.1	0.088295	0.0108025	0.006034	3.57159	0.0105125	0	0.380095	0.0512345	0
OG0005104	CAFS_CC_T_00050761	10.8947	24.8299	10.0564	49.9279	22.0338	58.066	53.4914	49.5357	35.767	CAFS_CC_T_00172698	16.5683	57.8033	9.40373	55.8489	33.7171	72.8557	69.83	65.2705	35.8607	27.463	82.6332	19.4601	105.777	55.7509	130.922	123.321	114.806	71.6278	CAFS_cau.56825.1	30.0709	15.1334	15.2683	48.9373	24.972	50.254	101.732	44.795	43.0148	CAFS_cau.16938.2	32.6959	69.4708	30.2211	46.113	37.3976	98.4389	104.89	120.01	38.8515
OG0005105	CAFS_CC_T_00049264	3.59527	2.93135	2.32772	6.75053	32.9788	7.31536	36.333	4.7675	6.00867	CAFS_CC_T_00170153	15.4741	1.65868	0.511031	3.8232	0.243659	2.6922	12.0888	4.01729	2.78049	19.0693	4.59003	2.83875	10.5737	33.2225	10.0076	48.4219	8.78479	8.78916	CAFS_cau.56826.1	2.16839	0.414	10.4331	1.99637	8.24248	5.58532	41.1116	4.47841	7.07941	CAFS_cau.16939.1	1.78431	7.15439	1.60084	4.04739	1.51913	10.672	19.9341	4.94929	0.7512
OG0005106	CAFS_CC_T_00049258	9.76693	10.4713	1.61013	8.59119	5.53881	41.3007	12.823	42.5298	28.8871	CAFS_CC_T_00170149	7.67195	10.1256	1.63233	10.5977	5.07559	34.9196	11.2815	38.1975	29.9704	17.4389	20.5968	3.24246	19.1889	10.6144	76.2202	24.1045	80.7273	58.8574	CAFS_cau.56833.2	10.7157	3.36047	3.56418	6.86191	6.73296	34.0958	10.6812	53.3578	7.9463	CAFS_cau.16945.2	8.12533	5.22744	3.2507	17.6176	10.5318	33.8373	12.4917	28.0107	15.6228
OG0005108	CAFS_CC_T_00049250	17.2857	16.5003	7.6139	33.2426	19.9655	30.5864	22.8758	18.8129	29.7809	CAFS_CC_T_00170137	17.0521	15.5142	7.85836	32.0153	21.4222	32.8062	26.0628	32.7045	39.868	34.3378	32.0145	15.4723	65.2579	41.3877	63.3926	48.9387	51.5174	69.6489	CAFS_cau.56849.1	13.2767	12.9995	9.42385	31.2668	13.4339	32.2612	43.6924	25.0228	21.3342	CAFS_cau.16957.2	7.11595	11.0721	12.1825	37.1452	10.4948	33.2109	36.6613	23.6241	20.928
OG0005109	CAFS_CC_T_00050695	10.8887	8.10625	1.73275	8.67047	11.0989	8.36512	11.5391	9.41183	7.22569	CAFS_CC_T_00172638	3.24742	6.17597	0.876728	3.24937	6.69973	5.50213	8.07633	4.85024	3.24744	14.1361	14.2822	2.60948	11.9198	17.7986	13.8673	19.6155	14.2621	10.4731	CAFS_cau.56850.1	3.44065	3.55359	5.90404	7.98607	10.8326	8.9271	7.72108	11.8562	5.50445	CAFS_cau.16958.1	2.73709	3.38274	3.64041	6.61798	9.52106	8.65075	8.55363	12.9591	4.74458
OG0005112	CAFS_CC_T_00049234	8.42247	4.31773	0	0.0577593	31.612	0.0149427	42.9654	0.0518587	0.128081	CAFS_CC_T_00170125	0.803415	1.81646	1.19822	0.288027	52.1959	0.0447533	9.83064	0.0136137	0.29553	9.22589	6.1342	1.19822	0.345786	83.8079	0.059696	52.796	0.0654723	0.423611	CAFS_cau.56853.1	20.0155	1.30792	0.26143	0.294407	16.2542	0.896508	84.3615	5.47346	0.129659	CAFS_cau.16963.1	8.48447	1.60798	0.0175277	0.277919	2.50052	0.106421	8.03667	1.27748	0.49705
OG0005114	CAFS_CC_T_00050652	13.5165	13.596	2.87717	4.02111	34.8078	8.41938	191.229	6.20972	12.312	CAFS_CC_T_00172408	8.40148	19.6214	2.73321	7.03008	23.0631	28.1835	110.863	16.2152	12.8749	21.918	33.2174	5.61038	11.0512	57.8709	36.6029	302.092	22.4249	25.1869	CAFS_cau.56869.2	9.8124	1.31028	3.7517	2.07334	17.8225	1.70166	245.001	43.9308	1.93374	CAFS_cau.16981.1	7.40375	10.5483	10.5162	9.50491	20.2013	21.2808	139.218	26.9424	24.7745
OG0005117	CAFS_CC_T_00050628	3.78109	19.6273	4.29312	37.8129	20.336	40.3227	29.6987	35.728	19.5633	CAFS_CC_T_00172565	5.58316	13.7349	4.02122	49.0217	15.6778	30.7176	26.7316	24.3415	19.7728	9.36425	33.3622	8.31434	86.8346	36.0138	71.0403	56.4302	60.0694	39.3361	CAFS_cau.56874.5	16.5542	24.4318	14.9479	66.6361	17.3438	67.1364	44.1376	43.8714	16.1226	CAFS_cau.16986.11	21.2844	27.6226	10.651	46.4035	12.4163	51.3545	39.0662	33.4597	15.2727
OG0005119	CAFS_CC_T_00050590	0	0	0	3.43901	0	0	0	0	0	CAFS_CC_T_00172361	0	0.305915	0	5.91329	0	0	0	0	0	0	0.305915	0	9.3523	0	0	0	0	0	CAFS_cau.56886.1	0	0.160897	0	4.79524	0	0	0.23566	0	0	CAFS_cau.16997.1	0	0.260809	0	7.4595	0.136883	0.0390175	0.539594	0.156141	0.022394
OG0005120	CAFS_CC_T_00050588	6.07976	9.9778	0.941692	64.8572	20.2979	2.0229	15.8271	1.05597	6.75307	CAFS_CC_T_00172358	9.13101	10.822	1.03394	33.7219	24.2517	3.68626	13.146	6.3622	15.0866	15.2108	20.7998	1.97563	98.5791	44.5495	5.70916	28.9731	7.41817	21.8396	CAFS_cau.56889.1	1.62009	2.91088	1.77493	35.3452	16.4675	3.34515	13.0292	7.74292	5.48852	CAFS_cau.16998.1	8.91381	6.78159	3.35079	55.9239	18.2174	15.4454	14.5	29.5714	25.2644
OG0005122	CAFS_CC_T_00049176	20.6763	15.1831	2.55984	11.1232	2.55972	11.4029	17.7098	8.58681	8.35776	CAFS_CC_T_00170070	28.4579	13.7323	3.8571	12.0299	6.57851	19.603	12.0127	27.0619	22.295	49.1342	28.9154	6.41695	23.1531	9.13823	31.006	29.7225	35.6488	30.6527	CAFS_cau.56897.2	12.3186	39.1088	29.5255	8.06005	7.04392	19.3488	32.014	41.4577	12.4293	CAFS_cau.17008.1	9.48984	2.76811	7.07384	4.20124	6.23804	2.10105	28.3293	2.49868	8.29507
OG0005127	CAFS_CC_T_00170007	0	0	0.0540283	11.8905	0	0	0.0225427	0	0	CAFS_CC_T_00049168	0	0	0	21.9106	0	0	0.034833	0.167275	0.027913	0	0	0.0540283	33.8012	0	0	0.0573757	0.167275	0.027913	CAFS_cau.17033.1	0.404869	0.0810835	0.012114	9.06827	0.0109165	0.037148	1.52422	0.232409	2.44242	CAFS_cau.56914.2	0.76887	1.26996	0.371386	36.9228	1.63302	1.17765	2.34962	2.7449	1.38489
OG0005128	CAFS_CC_T_00050501	0	0.0652947	0	24.4303	0	0	0	0	1.81277	CAFS_CC_T_00172308	0	0	0.138722	32.2277	0.08028	0	0	0	0.383961	0	0.0652947	0.138722	56.658	0.08028	0	0	0	2.19673	CAFS_cau.56916.2	0	0.0646285	0	50.68	0.018615	0	0.404956	0.0441555	0.079241	CAFS_cau.17036.1	0	0	0.0542197	63.5078	0	0	0.155732	0.0586625	0.455942
OG0005129	CAFS_CC_T_00049075	0.786523	0.750178	0.250655	23.6606	0.692894	2.39495	1.96919	1.24361	1.49508	CAFS_CC_T_00169921	0.292241	0.045825	0.351875	61.7579	0.721258	0	0.724789	0	0.624082	1.07876	0.796003	0.60253	85.4185	1.41415	2.39495	2.69398	1.24361	2.11917	CAFS_cau.56937.1	0.871905	0.299443	0.292046	21.8822	0.991968	1.41069	1.71435	0.754949	1.33981	CAFS_cau.17055.1	0.578352	1.10662	0.657812	63.1774	0.539913	1.31233	2.58009	1.28141	2.95612
OG0005130	CAFS_CC_T_00049071	0	0.034049	23.2662	0	8.88906	0	1.45904	0.0244397	3.79524	CAFS_CC_T_00169919	0.0994373	0.0165257	65.7024	0.140606	14.7555	0	0.116083	0.0285993	0.053221	0.0994373	0.0505747	88.9686	0.140606	23.6446	0	1.57512	0.053039	3.84846	CAFS_cau.56939.1	0	0	19.714	0.0857025	0	0	0.835937	0	0.183276	CAFS_cau.17058.1	0	0	93.9329	0.064722	0.089626	0.018059	1.96098	0	0.382517
OG0005131	CAFS_CC_T_00050462	13.5715	18.3924	6.13422	42.5144	16.0917	39.9625	32.7566	34.8836	18.3608	CAFS_CC_T_00172281	19.1784	19.2697	8.28322	40.3084	17.9571	48.8965	32.9402	47.9341	22.021	32.7499	37.662	14.4174	82.8228	34.0488	88.859	65.6969	82.8178	40.3818	CAFS_cau.56948.5	10.0032	7.23966	4.82064	25.6325	7.29762	17.9526	14.7013	16.9799	9.28308	CAFS_cau.17064.2	17.2637	8.91191	7.90329	28.9941	17.5645	37.272	24.296	27.752	16.7422
OG0005133	CAFS_CC_T_00144392	1.08231	6.36879	0.210572	14.3551	4.2393	4.14463	5.55144	4.2528	1.0698	CAFS_CC_T_00173982	2.40196	9.12657	0.183386	10.4888	5.05542	5.21203	8.3006	7.0261	1.70403	3.48426	15.4954	0.393958	24.8438	9.29472	9.35666	13.852	11.2789	2.77383	CAFS_cau.1707.1	0.885064	0.0299735	0	5.27647	0.07497	0.3176	0.483181	0.283959	3.33309	CAFS_cau.18329.1	0.633412	1.22907	0.782263	6.9838	2.29718	3.29122	5.81188	8.88183	1.46921
OG0005134	CAFS_CC_T_00050451	10.6898	13.5102	0.532283	22.9169	22.1728	10.759	18.1855	14.6057	4.99061	CAFS_CC_T_00172267	3.27799	3.32481	0.880393	2.88866	3.61369	3.98417	6.52872	3.1486	2.70376	13.9678	16.8351	1.41268	25.8056	25.7865	14.7432	24.7142	17.7543	7.69436	CAFS_cau.56954.1	6.13639	6.9372	0.281695	3.288	3.11467	4.69309	7.75416	11.1741	2.19411	CAFS_cau.17074.1	5.52301	2.71259	0.634142	7.84727	3.72478	3.24223	7.1003	4.14584	2.43102
OG0005135	CAFS_CC_T_00049000	4.58297	7.92693	0.98648	17.5057	7.45791	20.8662	13.7736	18.4684	10.4242	CAFS_CC_T_00169844	7.87504	22.4086	1.88081	17.1136	9.52233	50.6161	34.174	47.9465	23.848	12.458	30.3356	2.86729	34.6193	16.9802	71.4823	47.9476	66.415	34.2722	CAFS_cau.56965.2	19.699	4.6888	3.56492	22.2642	13.6409	68.5607	26.9504	36.125	19.4155	CAFS_cau.17085.3	29.888	3.68824	6.50076	21.9557	11.7636	37.3805	16.9463	22.309	14.0428
OG0005136	CAFS_CC_T_00050426	15.1882	6.97226	1.35136	3.61168	7.54985	41.9877	22.9531	48.0115	8.1235	CAFS_CC_T_00172249	12.5925	5.82474	0.217685	4.12782	4.99024	50.3013	15.1658	60.9986	16.2831	27.7807	12.797	1.56905	7.7395	12.5401	92.289	38.1188	109.01	24.4066	CAFS_cau.56967.1	6.58619	0.311327	1.04414	5.24319	5.09473	16.5669	19.2677	6.39511	4.86856	CAFS_cau.17087.1	7.45399	0.507479	0.3656	2.16113	2.23471	7.17267	15.0427	4.52311	2.7443
OG0005138	CAFS_CC_T_00048982	0.204699	0.331485	1.22028	2.70537	2.17946	0.279518	1.44229	0.269964	9.96893	CAFS_CC_T_00169804	0.751188	0.351383	1.03005	0.458423	0.848453	0.583413	0.480183	0.2542	3.51845	0.955887	0.682868	2.25033	3.1638	3.02792	0.862931	1.92248	0.524164	13.4874	CAFS_cau.56984.1	0.218919	0.309782	1.22658	5.49612	0.92106	1.41936	0.89166	0.299232	3.51138	CAFS_cau.17113.1	0.407625	0.568017	2.8774	2.23643	4.20857	3.86487	1.68058	1.17098	4.58136
OG0005139	CAFS_CC_T_00048967	1.37511	0.823612	0.00594	19.9788	0.294352	0.006164	0.533039	0.0280493	0	CAFS_CC_T_00169781	5.35505	0.23485	0.045938	18.9659	0.0932437	0	0.702369	0	0.0190023	6.73016	1.05846	0.051878	38.9447	0.387595	0.006164	1.23541	0.0280493	0.0190023	CAFS_cau.56986.1	0.175013	0.010801	0.00602067	5.80009	0	0.017755	0.630719	0	0	CAFS_cau.17116.1	1.09818	0.033801	0.0220377	16.7389	0.239416	0.513194	0.603058	0.780042	0.0237205
OG0005140	CAFS_CC_T_00050302	1.94522	3.56223	1.61306	53.6013	2.27807	8.01723	5.27888	5.50284	5.18463	CAFS_CC_T_00172121	1.2205	5.3059	0.595113	36.2963	1.00559	4.71265	4.98188	4.36377	5.35936	3.16572	8.86813	2.20817	89.8976	3.28366	12.7299	10.2608	9.86661	10.544	CAFS_cau.940.1	0.672121	0.528129	0.792506	20.2171	0.774265	1.59693	7.64706	0.971679	11.1062	CAFS_cau.17120.2	1.00427	1.17382	1.29912	11.9664	2.12648	5.56388	16.6526	3.91372	10.6519
OG0005141	CAFS_CC_T_00048943	1.80559	4.31832	0.446416	15.8888	4.03673	9.75589	7.50646	6.33245	5.70238	CAFS_CC_T_00169758	3.24137	6.86946	1.25173	19.7798	5.64521	15.8335	10.4068	10.416	7.32416	5.04696	11.1878	1.69815	35.6686	9.68194	25.5894	17.9133	16.7485	13.0265	CAFS_cau.57003.1	2.65959	2.13095	0.969103	15.9118	3.99688	9.01688	13.9573	7.0523	5.64314	CAFS_cau.17128.2	1.29239	1.44756	0.516814	11.6062	2.16258	4.39642	5.9829	3.61255	3.30203
OG0005142	CAFS_CC_T_00048939	4.02664	7.17256	3.06245	29.013	11.8611	19.0923	12.2588	14.8633	14.2529	CAFS_CC_T_00169755	1.77458	7.50229	3.082	28.4409	7.60919	14.9312	8.22709	10.6726	9.24449	5.80122	14.6749	6.14445	57.4539	19.4703	34.0235	20.4859	25.536	23.4974	CAFS_cau.57006.1	5.85395	3.29561	4.70829	24.8751	5.01169	11.9883	13.3698	13.0476	13.0709	CAFS_cau.17131.1	3.79135	6.25797	3.5038	40.1716	5.79652	13.5751	12.1435	16.4557	13.5465
OG0005143	CAFS_CC_T_00050284	2.82769	6.35118	3.24684	19.581	11.8829	13.6144	12.0967	12.0529	7.27015	CAFS_CC_T_00172107	8.48727	19.2833	5.37955	23.9592	16.8925	32.308	28.7418	26.8542	14.8624	11.315	25.6344	8.62639	43.5402	28.7754	45.9224	40.8385	38.907	22.1326	CAFS_cau.57010.1	4.61935	3.24265	3.84439	18.8619	3.87667	4.95275	9.60334	10.8146	4.77905	CAFS_cau.17135.1	5.69118	4.29443	6.13521	18.212	5.95949	16.7822	20.6406	15.9765	9.70302
OG0005144	CAFS_CC_T_00050253	0.470623	0.735013	0.0252327	5.21471	4.21582	0.931377	1.70888	0.599286	0.201629	CAFS_CC_T_00172077	1.45162	1.1881	0.173284	13.3178	0.85303	3.09618	2.41423	3.05209	0.924657	1.92224	1.92311	0.198516	18.5325	5.06885	4.02755	4.12311	3.65138	1.12629	CAFS_cau.57017.1	0.824896	2.93797	0.555251	2.68359	4.78176	0.739858	1.51868	2.23285	0.29613	CAFS_cau.17144.4	0.661837	1.8164	0	10.3296	0.46796	0.276453	2.34492	4.80011	11.0392
OG0005145	CAFS_CC_T_00048901	3.15408	4.23675	0.111399	2.47844	25.9968	7.9608	19.0267	6.78309	1.83036	CAFS_CC_T_00169710	19.8526	5.56888	0.311101	1.72048	19.2472	17.3098	30.4518	16.7179	2.37061	23.0067	9.80564	0.4225	4.19892	45.244	25.2706	49.4784	23.5009	4.20097	CAFS_cau.57020.1	0.941012	0.331445	0.371495	1.52643	3.89395	4.06857	42.9123	3.62302	0.571746	CAFS_cau.17146.1	10.9173	4.35504	0.69599	2.07769	12.4869	10.4749	45.5264	8.72567	1.5927
OG0005146	CAFS_CC_T_00048898	0	0.0570143	0	0	0	0	0.453888	0	0	CAFS_CC_T_00169704	0	0	0	0	0	0	0	0	0	0	0.0570143	0	0	0	0	0.453888	0	0	CAFS_cau.57021.1	0.160945	0.11788	0	0	0	0	0.292419	0	0	CAFS_cau.17147.1	0	0	0	0.126333	0	0	1.09865	0.0904775	0
OG0005147	CAFS_CC_T_00050245	10.2712	8.7768	2.03513	10.7278	23.3701	18.8374	18.7097	16.756	13.2484	CAFS_CC_T_00172073	4.04558	4.76325	0.749216	4.4994	7.13089	6.66817	9.16658	5.99062	4.78578	14.3168	13.54	2.78434	15.2272	30.501	25.5056	27.8763	22.7467	18.0342	CAFS_cau.57022.1	7.57623	6.85082	9.60277	24.4107	14.4216	22.8509	28.8338	23.8951	17.3211	CAFS_cau.17148.1	12.7999	12.5557	6.93243	39.3305	22.4387	37.3803	41.6314	32.7683	26.8034
OG0005148	CAFS_CC_T_00048877	5.05991	0.169886	7.64568	0	3.6391	0.294206	0.171585	0.514393	0	CAFS_CC_T_00169691	1.26003	0	0.399176	0	1.8303	0	0	0.0374357	0	6.31994	0.169886	8.04486	0	5.4694	0.294206	0.171585	0.551828	0	CAFS_cau.57029.1	0	0	0.729487	0	2.46587	0.0610115	0.497295	0.262067	0.140177	CAFS_cau.17156.1	0	0	0.133508	0	2.60504	0.0509785	0.750454	0.066013	0
OG0005149	CAFS_CC_T_00050231	0	0	0	0.150799	0	0.0170173	0	0.0602223	0	CAFS_CC_T_00172052	0	0	0	0.08521	0.083265	0	0	0	0	0	0	0	0.236009	0.083265	0.0170173	0	0.0602223	0	CAFS_cau.57031.1	0	0	0	0.0743845	0	0	0.083116	0.0443585	0	CAFS_cau.17157.2	0	0	0	0.105547	0	0.0845135	0.172683	0	0
OG0005150	CAFS_CC_T_00050226	4.61347	2.70535	1.57412	35.8348	9.32038	4.85651	4.08965	6.04752	11.3275	CAFS_CC_T_00172048	2.67865	4.50141	0.84969	44.8359	7.48971	12.0753	6.31789	11.2211	15.1665	7.29212	7.20676	2.42381	80.6707	16.8101	16.9318	10.4075	17.2686	26.494	CAFS_cau.57033.1	1.79278	2.70945	2.92895	32.0921	1.6417	2.0008	5.52745	3.03228	8.77839	CAFS_cau.17159.1	4.43435	1.11981	4.10549	17.2592	3.35428	4.60636	7.31643	2.98483	9.862
OG0005152	CAFS_CC_T_00048829	0	0.269259	0	2.36501	0	0	0	0	0	CAFS_CC_T_00169648	0	0	0	14.9387	127.422	0	3.00273	0	0	0	0.269259	0	17.3038	127.422	0	3.00273	0	0	CAFS_cau.57053.1	0	0	0.0369243	40.1348	0	0	0	0	0	CAFS_cau.17184.1	0	0.078476	1.90447	60.1985	4.85896	2.2601	0.277722	0.0758545	0
OG0005154	CAFS_CC_T_00048797	6.31982	3.58929	0.372197	3.62355	11.0363	4.01417	42.5447	6.90044	2.0865	CAFS_CC_T_00169600	1.835	2.39113	0.17998	2.64737	24.1101	5.28203	15.9669	7.86452	3.45834	8.15483	5.98041	0.552177	6.27092	35.1465	9.29621	58.5116	14.765	5.54484	CAFS_cau.57066.1	2.32524	0.570776	0.243376	2.66209	6.86424	7.17015	17.4859	4.70666	0.461118	CAFS_cau.17192.1	1.68278	1.00055	1.0101	4.07844	37.6905	12.6783	26.025	2.25934	4.8333
OG0005156	CAFS_CC_T_00050156	188.44	60.2069	75.2304	126.347	99.9813	163.66	236.272	133.706	117.98	CAFS_CC_T_00171981	164.974	55.4422	80.979	80.5076	99.5108	155.994	216.431	125.872	107.456	353.414	115.649	156.209	206.855	199.492	319.654	452.703	259.578	225.436	CAFS_cau.57078.1	47.8228	25.9712	79.6486	82.3671	152.196	88.2269	108.768	82.6	101.299	CAFS_cau.17201.1	8.08686	8.75851	48.7683	24.774	43.9622	19.3964	19.9469	21.1496	32.6746
OG0005158	CAFS_CC_T_00048728	12.9195	1.39063	33.5842	35.479	5.20465	2.22074	0.912667	2.67319	45.7483	CAFS_CC_T_00169537	7.24181	1.30327	61.8398	12.7138	6.64408	6.63767	0.701682	5.58969	23.8791	20.1613	2.6939	95.424	48.1928	11.8487	8.85841	1.61435	8.26289	69.6274	CAFS_cau.57097.1	1.40261	0.49673	46.2272	6.26143	1.982	2.08523	0.78456	3.56415	9.03208	CAFS_cau.17223.2	1.97436	1.60995	106.339	39.6491	4.48691	16.4087	3.25302	2.10658	32.729
OG0005159	CAFS_CC_T_00050092	9.26727	5.90019	1.35653	7.58408	7.64429	17.9187	13.1604	14.2065	9.11049	CAFS_CC_T_00171928	14.7928	10.624	1.94654	12.6484	11.4825	31.8259	23.1223	25.2167	13.7392	24.06	16.5242	3.30307	20.2325	19.1268	49.7446	36.2827	39.4232	22.8497	CAFS_cau.57103.1	1.51559	0.569986	0.581868	6.86526	2.16991	3.84073	12.9513	3.38331	3.67169	CAFS_cau.17229.1	10.2143	5.47191	3.2121	9.51882	13.6566	23.2493	26.6391	17.5684	11.0327
OG0005162	CAFS_CC_T_00050053	21.8024	14.2409	3.36616	57.495	11.6388	16.7123	21.4309	13.7023	9.66474	CAFS_CC_T_00171877	197.618	83.1745	7.1763	45.2859	48.0387	367.412	166.238	316.584	50.627	219.42	97.4154	10.5425	102.781	59.6775	384.124	187.669	330.286	60.2917	CAFS_cau.57147.1	14.6748	12.1714	1.71811	32.9848	22.055	46.1621	24.2746	31.8994	21.5112	CAFS_cau.17258.1	52.3428	8.2864	8.88747	34.2023	38.5969	150.508	44.2098	62.4793	36.0594
OG0005163	CAFS_CC_T_00048650	1.70101	5.22703	0.985098	9.50834	2.0567	4.47665	4.78392	3.878	2.27034	CAFS_CC_T_00169477	3.27747	5.46489	0.811731	8.79939	6.00462	18.7533	13.1297	20.7806	10.4106	4.97848	10.6919	1.79683	18.3077	8.06132	23.23	17.9137	24.6586	12.6809	CAFS_cau.57146.1	3.64719	3.55131	0.869639	4.29549	3.79654	2.48238	6.73049	11.5668	3.69961	CAFS_cau.17259.1	7.12477	6.86823	2.47179	11.0563	3.42716	15.5466	8.86644	9.35064	1.94264
OG0005164	CAFS_CC_T_00048642	0.821532	3.95495	3.22801	23.9614	3.52031	8.44589	7.26789	8.49294	9.21668	CAFS_CC_T_00169467	3.60399	20.6573	6.01559	27.2589	8.62023	30.071	24.7524	23.0652	21.007	4.42552	24.6122	9.2436	51.2203	12.1405	38.5169	32.0203	31.5582	30.2237	CAFS_cau.57150.1	7.1407	4.28553	3.02325	22.9243	3.9747	8.03108	11.6191	7.62748	8.14054	CAFS_cau.17260.1	63.2972	26.1437	17.9286	121.597	114.1	310.89	132.022	335.307	63.5092
OG0005165	CAFS_CC_T_00050051	4.12952	0.935315	0.200313	1.85689	41.1074	1.04455	14.7204	1.33228	1.01419	CAFS_CC_T_00171875	10.7941	5.12417	1.10217	7.43426	46.5596	7.50492	29.812	6.37988	5.80072	14.9236	6.05949	1.30248	9.29115	87.6669	8.54947	44.5323	7.71216	6.8149	CAFS_cau.57151.1	0.319139	0.151342	0.295763	0.331491	1.77006	0.396926	32.374	1.86157	0.248329	CAFS_cau.17262.1	9.13808	1.55976	2.36429	2.96947	10.2868	7.15239	65.1102	8.55455	4.9496
OG0005166	CAFS_CC_T_00048615	0.0449677	0.133582	0.159299	3.9393	0.504285	0.114102	0.234056	0.111983	0.424505	CAFS_CC_T_00169454	0.099638	0.0768833	0.141204	3.76429	0.443949	0.00956467	0.157779	0.0100657	0.145153	0.144606	0.210465	0.300503	7.70359	0.948234	0.123667	0.391834	0.122048	0.569657	CAFS_cau.57156.3	10.1728	4.02846	3.44418	19.0053	9.53905	31.964	12.6722	18.8521	10.0565	CAFS_cau.17268.1	0.079219	0.054702	0.140776	13.7344	1.19636	0.112127	0.643688	0.100049	0.316231
OG0005167	CAFS_CC_T_00048569	17.4181	23.272	6.60943	49.407	26.394	54.0964	39.0193	42.0305	28.1306	CAFS_CC_T_00169406	17.9909	31.4834	8.93154	62.2215	41.9415	63.6091	51.5996	54.1486	37.9333	35.409	54.7554	15.541	111.629	68.3355	117.705	90.6189	96.1791	66.0639	CAFS_cau.57166.1	15.8621	14.1937	5.84076	61.1742	18.4266	29.8658	48.1649	24.0127	50.8988	CAFS_cau.17274.3	22.0858	16.4053	14.3389	81.7168	35.6134	72.3832	59.3602	56.4564	33.6087
OG0005170	CAFS_CC_T_00050006	4.52821	7.5652	1.79967	44.6217	7.25021	13.8308	13.5713	11.8595	13.5687	CAFS_CC_T_00171832	5.53188	5.54276	1.6716	41.4134	9.06068	13.9601	12.8751	11.8964	13.7502	10.0601	13.108	3.47127	86.0352	16.3109	27.7909	26.4464	23.7559	27.3189	CAFS_cau.57194.1	4.70151	3.87111	3.32906	30.9743	3.66999	12.5055	22.3599	9.51438	10.2536	CAFS_cau.17297.1	2.92385	1.1463	1.7621	11.8453	2.51155	2.87022	6.05546	2.62964	2.85717
OG0005173	CAFS_CC_T_00048416	8.295	7.87206	1.10326	2.52349	7.88657	1.32122	42.682	0.403959	7.96263	CAFS_CC_T_00169287	11.4596	20.436	4.4512	11.4836	24.0262	256.33	15.5924	186.405	61.3398	19.7546	28.3081	5.55446	14.0071	31.9128	257.651	58.2743	186.809	69.3024	CAFS_cau.57215.1	1.78749	1.2398	2.49917	7.15152	2.73415	23.1328	10.5787	20.8048	48.6851	CAFS_cau.17309.1	5.18007	9.53127	14.957	84.6261	15.1802	312.165	32.251	36.3003	27.7153
OG0005175	CAFS_CC_T_00048378	0.211293	10.4882	0.168125	13.1695	3.10988	4.31997	4.09793	5.77624	2.42371	CAFS_CC_T_00169238	0.207815	10.4682	0.322257	15.8354	1.08401	9.11829	2.71594	7.543	3.81058	0.419108	20.9564	0.490382	29.0049	4.19388	13.4383	6.81387	13.3192	6.2343	CAFS_cau.57241.4	2.34472	0.690565	0.830678	12.0578	1.41584	8.77722	14.5573	21.8483	3.96559	CAFS_cau.17330.9	3.51403	0.384882	0.215284	24.6996	0.571761	4.31051	4.2507	12.2804	0.991874
OG0005177	CAFS_CC_T_00048355	269.366	60.6014	364.49	12.8422	1490.99	76.6526	178.766	104.537	137.705	CAFS_CC_T_00169231	154.083	30.7694	251.251	12.7669	798.643	35.4705	72.9512	50.826	78.3111	423.449	91.3707	615.741	25.6091	2289.63	112.123	251.717	155.363	216.016	CAFS_cau.57245.1	21.2167	21.763	97.0116	28.8056	1333.01	60.2311	30.7881	20.4039	39.1494	CAFS_cau.17333.1	14.2262	9.82705	60.5565	16.102	1020.02	32.9309	14.666	9.58748	12.1798
OG0005179	CAFS_CC_T_00048344	1.37165	4.49658	1.40454	16.6396	2.63875	5.50693	6.82976	7.50834	4.56924	CAFS_CC_T_00169131	1.00183	4.77236	0.915841	13.9126	5.47845	7.11811	9.33806	7.27636	4.77856	2.37348	9.26893	2.32038	30.5523	8.1172	12.625	16.1678	14.7847	9.34781	CAFS_cau.57254.2	6.76224	4.55237	2.71217	20.5362	8.76631	14.7364	33.8376	16.4286	9.65632	CAFS_cau.17339.1	2.12679	1.82962	1.08991	14.5476	2.50501	4.70807	6.01445	7.76887	3.93395
OG0005180	CAFS_CC_T_00048286	38.322	34.0702	12.1011	68.9369	42.7031	50.6026	52.5822	50.7772	44.0012	CAFS_CC_T_00169072	24.9018	17.4865	5.70637	54.2111	25.4687	26.6799	31.188	35.3433	20.8766	63.2239	51.5567	17.8075	123.148	68.1718	77.2825	83.7702	86.1204	64.8778	CAFS_cau.57263.2	15.858	16.7043	11.0141	64.3271	14.3216	41.5574	90.6887	44.4971	42.7624	CAFS_cau.17347.2	1.86106	6.32436	3.84934	26.3893	5.94758	13.3513	28.0849	11.8016	19.6644
OG0005186	CAFS_CC_T_00000587	0	0	0.029154	14.5224	0.11447	0	0	0.0257523	0	CAFS_CC_T_00168931	0	0	0	28.6315	0	0	0	0	0	0	0	0.029154	43.1538	0.11447	0	0	0.0257523	0	CAFS_cau.57334.1	0.042924	0.0343485	0.007145	30.4988	0.0160975	0.031711	0.417986	0.051507	0.0283775	CAFS_cau.17385.1	0.049844	0.0143685	0.0112353	45.1514	0	0.463296	0.2912	0.127057	0
OG0005188	CAFS_CC_T_00001407	21.6581	35.5688	3.45933	22.7514	18.4276	58.96	73.1268	41.3847	13.7253	CAFS_CC_T_00171525	20.9624	23.5551	2.68707	21.4096	7.00598	85.9819	35.2786	83.6597	13.4627	42.6205	59.1239	6.1464	44.161	25.4335	144.942	108.405	125.044	27.1881	CAFS_cau.57329.1	15.3773	2.83048	1.42113	9.30554	12.3618	24.3924	25.4628	27.5087	10.216	CAFS_cau.17390.1	6.93889	2.86032	3.03969	10.0036	7.83234	61.1869	23.3018	50.7667	24.5203
OG0005189	CAFS_CC_T_00168935	24.42	0.637007	0.0677847	0.679558	4.83881	2.64083	4.1088	3.5646	1.30435	CAFS_CC_T_00000593	1.19922	0.460601	1.59181	1.20697	75.6672	4.92256	1.2355	3.28456	1.17156	25.6192	1.09761	1.65959	1.88653	80.506	7.56338	5.34431	6.84916	2.47591	CAFS_cau.17391.3	0.877605	0	0.947742	0.542478	3.95156	3.37091	2.91742	0.985796	2.99877	CAFS_cau.57328.1	0.396827	0.036062	2.05238	1.15418	18.1439	0.020746	2.30309	0.256029	0.747745
OG0005190	CAFS_CC_T_00001411	187.973	266.798	2.09514	18.4435	14.3469	19.1821	324.973	25.9675	26.0847	CAFS_CC_T_00171533	120.882	400.811	3.32095	27.7111	15.4092	46.5187	57.2235	41.5466	26.6203	308.855	667.609	5.41609	46.1546	29.7561	65.7008	382.197	67.5142	52.7049	CAFS_cau.57326.1	83.0258	177.512	4.30084	11.0851	133.91	52.0808	334.407	1598.69	17.5184	CAFS_cau.17392.1	209.34	304.344	5.28523	25.2279	109.857	33.3276	99.7648	546.484	39.3893
OG0005192	CAFS_CC_T_00171538	0.667816	0.085289	0.051464	0.194795	0.376692	1.10305	21.4791	0.866387	0.236444	CAFS_CC_T_00001415	5.06803	0	0.0392723	0.432698	0.087807	0.366363	7.879	0.282053	0.093637	5.73585	0.085289	0.0907363	0.627493	0.464499	1.46942	29.3581	1.14844	0.330081	CAFS_cau.17396.1	1.04409	0	0.0790617	0.125489	0.043804	0.01437	16.2848	0.463583	0	CAFS_cau.57321.1	0.267634	0.185631	0.032448	0.357888	0.127353	0.210518	7.94671	0.171438	0.040488
OG0005194	CAFS_CC_T_00001430	205.864	155.663	21.2229	36.6292	80.3662	95.9576	95.3632	96.0161	51.4538	CAFS_CC_T_00171588	93.366	58.3929	6.06635	22.8773	71.6083	40.088	80.5104	39.0726	25.719	299.23	214.056	27.2892	59.5065	151.975	136.046	175.874	135.089	77.1728	CAFS_cau.57315.4	203.904	276.602	32.9558	53.1071	120.808	84.6437	71.5755	119.182	37.2994	CAFS_cau.17401.1	119.779	177.92	51.3602	59.7077	126.62	88.4617	103.097	105.975	76.0409
OG0005196	CAFS_CC_T_00001453	1.65006	0.72766	2.00263	5.08725	5.08186	0.0665407	12.0006	0.0262443	0.393096	CAFS_CC_T_00171614	1.64822	0.855509	2.63834	4.31027	3.58494	0.621129	17.8148	0.341184	3.30519	3.29829	1.58317	4.64096	9.39752	8.6668	0.68767	29.8154	0.367428	3.69828	CAFS_cau.57312.1	0.161949	0.365164	1.76219	1.48102	3.32962	0.225161	10.0748	0.454577	0.198606	CAFS_cau.17405.1	0.620533	0.043341	2.62601	3.64407	1.53135	0.491322	14.8578	1.15014	2.43415
OG0005198	CAFS_CC_T_00000584	1.31825	18.4317	0.561935	6.49753	3.38325	10.7431	25.0828	8.05644	4.66225	CAFS_CC_T_00168926	0.017635	1.94659	0.255188	2.49249	4.14483	1.83207	19.1709	1.69654	1.08992	1.33588	20.3782	0.817123	8.99001	7.52808	12.5752	44.2537	9.75299	5.75218	CAFS_cau.57336.1	13.2096	4.26315	0.659716	4.74187	5.85025	12.9535	37.5835	26.2097	2.72425	CAFS_cau.17418.1	1.96802	0.163786	0.197889	5.01975	1.57254	3.61015	12.8027	6.54543	0.531581
OG0005199	CAFS_CC_T_00000580	8.20965	9.00532	1.75015	10.0831	6.28279	6.95861	17.837	6.49211	9.65543	CAFS_CC_T_00168923	4.38853	9.68817	0.900267	5.52297	18.0458	8.43083	58.774	5.94605	10.9872	12.5982	18.6935	2.65042	15.6061	24.3286	15.3894	76.611	12.4382	20.6427	CAFS_cau.57338.1	13.2285	2.77826	1.05143	2.7418	0.925544	3.34797	7.95313	6.12876	3.72786	CAFS_cau.17420.1	12.7946	3.61831	2.00984	14.106	5.17948	8.00991	31.8097	18.681	7.87829
OG0005201	CAFS_CC_T_00000571	0.445217	1.40824	0.114081	50.8991	0.83907	2.79222	0.494994	1.9244	4.86684	CAFS_CC_T_00168916	0.238771	1.27797	0.431174	51.8663	1.20248	1.01479	1.45966	0.333237	9.90037	0.683988	2.68621	0.545255	102.765	2.04155	3.80701	1.95465	2.25763	14.7672	CAFS_cau.57347.3	0.201906	0.134431	0.368534	35.0974	1.13249	3.12849	0.969432	0.548077	1.21394	CAFS_cau.17427.3	0.296302	0.769288	0.890018	60.7522	1.70599	5.15585	1.54099	1.78891	4.07988
OG0005203	CAFS_CC_T_00000563	4.16725	6.72459	0.700471	26.2087	6.6395	12.0187	13.3557	14.4605	5.24305	CAFS_CC_T_00168904	1.54714	4.78007	0.259624	27.8632	4.45908	10.8714	9.80607	9.84548	4.22932	5.71439	11.5047	0.960095	54.0719	11.0986	22.8901	23.1618	24.3059	9.47237	CAFS_cau.57353.1	3.45995	2.67496	1.03239	31.8942	5.91106	13.3488	11.7784	8.75181	5.60394	CAFS_cau.17435.1	5.99643	2.85745	1.52307	36.6959	6.40369	19.9154	14.1204	13.5803	6.28054
OG0005205	CAFS_CC_T_00023996	2.62492	4.40063	0.0190283	0	12.9783	1.64983	13.7344	3.15827	16.2563	CAFS_CC_T_00185549	1.46131	11.2496	0.022905	0.0996743	4.94303	0.841661	22.7124	1.90069	0.0632027	4.08624	15.6502	0.0419333	0.0996743	17.9213	2.49149	36.4468	5.05896	16.3195	CAFS_cau.1744.1	2.06733	2.79441	0	0.100888	0.328819	0.406371	1.23225	7.23418	1.41585	CAFS_cau.9789.1	1.58811	5.90733	0.025648	0.0976	1.93104	0.889579	16.8951	2.30801	0.022777
OG0005207	CAFS_CC_T_00000528	18.5721	115.873	0.309526	12.4041	9.52636	2.24958	7.02262	3.74518	11.3888	CAFS_CC_T_00168867	0.400448	27.3011	0.129768	8.58989	0.120744	2.69561	2.56351	1.9561	0.3735	18.9726	143.174	0.439294	20.994	9.64711	4.94519	9.58613	5.70128	11.7623	CAFS_cau.57364.1	25.857	98.6821	1.79848	3.43277	5.69089	4.00109	8.41912	50.4132	5.53434	CAFS_cau.17450.3	0	11.9954	0.072268	0.70118	0.51241	0.831406	1.7077	3.70613	0.894744
OG0005208	CAFS_CC_T_00000522	10.3361	22.2843	3.25816	36.52	15.5464	75.6812	43.9981	50.4213	23.1591	CAFS_CC_T_00168858	32.4356	26.5814	5.0476	55.8233	30.401	88.2922	67.3006	71.2605	27.6216	42.7717	48.8658	8.30577	92.3433	45.9474	163.973	111.299	121.682	50.7807	CAFS_cau.57365.1	15.2088	11.7334	9.7887	36.3384	25.6454	63.2502	59.9804	47.5248	21.4918	CAFS_cau.17451.1	17.0954	6.82673	8.02062	42.0599	27.1777	60.7475	49.4882	43.2726	17.2558
OG0005209	CAFS_CC_T_00000512	0.073119	1.02191	0	1.88816	1.77112	0	0.122036	0.123522	0.096792	CAFS_CC_T_00168848	0	0	0	2.93617	0.620937	0.121472	0.330934	0.178951	1.20666	0.073119	1.02191	0	4.82433	2.39205	0.121472	0.45297	0.302473	1.30345	CAFS_cau.57371.1	0.112559	0	0.212379	2.27787	1.38762	0	0.678168	0	0.162581	CAFS_cau.17456.1	0	0.0127325	0.099713	2.38829	0.261517	0.303848	1.0109	1.37533	0.347298
OG0005210	CAFS_CC_T_00000509	0.792899	7.79953	6.99054	26.0956	15.5544	10.6634	14.5551	6.0346	9.32508	CAFS_CC_T_00168843	1.1502	5.65793	4.40829	20.8718	7.91796	13.3589	12.6638	8.16874	9.25697	1.94309	13.4575	11.3988	46.9674	23.4724	24.0224	27.2189	14.2033	18.5821	CAFS_cau.57375.1	1.74575	4.35689	5.26536	25.1646	1.93168	12.3712	24.6512	15.3299	9.30282	CAFS_cau.17462.1	4.38146	5.61461	4.39792	17.9482	5.65475	16.8238	20.5213	8.34817	9.13613
OG0005212	CAFS_CC_T_00001293	2.97174	4.09333	0.568266	9.11519	5.9449	4.38398	9.2156	5.90298	4.33893	CAFS_CC_T_00171410	7.55609	11.7124	1.60004	25.37	13.0344	15.7126	27.0426	15.5349	10.1136	10.5278	15.8058	2.1683	34.4852	18.9793	20.0965	36.2582	21.4379	14.4525	CAFS_cau.57385.1	1.78416	3.08685	1.1994	13.0668	1.52948	8.32195	11.4295	11.0156	4.69469	CAFS_cau.17469.1	2.11451	3.96949	1.52137	18.2965	7.04389	33.9248	14.0045	18.3038	4.02574
OG0005213	CAFS_CC_T_00001292	6.68304	3.14158	6.15541	13.2876	7.11978	9.18638	9.67819	7.50697	3.28108	CAFS_CC_T_00171408	9.3706	2.43423	5.78702	11.1377	6.81738	10.0082	17.6622	6.1346	4.72843	16.0536	5.5758	11.9424	24.4253	13.9372	19.1946	27.3404	13.6416	8.00951	CAFS_cau.57386.1	0.607531	4.17912	5.43577	19.6185	1.89814	2.25946	2.78231	1.26587	0.645979	CAFS_cau.17470.1	2.40675	2.72623	8.96794	19.2025	2.03031	17.2653	6.48184	1.18287	5.70842
OG0005214	CAFS_CC_T_00001288	4.5713	1.64651	0.0146053	2.63543	4.61711	5.97393	16.4108	2.63144	1.76686	CAFS_CC_T_00171405	8.46761	9.59378	0.403843	6.2322	15.3978	8.12282	13.9517	11.0917	10.7594	13.0389	11.2403	0.418449	8.86763	20.0149	14.0967	30.3626	13.7231	12.5262	CAFS_cau.57388.1	1.16506	3.91966	0.573514	1.72068	5.90117	5.19884	17.0149	4.67781	2.804	CAFS_cau.17472.1	12.3075	0.574147	0.77546	3.15596	5.0458	6.38331	8.47548	9.17816	2.76936
OG0005215	CAFS_CC_T_00001281	1.69188	8.97301	3.27365	23.5413	3.98209	12.2241	9.78838	11.5139	7.21557	CAFS_CC_T_00171401	0.520114	19.3315	2.85623	14.508	4.61505	21.0201	5.74583	22.1233	13.7052	2.21199	28.3045	6.12988	38.0492	8.59713	33.2442	15.5342	33.6372	20.9207	CAFS_cau.57390.1	4.8342	6.33882	2.81057	31.4938	5.31331	50.7199	8.71094	44.6138	7.37519	CAFS_cau.17473.1	3.53762	7.40107	2.14232	44.6056	6.30813	138.834	19.4503	72.5751	11.2267
OG0005217	CAFS_CC_T_00001270	4.65659	3.50246	0.683687	14.1558	5.93185	3.83697	7.79975	6.5315	3.43208	CAFS_CC_T_00171393	5.28103	2.28997	1.0494	6.61937	2.6516	6.65923	6.3793	5.99759	1.76946	9.93762	5.79243	1.73309	20.7752	8.58346	10.4962	14.179	12.5291	5.20154	CAFS_cau.57393.1	7.15696	3.39393	4.5776	13.8394	3.78416	11.1594	14.1687	8.24356	5.73237	CAFS_cau.17478.1	1.14818	1.60276	7.1772	10.0554	3.17493	4.00418	6.11145	5.28696	2.81208
OG0005218	CAFS_CC_T_00168817	0.717784	3.48237	0.792043	9.76989	1.80841	4.72365	3.16285	2.91546	2.37829	CAFS_CC_T_00000480	0.523179	10.1662	0.844032	8.37021	2.22065	1.50534	1.51388	1.86589	1.01045	1.24096	13.6485	1.63607	18.1401	4.02905	6.22899	4.67673	4.78135	3.38874	CAFS_cau.17479.1	9.28427	45.6974	2.0314	11.5177	4.60691	3.19739	8.16853	4.14113	2.48809	CAFS_cau.57394.1	6.62911	16.788	0.881787	13.3569	1.08307	1.42708	2.22663	1.79496	1.14886
OG0005219	CAFS_CC_T_00049266	31.7054	12.3936	7.05904	60.4802	20.109	42.2877	31.3779	34.9576	26.7675	CAFS_CC_T_00170154	30.0622	16.028	13.1445	58.7087	23.3477	38.4956	22.93	33.4579	25.1574	61.7677	28.4216	20.2036	119.189	43.4567	80.7832	54.3079	68.4155	51.9249	CAFS_cau.56823.2	33.8431	18.9806	17.4678	67.3247	54.4379	45.8044	42.2507	42.8451	42.047	CAFS_cau.1748.2	3.05903	2.0552	1.91015	2.32298	2.55525	2.61111	4.44403	3.9962	5.50812
OG0005220	CAFS_CC_T_00001266	9.23536	4.44002	0.240753	7.3362	0.088004	0.0551737	0.190528	0.18206	0.391691	CAFS_CC_T_00171386	0.195234	0.298922	1.89639	9.89538	0.368164	0.0825727	1.6815	0	2.11711	9.43059	4.73894	2.13714	17.2316	0.456168	0.137746	1.87203	0.18206	2.5088	CAFS_cau.57395.1	1.96477	0	0.008297	4.76124	0	0	0.598479	0	0.52362	CAFS_cau.17481.1	1.26608	1.85163	0.0841123	21.6432	0.239989	0	0.738143	0.105218	0.472999
OG0005221	CAFS_CC_T_00001260	8.10316	5.77722	0.156869	2.2767	0.44037	15.6877	7.3896	10.2587	1.6476	CAFS_CC_T_00171380	46.3824	54.3738	5.82878	48.2789	9.39539	784.322	37.8675	640.843	43.9581	54.4855	60.151	5.98565	50.5556	9.83576	800.01	45.2571	651.102	45.6057	CAFS_cau.57400.1	9.41069	0	0.0680833	0.054607	8.7559	0.392677	4.02124	0.047298	0.595119	CAFS_cau.17484.1	12.2853	4.97372	4.03857	42.3623	23.0922	213.001	42.1424	12.59	27.8496
OG0005224	CAFS_CC_T_00000458	11.1897	0.249324	22.6423	0	3.26565	0.0874123	0.513479	0	16.1671	CAFS_CC_T_00168800	6.50985	0.116932	44.958	0.214116	5.95349	0.0965847	0.552318	0.084043	20.6484	17.6995	0.366256	67.6003	0.214116	9.21914	0.183997	1.0658	0.084043	36.8155	CAFS_cau.57408.1	2.00699	0.36314	13.8087	0.644381	1.78266	0.127531	2.68569	0.398643	8.28788	CAFS_cau.17492.1	0.61774	0.085613	14.3618	1.27558	0.728461	0.456253	0.857341	0.250569	14.1907
OG0005226	CAFS_CC_T_00000456	5.04353	4.75262	3.19403	10.2671	7.75758	8.23793	12.7088	7.83645	6.9474	CAFS_CC_T_00168796	6.52003	5.00131	3.42618	21.6805	9.74494	11.9523	14.2904	9.87911	8.57149	11.5636	9.75392	6.62021	31.9477	17.5025	20.1903	26.9992	17.7156	15.5189	CAFS_cau.57410.1	1.7917	1.24531	1.68268	11.2921	3.41363	2.72953	8.35781	3.43059	5.01219	CAFS_cau.17494.1	4.8263	4.18934	19.4622	32.2894	32.7497	13.0478	35.1468	22.5197	9.26128
OG0005228	CAFS_CC_T_00001213	4.67315	7.36579	1.36077	28.5465	6.84198	15.0488	10.9985	14.421	8.09863	CAFS_CC_T_00171329	2.396	3.52792	1.06137	20.6879	4.60893	9.65648	6.54803	8.5634	4.5358	7.06915	10.8937	2.42214	49.2344	11.4509	24.7053	17.5465	22.9844	12.6344	CAFS_cau.57417.3	2.60136	2.74398	1.25524	13.9638	5.07481	5.40358	5.77763	6.44325	3.96885	CAFS_cau.17502.2	3.76663	5.21921	3.09736	25.6623	9.44973	12.5562	9.65178	9.9595	6.19094
OG0005229	CAFS_CC_T_00000444	5.89079	5.94094	4.17171	17.8867	6.57312	12.1948	9.48775	11.0756	17.7987	CAFS_CC_T_00168784	12.4518	8.4585	5.47907	29.9059	9.5876	18.4437	15.7433	15.726	16.4775	18.3426	14.3994	9.65078	47.7926	16.1607	30.6385	25.231	26.8016	34.2762	CAFS_cau.57418.1	4.56355	3.52089	4.42446	21.0863	3.89032	7.17906	12.1341	12.5351	7.98259	CAFS_cau.17503.1	12.496	4.1726	7.32776	28.0872	6.41621	11.5651	8.49832	14.5343	17.4522
OG0005230	CAFS_CC_T_00001205	7.05491	13.0978	10.9202	21.3842	18.8735	20.5255	20.1896	16.8053	17.6558	CAFS_CC_T_00171325	8.84403	15.3025	6.60314	28.3612	16.215	23.8393	19.3518	17.4451	18.2642	15.8989	28.4003	17.5233	49.7454	35.0885	44.3648	39.5414	34.2504	35.92	CAFS_cau.57419.1	9.30703	9.28515	25.8687	23.7559	38.4083	18.3693	30.8646	20.601	21.4288	CAFS_cau.17504.1	14.1369	11.322	21.9631	33.7282	26.0475	23.202	24.9116	31.5856	18.2166
OG0005231	CAFS_CC_T_00000438	0.998966	0.984842	0.304094	35.4952	0.561917	0.420649	2.83238	0.792628	0.689421	CAFS_CC_T_00168777	3.27421	2.44361	0.135738	25.9566	0.957026	0.943642	4.44427	2.19467	8.09474	4.27318	3.42845	0.439832	61.4517	1.51894	1.36429	7.27665	2.9873	8.78416	CAFS_cau.57423.1	3.06822	0.397806	0.064409	24.6383	0	1.28032	0.406795	12.1887	0	CAFS_cau.17508.1	1.18623	0.711885	0.145494	55.5569	1.93992	0.291312	3.10456	1.13216	8.08935
OG0005236	CAFS_CC_T_00001130	0	0.084977	0.0221837	2.83554	0.223758	0.481472	0.236216	0.463849	0.107867	CAFS_CC_T_00171246	1.69246	2.30188	1.17647	7.07338	3.56093	9.46784	3.79403	10.2171	3.10706	1.69246	2.38686	1.19866	9.90892	3.78468	9.94931	4.03025	10.681	3.21493	CAFS_cau.57474.1	0.079453	0.419415	0.506574	5.97414	0.778551	2.39003	3.49198	0.602398	1.47183	CAFS_cau.17559.1	0.29857	0.646026	0.939693	9.27957	2.28069	3.13838	3.9592	1.73251	2.11625
OG0005237	CAFS_CC_T_00001111	16.8084	16.732	1.99795	8.531	84.3235	18.3163	102.823	18.3163	7.73701	CAFS_CC_T_00171226	0.58935	3.1044	0.00986833	0.559148	2.54472	3.40026	10.8221	5.14405	0.776907	17.3978	19.8364	2.00782	9.09015	86.8682	21.7166	113.645	23.4604	8.51392	CAFS_cau.57490.1	4.61501	4.01066	3.2251	10.2197	9.16898	16.9742	71.3647	28.3578	4.9265	CAFS_cau.17562.1	2.86936	3.23068	2.30623	4.44694	3.7374	14.2713	33.4455	32.1587	4.14442
OG0005240	CAFS_CC_T_00001039	0.764269	9.11676	2.4455	32.7018	9.06403	20.6013	12.0783	12.4492	9.32183	CAFS_CC_T_00171167	0.865724	6.88458	2.39384	21.7291	5.94552	18.9897	10.1594	14.3686	7.30214	1.62999	16.0013	4.83933	54.4309	15.0096	39.591	22.2377	26.8178	16.624	CAFS_cau.57519.1	6.18743	8.01323	10.9583	58.5407	10.3457	27.347	41.3798	24.3111	18.6663	CAFS_cau.17590.1	6.95747	9.65497	8.9745	59.9925	15.7239	39.8617	53.208	26.2332	22.2768
OG0005242	CAFS_CC_T_00000367	12.1869	12.3073	2.14428	28.2229	15.5982	19.4743	20.0337	19.6625	13.7108	CAFS_CC_T_00168695	4.72911	6.73296	1.3768	12.9644	7.60414	14.22	11.0436	13.1244	7.97025	16.916	19.0402	3.52108	41.1873	23.2024	33.6943	31.0773	32.7869	21.681	CAFS_cau.57524.1	6.16697	6.32234	5.53725	20.1849	8.3083	31.3287	15.834	18.412	8.33042	CAFS_cau.17596.1	4.66953	1.80589	1.86106	5.16269	6.91065	6.70244	8.4483	4.28843	5.43163
OG0005243	CAFS_CC_T_00001031	0.66404	1.2181	0	4.65022	0	0	0.717662	0.395081	0.212876	CAFS_CC_T_00171153	2.31142	1.09846	0	6.90575	0.943159	0	0.727245	0.176591	0.291314	2.97546	2.31657	0	11.556	0.943159	0	1.44491	0.571673	0.50419	CAFS_cau.57527.2	0	0	0.0396313	3.02562	0	0	0.24833	0.0729495	0.112742	CAFS_cau.17600.1	0	0	0.014486	18.3522	0.0985875	0	0.391673	0.697317	0
OG0005248	CAFS_CC_T_00000292	0.981324	0.365329	0.894838	2.07216	1.64439	0.352565	0.330083	0.0892767	1.25999	CAFS_CC_T_00168576	2.92546	3.07992	2.91276	3.61123	5.65661	2.16113	6.88005	1.04591	1.20864	3.90678	3.44524	3.8076	5.68339	7.301	2.5137	7.21013	1.13519	2.46863	CAFS_cau.57570.1	0	0.653242	1.05097	2.24979	3.17107	1.16427	14.6454	0.646092	2.96091	CAFS_cau.17664.1	1.56593	0.809211	2.43384	0.929779	2.59174	0.77695	2.69066	1.23841	1.25797
OG0005251	CAFS_CC_T_00000254	42.5528	10.0532	6.12936	8.57786	5.29605	3.71724	11.2476	6.68798	6.22708	CAFS_CC_T_00168542	32.3742	16.6062	17.8774	5.63022	6.69919	2.42852	9.61589	4.24223	4.40584	74.927	26.6594	24.0068	14.2081	11.9952	6.14576	20.8635	10.9302	10.6329	CAFS_cau.57600.1	15.1592	6.6035	4.21842	4.78707	1.89202	2.24359	3.69747	4.03894	1.94961	CAFS_cau.17695.1	23.3372	34.6539	5.03413	10.8763	2.25436	1.46456	2.35342	2.08881	5.48085
OG0005253	CAFS_CC_T_00000239	0	0	0	2.15629	0.079421	0.224521	0	0.486742	0.0822257	CAFS_CC_T_00168529	0.9356	0.051097	0.0625843	2.03716	0.438362	0.576737	0.375506	0.31534	0.236456	0.9356	0.051097	0.0625843	4.19346	0.517783	0.801259	0.375506	0.802082	0.318682	CAFS_cau.57618.1	0.040657	0.060614	0	3.48927	0.233689	0	0.4216	0.011786	0.166036	CAFS_cau.17699.1	0.750585	0.0255735	0.0207933	2.71432	1.06181	0.0161055	0.332684	1.37181	17.6623
OG0005257	CAFS_CC_T_00000191	18.1534	22.2512	5.14818	28.5114	12.558	28.9784	15.5535	24.4206	21.4376	CAFS_CC_T_00168472	11.229	27.1175	10.0806	30.194	14.4919	20.5414	15.972	20.4818	24.6515	29.3824	49.3687	15.2288	58.7054	27.0499	49.5198	31.5255	44.9024	46.0891	CAFS_cau.57648.1	30.1591	78.9399	22.8432	39.1216	22.8917	59.4378	43.2513	52.335	30.3513	CAFS_cau.17733.1	10.7001	9.70036	27.856	19.5017	10.5004	10.4597	6.08508	10.5362	30.1586
OG0005258	CAFS_CC_T_00000845	0	0.267703	0	4.15759	0.305621	0.245718	0.154381	0.359465	1.43258	CAFS_CC_T_00170960	0	0.0218553	0.0154887	4.00814	0.519269	0.0415273	0.105397	0.0251213	0.160647	0	0.289558	0.0154887	8.16574	0.82489	0.287245	0.259778	0.384587	1.59323	CAFS_cau.57654.1	0.036415	0	0	3.68952	0.159062	0	0.138341	0.080419	0.49075	CAFS_cau.17740.1	0.026225	0	0.013162	6.84033	0.353066	0	0.448818	0.0250195	0.0834195
OG0005261	CAFS_CC_T_00000768	5.27062	10.4933	2.46717	34.971	13.3674	28.6297	16.6828	20.0169	12.7875	CAFS_CC_T_00168372	6.69474	8.41685	4.26799	40.3121	9.73423	21.0162	12.1848	15.5898	15.1342	11.9654	18.9101	6.73516	75.2832	23.1017	49.6459	28.8675	35.6067	27.9217	CAFS_cau.57716.1	6.43144	4.99179	5.3221	26.2275	12.9576	26.5142	13.6201	17.6162	9.26772	CAFS_cau.17800.1	11.2732	6.12402	4.92368	36.6915	10.7769	23.4192	8.39302	21.1598	5.98402
OG0005262	CAFS_CC_T_00000779	0	0	0	11.2105	3.4724	0	0.226601	0.0261313	0.261675	CAFS_CC_T_00168357	0.0341387	0	0.0578723	11.4354	0.212961	0	0.0138013	0	0.04764	0.0341387	0	0.0578723	22.6459	3.68536	0	0.240402	0.0261313	0.309315	CAFS_cau.57690.1	0.052881	1.84155	0.0827927	9.66631	1.6362	0.0322245	1.08106	0.12034	0.0989265	CAFS_cau.17807.1	0.017821	0.047213	0.060987	9.04812	0.987631	0.007248	0.710452	0.058341	0.0389745
OG0005264	CAFS_CC_T_00004469	3.87089	6.37283	0.625557	2.60807	3.92143	4.71808	9.18667	5.97958	2.30583	CAFS_CC_T_00165556	1.92499	7.79729	0	2.91621	6.36162	8.42313	11.0691	4.987	0.179813	5.79587	14.1701	0.625557	5.52428	10.283	13.1412	20.2557	10.9666	2.48565	CAFS_cau.57764.1	0.633985	0.811509	0.587176	4.74942	6.10504	4.75242	4.75075	10.1315	1.38043	CAFS_cau.17847.1	2.5272	0	1.31503	0.225376	6.82162	0.832634	6.64435	0.543427	5.43696
OG0005266	CAFS_CC_T_00000641	0.972085	3.78965	0.596594	15.384	4.25674	10.0444	7.10808	10.0935	4.10431	CAFS_CC_T_00168256	7.5626	9.94087	1.51048	24.8394	12.8922	19.5097	19.2715	19.0109	7.69625	8.53469	13.7305	2.10707	40.2234	17.1489	29.5541	26.3796	29.1045	11.8006	CAFS_cau.57787.1	4.23131	2.48817	1.8849	18.5912	4.15977	11.3606	8.03278	10.5833	3.86115	CAFS_cau.17854.2	4.04953	2.15775	2.0229	15.8297	4.04447	9.13108	6.57238	7.47598	3.82137
OG0005279	CAFS_CC_T_00054129	3.76892	16.073	1.48314	16.1181	10.6076	28.0584	21.0117	25.6462	12.1954	CAFS_CC_T_00176081	4.27616	45.0777	1.70591	21.0711	40.4187	22.7607	24.0699	18.3223	15.4459	8.04507	61.1507	3.18905	37.1892	51.0264	50.8191	45.0816	43.9684	27.6412	CAFS_cau.29422.1	8.98752	9.26353	4.7706	17.9233	12.7664	34.1958	41.7917	29.2392	17.8637	CAFS_cau.18001.3	9.9054	10.7316	4.78447	21.5648	10.9201	35.4662	45.64	30.8292	13.2673
OG0005281	CAFS_CC_T_00051641	90.8311	90.4757	43.6001	132.582	117.932	158.583	104.455	131.867	116.71	CAFS_CC_T_00178977	141.369	142.352	64.9287	201.681	162.197	234.398	144.948	223.321	169.227	232.2	232.828	108.529	334.264	280.129	392.981	249.403	355.188	285.937	CAFS_cau.29425.7	97.0583	162.551	131.246	323.17	130.795	240.515	109.565	193.467	224.307	CAFS_cau.18004.1	43.1049	43.9485	103.707	169.293	77.1856	123.343	99.177	91.6588	107.697
OG0005282	CAFS_CC_T_00054109	0	3.73563	0.25956	0.140045	1.01681	0.68971	1.18904	0	0	CAFS_CC_T_00176098	0	1.48248	1.25247	0.553777	7.12691	0.0896917	3.29306	0.157012	0	0	5.2181	1.51203	0.693822	8.14372	0.779401	4.4821	0.157012	0	CAFS_cau.29434.1	0	0	0.452176	1.06349	0	0.073639	2.15394	3.77139	0.135668	CAFS_cau.18016.1	0.257132	1.36979	0.58812	0.709064	3.01929	0.0418865	8.26793	1.91657	0
OG0005286	CAFS_CC_T_00051586	0.102692	2.47233	0.134262	11.9196	0.709228	0.820382	1.31954	0.180801	0.684494	CAFS_CC_T_00173907	1.58829	13.9991	1.70947	27.2833	9.09424	19.9443	13.9602	13.6118	13.9887	1.69098	16.4714	1.84373	39.2028	9.80347	20.7647	15.2797	13.7926	14.6732	CAFS_cau.29470.1	0.532781	4.76665	0.949417	11.9556	2.12584	4.67209	1.75183	27.3688	2.50528	CAFS_cau.18050.1	8.72986	13.196	2.64218	23.37	6.42702	12.3262	13.8972	14.5905	8.24828
OG0005288	CAFS_CC_T_00054017	21.033	11.4758	1.00115	24.2124	15.93	11.1322	58.2958	13.1054	7.59278	CAFS_CC_T_00176718	21.5146	9.73668	1.1182	34.2358	15.1264	13.3176	47.2977	17.2147	10.3566	42.5475	21.2124	2.11936	58.4482	31.0563	24.4498	105.593	30.3201	17.9494	CAFS_cau.29496.1	4.29898	4.34836	0.943208	23.8946	9.38979	7.64783	28.0681	11.1573	4.11524	CAFS_cau.18075.2	28.3391	28.5371	5.9192	68.2611	30.815	44.9676	111.333	57.5605	37.9873
OG0005292	CAFS_CC_T_00053990	18.357	11.956	7.12229	33.4472	16.7356	22.934	18.6191	23.0822	25.33	CAFS_CC_T_00176679	6.98466	3.60199	2.24281	27.7417	4.96976	4.40427	4.94071	5.1458	8.39161	25.3417	15.558	9.3651	61.1888	21.7054	27.3383	23.5598	28.228	33.7216	CAFS_cau.29531.1	5.62917	4.66393	4.09358	24.1577	7.76188	11.516	9.40156	7.31648	11.6639	CAFS_cau.18106.1	7.26575	2.33317	3.70892	26.8085	5.09056	5.61525	4.85776	4.74661	9.11992
OG0005293	CAFS_CC_T_00051451	74.4696	16.2382	1.67574	19.1125	14.9976	53.5378	60.6381	82.8701	14.3003	CAFS_CC_T_00173719	85.6649	24.3401	3.62327	34.5744	38.9697	104.669	76.1011	150.737	21.8707	160.135	40.5783	5.29901	53.687	53.9673	158.207	136.739	233.607	36.1711	CAFS_cau.29539.1	13.2327	0.820324	1.18011	6.71933	5.83237	20.0541	23.3921	14.2332	7.86617	CAFS_cau.18111.1	7.5374	2.63513	4.59764	16.4903	15.0442	66.5041	32.7755	27.2401	9.35106
OG0005294	CAFS_CC_T_00051463	11.1283	3.50753	3.68116	45.2009	5.2553	0.452645	1.58381	0.513317	20.0667	CAFS_CC_T_00173737	18.6463	10.4037	16.0287	51.8194	18.6219	3.43329	20.7317	1.08576	4.14314	29.7746	13.9113	19.7099	97.0203	23.8772	3.88594	22.3155	1.59908	24.2098	CAFS_cau.29535.1	7.60402	1.3375	1.28865	55.9476	11.2949	0.549983	3.17456	1.40592	10.8223	CAFS_cau.18119.1	15.6951	39.3903	22.3991	67.3099	12.3732	3.04661	10.1522	2.56662	7.18386
OG0005296	CAFS_CC_T_00053969	41.1797	1.4553	1.16796	8.6005	26.0898	44.929	25.2333	57.2759	41.6705	CAFS_CC_T_00176654	28.9988	2.40446	0.233916	4.67013	14.6842	20.6724	8.58016	9.84797	2.25979	70.1785	3.85975	1.40188	13.2706	40.774	65.6015	33.8135	67.1239	43.9303	CAFS_cau.8310.1	1.34927	1.83128	0.694491	3.02742	50.635	30.2358	38.4629	4.91139	26.7686	CAFS_cau.18126.1	2.45781	6.1774	2.85044	40.9273	51.3771	482.303	9.15168	42.7633	3.51719
OG0005297	CAFS_CC_T_00053951	18.8751	3.50748	7.08703	8.74137	14.8829	1.6603	21.5382	0.879884	24.8571	CAFS_CC_T_00176628	105.739	17.6518	8.39509	1.09215	16.4278	60.6406	62.888	71.5724	48.3299	124.614	21.1593	15.4821	9.83352	31.3106	62.3009	84.4261	72.4523	73.187	CAFS_cau.29561.1	0.426743	0.0317765	10.3366	11.222	3.19513	0.711665	14.0902	5.81921	10.8683	CAFS_cau.18130.1	0	0	0.0152913	0.065188	0	0	13.7099	0.152473	2.70603
OG0005298	CAFS_CC_T_00053922	0.687005	2.46368	2.15426	8.6721	5.87452	5.11114	4.25366	4.52654	3.24735	CAFS_CC_T_00176611	0.212065	4.91114	0.321164	8.00212	7.285	9.5817	8.81429	10.2645	4.87388	0.89907	7.37482	2.47542	16.6742	13.1595	14.6928	13.0679	14.7911	8.12122	CAFS_cau.29571.1	1.51946	0.72508	7.31954	7.19079	7.24189	7.25613	10.2887	4.3467	1.57381	CAFS_cau.18142.1	4.20593	5.90186	1.07014	12.4959	27.6704	17.5658	15.1638	15.0353	11.6469
OG0005299	CAFS_CC_T_00053919	0	0	0	0	17.09	0	0	0	0	CAFS_CC_T_00176605	0.0613257	0.189877	0	0.169758	76.7688	0	0.337497	0	0.126206	0.0613257	0.189877	0	0.169758	93.8588	0	0.337497	0	0.126206	CAFS_cau.29574.1	0	1.01472	5.25578	1.17904	220.564	3.01187	0	0.316016	0.34429	CAFS_cau.18145.1	0	0.204673	0.436348	0.387217	52.3012	0.466723	0.038755	0.388828	0.221746
OG0005300	CAFS_CC_T_00053894	17.0598	27.755	10.4723	81.5059	28.5872	44.23	48.7176	47.1836	38.4296	CAFS_CC_T_00176580	8.10172	35.2823	8.05887	93.9969	26.9687	50.3175	55.2879	50.5585	33.3843	25.1615	63.0373	18.5312	175.503	55.5559	94.5475	104.005	97.7421	71.814	CAFS_cau.29608.9	4.04901	11.1009	7.57899	73.0994	12.7338	35.2463	19.9282	29.5003	24.5265	CAFS_cau.18171.1	20.3224	22.0985	18.8512	136.43	23.7454	102.899	78.4298	86.4178	39.2567
OG0005304	CAFS_CC_T_00053855	12.1088	41.4144	0.414289	31.9093	4.42148	0.219913	6.27958	0.120438	0.134095	CAFS_CC_T_00176549	20.2522	38.1996	1.74708	25.4067	6.50902	0.376144	3.46486	0.197548	0.058823	32.361	79.614	2.16136	57.316	10.9305	0.596056	9.74444	0.317986	0.192918	CAFS_cau.29628.1	19.8594	155.315	5.93251	18.1898	11.9432	1.57737	6.80711	7.16636	0.816624	CAFS_cau.18202.1	52.5178	276.625	3.99412	44.6155	50.1204	19.62	42.6649	252.482	1.95637
OG0005306	CAFS_CC_T_00173550	10.8045	10.8974	6.95022	23.6272	13.643	27.8315	19.3276	20.0802	18.3965	CAFS_CC_T_00176525	7.69328	10.1295	5.26432	24.0615	11.2312	27.0935	16.9874	21.9667	23.6091	18.4978	21.0269	12.2145	47.6887	24.8741	54.925	36.3149	42.0469	42.0056	CAFS_cau.29639.1	11.6799	10.4017	10.719	29.5757	14.5525	27.3835	47.8881	21.0881	23.5669	CAFS_cau.18225.1	9.84691	11.1947	12.1174	36.4131	14.1239	31.6941	28.544	26.3501	36.7981
OG0005307	CAFS_CC_T_00176357	1.51516	24.6148	9.51192	28.0608	6.04302	104.65	38.1631	44.7807	42.4722	CAFS_CC_T_00173441	1.81446	15.1769	3.60368	6.37424	2.89133	140.881	23.6788	68.4964	43.9412	3.32962	39.7917	13.1156	34.4351	8.93434	245.531	61.8419	113.277	86.4134	CAFS_cau.29650.1	0.733403	1.51108	0.491369	14.1082	7.57082	30.115	25.0195	14.9837	9.80809	CAFS_cau.18245.1	3.46438	5.67562	11.146	14.2808	26.7456	70.9403	18.7266	37.4127	47.7631
OG0005308	CAFS_CC_T_00173364	6.35259	3.4835	5.92208	6.61593	4.77302	8.34983	6.19685	6.90972	8.03033	CAFS_CC_T_00176420	44.2402	21.9562	35.2265	43.2287	20.2533	18.6004	25.3579	27.6167	32.5035	50.5927	25.4397	41.1486	49.8446	25.0263	26.9502	31.5547	34.5264	40.5338	CAFS_cau.29651.1	1.59018	3.01006	3.81772	15.0544	2.89568	6.51898	7.97268	5.51751	12.6997	CAFS_cau.18247.1	20.9036	15.2915	52.6026	46.1791	35.1626	26.6571	36.1984	22.2029	111.423
OG0005312	CAFS_CC_T_00146474	0.458234	29.5401	0.945562	11.8418	1.84719	1.18405	5.25464	1.09477	3.63864	CAFS_CC_T_00176880	0.373406	40.4279	1.34117	13.4678	2.49265	5.03559	1.96948	2.22664	8.19888	0.83164	69.9681	2.28673	25.3096	4.33984	6.21965	7.22412	3.32141	11.8375	CAFS_cau.29805.2	0.705856	16.5792	1.00541	6.73233	1.55735	1.21595	9.62657	1.78195	10.3069	CAFS_cau.18340.1	1.05185	43.936	1.99999	9.1463	2.92155	2.46986	5.57423	2.62062	4.23797
OG0005313	CAFS_CC_T_00146477	7.50259	9.29363	2.60544	15.9767	7.8832	26.6403	16.2915	19.9748	9.86324	CAFS_CC_T_00176883	7.15167	9.89636	2.20393	17.413	8.88867	31.9452	19.4805	22.2406	12.0244	14.6543	19.19	4.80937	33.3898	16.7719	58.5855	35.7719	42.2154	21.8877	CAFS_cau.29824.1	4.67571	5.39938	3.93583	11.8767	4.61394	8.79612	14.9595	9.76568	9.65513	CAFS_cau.18342.1	9.6704	5.30288	4.79254	11.3225	9.24813	14.9697	22.872	10.882	14.2317
OG0005314	CAFS_CC_T_00054465	0	0	0	8.58531	0	0.385588	0	0	0	CAFS_CC_T_00176939	0.088029	0	0	3.3255	0	0	0	0	0	0.088029	0	0	11.9108	0	0.385588	0	0	0	CAFS_cau.29847.1	0	2.71744	0.0267877	13.32	0.019158	0.034457	0.204876	0.0747175	0	CAFS_cau.18352.1	0	0	0	7.28282	0.087358	0	0.498476	0.019467	0
OG0005316	CAFS_CC_T_00054477	0.689439	5.53366	13.297	17.2948	16.2938	9.96709	12.6054	7.55647	10.3209	CAFS_CC_T_00176951	0.495188	5.14398	2.55628	11.2201	11.5572	7.56839	5.58421	6.7353	5.72075	1.18463	10.6776	15.8532	28.5148	27.8509	17.5355	18.1896	14.2918	16.0417	CAFS_cau.29854.2	5.74015	12.4359	25.6083	35.2544	9.11575	19.1457	14.2549	17.7165	14.2973	CAFS_cau.18357.1	2.6265	3.77527	6.33744	18.2613	6.05405	17.5122	11.5232	16.9122	16.528
OG0005317	CAFS_CC_T_00054526	6.19178	13.4796	0.553534	19.5788	6.15063	2.26243	14.412	2.63173	5.73983	CAFS_CC_T_00176998	17.3777	7.4799	0.446849	4.68286	9.67482	5.60675	7.07544	6.9213	3.53767	23.5695	20.9595	1.00038	24.2617	15.8255	7.86918	21.4875	9.55303	9.2775	CAFS_cau.29867.3	15.8162	22.5271	2.732	22.4398	5.84471	11.2194	26.7885	8.72995	8.6157	CAFS_cau.18366.1	11.7475	29.6655	0.793094	9.86907	5.98306	32.7326	19.5047	16.8179	2.89356
OG0005323	CAFS_CC_T_00054681	2.90983	9.02662	1.54114	5.29899	44.1038	10.6519	37.469	17.582	29.1682	CAFS_CC_T_00177151	1.48373	3.22712	2.07906	4.72687	53.3624	5.58014	35.7401	12.4723	8.8282	4.39356	12.2537	3.6202	10.0259	97.4661	16.232	73.2091	30.0543	37.9964	CAFS_cau.29934.1	2.10512	3.71092	2.10569	3.41977	29.5692	6.50139	29.6038	6.32651	24.1373	CAFS_cau.18460.1	1.27173	3.46417	1.63762	3.56506	18.9359	4.66053	21.3154	2.2491	8.61884
OG0005325	CAFS_CC_T_00052056	0.032077	0.033071	0	21.2175	0	0.0301927	0.0424537	0.0937587	0	CAFS_CC_T_00174132	0	0.0631117	0	7.57631	0	0.04334	0.077963	0	0.320805	0.032077	0.0961827	0	28.7938	0	0.0735327	0.120417	0.0937587	0.320805	CAFS_cau.29908.1	0	0.0186145	0.0499003	15.181	0	0.133823	0.276549	0.014574	0.0184875	CAFS_cau.18469.1	0.026971	0	0.0382323	20.5537	0.0229355	0.881452	0.448258	0.070328	0
OG0005326	CAFS_CC_T_00052152	3.95959	260.716	0	0	1.43561	6.83771	0	5.38936	0.222528	CAFS_CC_T_00174223	0.18122	184.426	0	0.227159	0.222988	1.46904	0.0609317	0.185819	0.201184	4.14081	445.141	0	0.227159	1.65859	8.30675	0.0609317	5.57518	0.423712	CAFS_cau.29940.1	112.199	1338.52	0	3.00669	0	5.33008	0.218691	309.561	0.764703	CAFS_cau.18529.1	4.3524	1016.72	0.0155283	0.948443	0	3.02289	0	542.542	0.422367
OG0005327	CAFS_CC_T_00054733	0.391236	0	0.200056	0.344298	0	0	0.292626	0	0	CAFS_CC_T_00177203	0.867048	0.073214	0.0989413	0.460644	1.03911	0.160544	0.492271	0.0746747	0.176064	1.25828	0.073214	0.298998	0.804942	1.03911	0.160544	0.784897	0.0746747	0.176064	CAFS_cau.29942.1	0.252667	3.6245	0.931385	1.10251	0.353047	0.218812	0.574569	1.28997	0.436676	CAFS_cau.18532.1	0.078028	2.16852	0.354451	2.40146	0.367378	0.185807	0.21086	0.161763	0.311033
OG0005328	CAFS_CC_T_00052157	0	0	0	0	0	0	0	0	0	CAFS_CC_T_00174231	0	0	0	0	0	0	0	0	0	0	0	0	0	0	0	0	0	0	CAFS_cau.29946.1	0	0	0	0	0	0	0.0856745	0	0	CAFS_cau.18538.1	0	0	0	0	0	0	0	0	0
OG0005329	CAFS_CC_T_00052171	19.671	11.6674	4.11215	22.9162	20.6388	16.4141	27.9749	19.207	16.2082	CAFS_CC_T_00174240	34.8482	19.3765	6.46677	50.9297	28.2364	47.876	45.4898	37.7926	29.804	54.5191	31.0438	10.5789	73.8459	48.8752	64.2901	73.4647	56.9997	46.0122	CAFS_cau.29949.1	7.77656	4.18315	8.17788	11.5071	11.6007	8.5305	20.1232	11.533	14.9845	CAFS_cau.18542.1	6.56149	4.22399	3.75879	14.1451	6.9309	9.65053	16.8436	6.53045	7.46877
OG0005330	CAFS_CC_T_00174245	0.61938	0.296383	0.437231	27.1068	0.96296	0.038618	0.561418	0.032428	0.797908	CAFS_CC_T_00052174	3.62613	0.185586	0.463023	24.5894	1.60852	0.474231	0.253696	0.35665	0.421161	4.24551	0.481969	0.900255	51.6962	2.57148	0.512849	0.815114	0.389078	1.21907	CAFS_cau.18545.1	12.8213	20.7826	11.5466	47.7308	22.9178	36.4232	10.6901	31.4337	12.5679	CAFS_cau.29954.1	0.258208	0.454891	0.291218	24.7673	2.07382	0.425609	0.924137	0.492077	1.39707
OG0005331	CAFS_CC_T_00052176	13.1802	1.25777	0	0.361722	17.6482	0.0548253	0.0989247	0.0652777	0.111859	CAFS_CC_T_00174246	1.27922	5.81	0	0.205966	5.69344	0	5.62867	0	0	14.4594	7.06777	0	0.567688	23.3416	0.0548253	5.7276	0.0652777	0.111859	CAFS_cau.29974.1	71.0997	0.0268335	0	0.0322345	0.872375	0.0433485	0.242257	0	0	CAFS_cau.18547.2	242.025	52.7854	0.396052	1.72627	2.15639	0.235299	0.877917	0.302282	0.403021
OG0005333	CAFS_CC_T_00054749	0.819759	0.769699	0.338276	126.424	0.437935	10.2883	4.07822	15.2846	21.9648	CAFS_CC_T_00177230	4.24304	1.63586	0.0463767	247.002	0.080078	0	7.5557	0	2.78894	5.0628	2.40556	0.384652	373.426	0.518013	10.2883	11.6339	15.2846	24.7537	CAFS_cau.29978.1	1.10989	0.260738	0.156886	24.0088	0	0.261834	1.08748	0.113067	0.0356565	CAFS_cau.18550.2	9.91747	0.0553685	0.490418	23.4015	0.2195	1.1467	3.23883	0.556364	2.16914
OG0005334	CAFS_CC_T_00052190	1.58588	6.67319	0.59537	35.0189	2.68868	8.36764	9.79728	7.08584	5.55011	CAFS_CC_T_00174258	1.50829	4.31118	0.503389	43.258	2.71675	6.1837	12.2524	5.68807	3.77864	3.09417	10.9844	1.09876	78.2768	5.40543	14.5513	22.0496	12.7739	9.32875	CAFS_cau.29980.1	4.32837	4.12251	3.08494	31.5104	7.96366	22.0713	24.2942	18.6	8.6813	CAFS_cau.18554.1	5.36547	8.71856	2.68036	47.3378	5.05539	17.2614	26.6895	17.1989	6.28109
OG0005336	CAFS_CC_T_00054773	1.10366	1.21648	3.90675	4.9394	1.88513	1.70856	2.0804	1.86769	4.78103	CAFS_CC_T_00177252	0.991891	1.19281	2.01986	2.98506	0.378944	0.258516	0.411226	0.583463	2.20826	2.09555	2.40929	5.92661	7.92446	2.26408	1.96708	2.49163	2.45115	6.98929	CAFS_cau.29996.1	2.44999	0.46018	2.24958	9.63582	1.43939	1.16967	1.65464	1.4226	1.07159	CAFS_cau.18569.1	0.406074	2.29344	1.14574	5.96458	0.506937	0.687067	0.853749	2.4545	5.15105
OG0005337	CAFS_CC_T_00054803	2.38033	2.4918	0.761966	5.95284	3.47489	5.49058	3.91956	5.12735	2.39957	CAFS_CC_T_00177279	1.59089	4.96503	1.18233	3.72565	3.86985	11.5092	7.02365	9.40257	3.97887	3.97123	7.45683	1.9443	9.67849	7.34474	16.9998	10.9432	14.5299	6.37844	CAFS_cau.30010.1	2.83974	2.93369	1.84169	6.98967	2.30903	8.33282	11.6029	5.05041	5.36047	CAFS_cau.18583.1	0.701793	2.351	1.06861	3.81455	2.037	6.35075	6.4508	6.09859	3.04381
OG0005339	CAFS_CC_T_00052281	4.94857	5.62669	2.33625	5.96012	3.73797	7.75528	6.17221	6.46765	4.39407	CAFS_CC_T_00174354	6.03696	8.51848	4.65696	10.5739	5.80436	11.2908	7.56696	8.99881	7.5713	10.9855	14.1452	6.99321	16.5341	9.54233	19.046	13.7392	15.4665	11.9654	CAFS_cau.30036.2	11.8981	11.2115	12.8784	15.5004	5.28239	12.109	7.07589	12.185	8.99406	CAFS_cau.18622.1	8.50455	7.62528	3.93596	15.7838	5.85428	14.1453	10.1453	15.3003	6.53261
OG0005340	CAFS_CC_T_00174370	0.421085	8.79936	1.97556	11.4806	7.86706	2.45177	6.23418	2.56602	4.0806	CAFS_CC_T_00052297	0.953582	14.1073	3.41631	18.9292	13.1214	10.311	17.4638	9.33254	8.12725	1.37467	22.9067	5.39187	30.4097	20.9885	12.7627	23.698	11.8986	12.2078	CAFS_cau.18637.1	3.27231	5.71365	6.85789	35.5347	5.9136	3.48211	16.0602	14.0013	8.9518	CAFS_cau.30052.3	3.49993	3.15405	7.7108	22.6942	5.16922	9.72245	29.6652	11.6864	7.36557
OG0005341	CAFS_CC_T_00052316	1.29781	1.88265	1.55698	4.14654	1.14536	3.23059	1.0947	2.48482	8.2557	CAFS_CC_T_00174399	1.72305	0.879815	0.820086	0.279367	2.61158	11.1901	1.08608	9.74137	3.99509	3.02086	2.76246	2.37707	4.42591	3.75695	14.4207	2.18078	12.2262	12.2508	CAFS_cau.30058.1	0.476729	0.037245	0.350612	0.929295	1.93859	3.30631	0.423022	1.80402	1.69099	CAFS_cau.18640.1	0.324284	0.158062	0.19884	0.373697	0.654145	4.46254	0.369733	1.34019	0.140756
OG0005342	CAFS_CC_T_00054935	25.6526	16.9896	14.8403	37.465	19.8188	23.0168	36.5422	19.8388	85.359	CAFS_CC_T_00177427	18.3267	17.6342	7.5039	38.1898	20.7166	19.1803	38.112	20.3845	52.5678	43.9793	34.6238	22.3442	75.6549	40.5354	42.197	74.6542	40.2232	137.927	CAFS_cau.30066.1	5.16683	4.24255	4.35676	17.5286	8.66312	8.52991	13.8414	16.981	25.7726	CAFS_cau.18646.1	11.455	13.0021	10.5378	28.1276	16.2701	12.8456	29.2442	35.0492	75.0221
OG0005345	CAFS_CC_T_00054956	12.338	8.35391	1.7872	24.1029	11.4092	9.37372	11.2594	10.3423	10.0674	CAFS_CC_T_00177435	16.0012	6.5058	2.65622	49.3526	10.927	12.2849	13.6977	13.1266	12.9858	28.3391	14.8597	4.44341	73.4554	22.3362	21.6586	24.9571	23.4689	23.0531	CAFS_cau.30088.1	5.33365	4.83367	2.94469	36.1758	10.5495	12.4394	10.0564	10.4443	12.6506	CAFS_cau.18668.1	6.12463	2.83162	6.7069	46.5394	12.4568	10.6356	8.70411	11.9056	8.46118
OG0005346	CAFS_CC_T_00054959	64.4002	152.032	38.0681	38.8135	35.9149	47.0504	41.2056	40.4661	359.65	CAFS_CC_T_00177440	79.2575	81.9996	35.3266	30.5726	43.7976	49.3348	79.0766	51.637	285.715	143.658	234.032	73.3947	69.3862	79.7126	96.3851	120.282	92.1031	645.366	CAFS_cau.30089.1	72.6747	121.613	175.544	40.9635	36.1039	28.8269	39.8303	187.509	560.758	CAFS_cau.18669.1	26.4382	31.2698	53.7464	39.091	28.412	30.4732	38.6097	84.9621	52.2312
OG0005347	CAFS_CC_T_00052399	25.0167	20.1647	22.5758	43.06	24.3129	34.9403	41.9642	37.7678	27.9521	CAFS_CC_T_00174465	16.671	8.23179	3.69828	16.1269	9.05167	9.17342	25.7589	11.1677	9.30161	41.6877	28.3965	26.2741	59.187	33.3646	44.1137	67.7231	48.9355	37.2537	CAFS_cau.30090.1	25.4925	25.6158	30.2428	38.0928	34.1377	34.8441	32.465	39.822	31.8357	CAFS_cau.18670.1	25.0538	5.65542	4.49582	7.93039	12.7472	11.7864	34.6707	13.1398	9.39603
OG0005350	CAFS_CC_T_00055016	7.16648	4.88751	0.921726	10.9664	12.4303	14.3877	13.3322	13.8119	7.51762	CAFS_CC_T_00177478	4.18356	3.82688	0.58779	6.65105	5.52509	8.4673	18.3507	8.87007	5.36692	11.35	8.71439	1.50952	17.6175	17.9554	22.8551	31.6828	22.6819	12.8845	CAFS_cau.30102.2	6.57183	4.11613	2.30192	14.8482	7.90893	11.9942	13.5743	10.1677	7.6541	CAFS_cau.18684.2	6.91065	2.65964	2.07823	8.15955	4.84633	5.83645	9.54544	4.71862	4.51567
OG0005353	CAFS_CC_T_00055047	29.7253	43.3224	2.45236	19.1005	20.6118	132.477	51.9578	121.714	26.7121	CAFS_CC_T_00177500	17.6354	50.6742	2.48139	19.3169	24.6563	111.595	49.111	131.483	37.498	47.3608	93.9966	4.93375	38.4174	45.2681	244.072	101.069	253.197	64.2101	CAFS_cau.30117.1	70.6793	8.60906	2.92646	13.8738	11.5305	62.4474	23.6419	82.4126	10.2809	CAFS_cau.18701.1	51.5069	5.18267	2.69729	15.2512	9.78181	95.5629	27.4347	56.0403	15.0351
OG0005355	CAFS_CC_T_00052459	6.6237	7.54509	1.72977	14.4659	6.89617	16.4225	11.9619	13.3432	6.01109	CAFS_CC_T_00174505	3.77197	5.52309	0.66067	14.8484	4.04001	6.65623	10.3986	8.89439	4.57679	10.3957	13.0682	2.39045	29.3143	10.9362	23.0788	22.3605	22.2376	10.5879	CAFS_cau.30120.1	3.82687	3.73972	1.76231	10.2417	3.91468	6.60114	6.79112	5.07407	3.96119	CAFS_cau.18703.1	4.8155	3.90323	1.31381	9.19932	2.22612	7.70133	7.06536	5.28961	2.67454
OG0005356	CAFS_CC_T_00055064	5.50491	7.1585	2.03921	17.4112	9.26609	22.5402	18.0145	20.7272	12.0103	CAFS_CC_T_00177520	4.04756	7.1168	3.18123	13.0791	8.02816	19.9561	16.0323	18.6294	8.06922	9.55247	14.2753	5.22044	30.4903	17.2942	42.4963	34.0468	39.3566	20.0795	CAFS_cau.30123.1	4.98776	2.32965	2.1548	9.23901	4.77349	7.85393	12.7216	6.99528	5.52481	CAFS_cau.18705.1	9.86159	4.99439	3.40841	17.111	15.9857	23.791	26.158	22.4866	12.4448
OG0005360	CAFS_CC_T_00052511	0.077821	2.90739	0.785208	0.710153	22.5517	7.09988	16.0976	8.10205	13.2269	CAFS_CC_T_00174550	0.464401	1.51407	0.823525	0.536263	64.4997	4.19458	22.1466	5.73817	2.12405	0.542222	4.42146	1.60873	1.24642	87.0515	11.2945	38.2442	13.8402	15.3509	CAFS_cau.30145.1	0.276191	9.02085	0.586122	1.29325	2.21383	5.02838	25.9651	0.798368	1.90398	CAFS_cau.18735.3	0.55771	3.71305	2.69307	1.67864	18.2117	3.35247	27.4889	1.24139	0.615422
OG0005361	CAFS_CC_T_00055088	3.09138	7.24966	0.841811	14.9596	5.48551	7.88185	9.6471	8.45124	4.61589	CAFS_CC_T_00177547	4.98962	7.58193	0.920032	14.2277	7.03136	9.76455	11.9882	11.4151	5.79568	8.081	14.8316	1.76184	29.1873	12.5169	17.6464	21.6353	19.8664	10.4116	CAFS_cau.30147.5	1.15723	1.14769	0.803158	4.14217	2.28303	3.47774	4.64471	4.11999	1.37328	CAFS_cau.18736.1	4.58199	3.70284	2.27315	15.399	5.6806	11.1561	17.3996	13.6937	6.21195
OG0005362	CAFS_CC_T_00055098	0	0	0	0.278866	0	0	0.122717	0	0	CAFS_CC_T_00177557	0.0746	0	0	0.453028	0	0	0.11052	0	0	0.0746	0	0	0.731894	0	0	0.233237	0	0	CAFS_cau.30155.1	0	0	0	0	0	0	0.348357	0	0	CAFS_cau.18741.1	0	0	0	1.24919	0	0	1.36793	0	0
OG0005363	CAFS_CC_T_00052555	13.268	5.8624	3.48451	10.2859	5.41918	6.49128	12.273	6.49812	13.6713	CAFS_CC_T_00174586	12.4643	6.85079	15.1139	13.8911	10.6835	8.04632	12.8546	5.71023	18.0577	25.7323	12.7132	18.5984	24.177	16.1027	14.5376	25.1276	12.2083	31.729	CAFS_cau.30164.1	5.21819	5.28593	10.2777	6.41667	7.34017	2.95901	12.3928	4.78618	22.2002	CAFS_cau.18749.1	5.41878	3.71846	23.0008	6.50996	5.59748	2.87035	9.57939	6.91465	30.4409
OG0005364	CAFS_CC_T_00052562	5.74839	5.31731	1.6478	9.56644	4.76491	14.7283	8.17999	10.075	7.08727	CAFS_CC_T_00174594	9.00833	5.76545	2.2844	13.7895	6.70268	15.5656	10.5067	11.3928	9.69638	14.7567	11.0828	3.9322	23.3559	11.4676	30.294	18.6867	21.4678	16.7837	CAFS_cau.30169.1	3.52347	2.89606	1.62385	5.94224	3.36708	5.44983	9.12919	4.7534	4.73784	CAFS_cau.18755.1	11.6522	3.51181	1.69594	7.53666	4.1771	7.078	13.5975	6.0904	5.73489
OG0005368	CAFS_CC_T_00174645	4.97602	39.425	2.36639	24.1787	7.36109	191.458	34.2942	116.78	72.1875	CAFS_CC_T_00052598	3.89985	13.9223	0.905236	15.072	4.22258	56.5814	11.4741	35.2966	12.0968	8.87587	53.3473	3.27162	39.2507	11.5837	248.04	45.7683	152.077	84.2844	CAFS_cau.18776.2	30.4711	22.5353	1.92715	13.4981	5.44253	36.3664	14.661	18.0881	8.41172	CAFS_cau.30188.1	15.4314	13.7802	3.05453	14.0847	5.37226	23.0225	21.9463	12.8093	5.90739
OG0005369	CAFS_CC_T_00052606	4.44568	7.78393	1.78386	33.8851	19.5643	3.58529	23.7077	2.35261	4.95531	CAFS_CC_T_00174652	3.22312	6.93546	2.2682	18.3945	15.3628	3.0316	19.7121	2.39732	5.78958	7.6688	14.7194	4.05206	52.2796	34.9271	6.61689	43.4198	4.74993	10.7449	CAFS_cau.30192.2	1.88252	3.64431	1.82192	15.9481	10.9572	2.69358	34.0396	4.59343	2.72747	CAFS_cau.18780.1	11.2675	6.00161	4.12211	19.5053	8.82093	3.77363	20.7101	7.84031	4.60162
OG0005371	CAFS_CC_T_00055152	8.77417	44.8662	4.23477	14.0494	9.70952	96.3983	20.674	62.3618	11.2965	CAFS_CC_T_00177611	2.96297	12.0203	1.3936	18.9157	10.3084	11.2464	26.8432	4.18027	11.9363	11.7371	56.8865	5.62837	32.9652	20.018	107.645	47.5171	66.5421	23.2329	CAFS_cau.30196.4	5.90311	2.13224	1.98601	10.3791	12.7337	106.869	30.4326	146.326	5.30688	CAFS_cau.18784.1	4.47338	2.79086	5.97984	24.6419	6.80517	75.7502	71.0867	57.8677	10.9013
OG0005374	CAFS_CC_T_00055230	0.0785003	0.0837067	0.0177657	45.2576	0.030339	0.0294567	1.21374	0.066123	0.171019	CAFS_CC_T_00177722	0.201164	0.174961	0	57.8805	0.0204137	0.124391	0.172006	0.194889	0.086158	0.279664	0.258668	0.0177657	103.138	0.0507527	0.153848	1.38574	0.261012	0.257177	CAFS_cau.30213.9	0.064488	0.076119	0	67.1379	0	0.046763	1.6423	0.090573	0.0116505	CAFS_cau.18802.2	0.187757	0.0511885	0.072465	71.1532	0.042957	0.0131985	0.416478	0.0380315	0.0464065
OG0005375	CAFS_CC_T_00052653	0.786887	5.19714	0	31.5734	0.490462	0.594302	4.05613	0.791551	15.7847	CAFS_CC_T_00174708	3.2553	0.531331	0	29.3725	0.0697477	0.0286353	0.343287	0.358732	0.0500737	4.04219	5.72848	0	60.946	0.560209	0.622937	4.39942	1.15028	15.8348	CAFS_cau.30216.1	3.74483	7.99923	7.06921	59.0733	0.914563	1.6462	1.35541	11.0523	11.5323	CAFS_cau.18804.1	4.35695	2.9159	0.212932	52.9679	1.82093	2.84552	1.52209	3.08114	1.27377
OG0005376	CAFS_CC_T_00055318	19.3821	20.8221	23.8819	12.948	27.8248	31.4867	34.2815	34.4795	23.6028	CAFS_CC_T_00177781	24.3954	16.4364	11.7443	17.6862	21.7171	31.6887	33.178	34.9056	22.4793	43.7775	37.2586	35.6261	30.6343	49.5419	63.1755	67.4595	69.3851	46.0821	CAFS_cau.30225.1	7.99627	12.9902	30.3923	14.7947	15.525	22.7129	19.4956	17.6239	13.7618	CAFS_cau.18818.1	14.68	13.6101	17.2815	16.7369	18.1613	31.5879	22.2822	25.6664	18.2801
OG0005377	CAFS_CC_T_00055322	1.33276	7.00267	5.90368	16.7261	8.15196	18.1714	9.88279	14.2491	12.1731	CAFS_CC_T_00177783	2.30292	7.67732	7.20405	17.3324	7.43783	17.1726	11.3562	16.1385	12.4986	3.63568	14.68	13.1077	34.0586	15.5898	35.344	21.239	30.3876	24.6717	CAFS_cau.30226.1	2.92273	4.78096	4.29691	27.1938	3.86022	9.30765	5.86949	7.27538	7.71723	CAFS_cau.18819.1	4.7261	4.75512	7.10181	19.9062	4.45535	14.3096	14.4603	11.3653	9.39357
OG0005378	CAFS_CC_T_00052660	2.19875	4.10228	0.425231	8.93075	3.52173	10.4453	7.82934	6.93081	4.101	CAFS_CC_T_00174712	1.14774	4.15344	0.751023	6.75289	2.78376	10.0048	6.54491	5.93662	2.77805	3.34649	8.25572	1.17625	15.6836	6.3055	20.4501	14.3743	12.8674	6.87905	CAFS_cau.30231.1	5.25771	3.0245	2.56276	10.061	4.51353	14.6212	18.1399	8.07371	4.51189	CAFS_cau.18828.1	2.17868	1.28819	0.747432	4.29274	0.740663	2.97123	3.08969	4.32802	1.91364
OG0005380	CAFS_CC_T_00055342	0	0	0	0	0.27928	0	1.43625	0	0	CAFS_CC_T_00177802	7.86859	4.28479	0	0.374445	3.13168	4.17386	5.43204	5.25892	6.14622	7.86859	4.28479	0	0.374445	3.41096	4.17386	6.86829	5.25892	6.14622	CAFS_cau.30233.1	0.604382	0	0.0211973	0	1.2035	0.0843475	1.09838	0.0623605	1.57903	CAFS_cau.18834.1	0.38862	0	0	0.03723	0.0285275	0.274806	0.574237	0.021717	0.264857
OG0005381	CAFS_CC_T_00052662	37.1744	7.54833	0.527997	6.24937	119.351	13.3856	119.651	41.8629	10.2027	CAFS_CC_T_00174723	89.9252	21.9595	0.775767	8.77105	103.142	18.0947	234.077	42.7748	10.3829	127.1	29.5079	1.30376	15.0204	222.493	31.4803	353.728	84.6377	20.5856	CAFS_cau.30236.1	100.795	26.4673	12.5474	94.6043	68.3708	748.402	313.367	220.805	42.2552	CAFS_cau.18836.1	39.3666	18.6322	6.64994	40.1484	29.4325	205.196	126.541	138.172	23.2853
OG0005383	CAFS_CC_T_00052691	4.41343	0.377832	0.962959	0.0728603	18.3067	3.35106	38.661	1.41716	1.10014	CAFS_CC_T_00174740	13.2886	3.91378	0.934438	0.830705	2.47418	42.2355	43.0697	53.8022	17.0929	17.702	4.29162	1.8974	0.903565	20.7808	45.5866	81.7306	55.2194	18.193	CAFS_cau.30241.1	1.02869	0.0383505	0.641097	0.488383	0.409192	2.76746	36.1946	7.36621	0.251578	CAFS_cau.18843.14	3.73519	2.44833	4.21912	13.5397	12.709	30.4504	40.9498	6.91938	16.4565
OG0005384	CAFS_CC_T_00052695	0	0.452172	3.01856	4.68157	6.11893	0	2.56517	0	2.38798	CAFS_CC_T_00174750	21.5551	4.57306	2.7401	14.1194	66.3678	2.71978	29.1763	0.464987	7.38803	21.5551	5.02523	5.75867	18.8009	72.4867	2.71978	31.7414	0.464987	9.77601	CAFS_cau.30246.1	2.83821	0.328577	5.02762	2.46596	9.07954	0.695035	2.39491	2.01415	0.583017	CAFS_cau.18849.1	0.668801	0.306397	6.91432	10.4981	20.3787	7.47205	7.61087	0.884486	1.10201
OG0005387	CAFS_CC_T_00055372	10.6189	6.59193	5.81069	18.7129	6.91358	9.82628	10.2263	11.0189	16.2819	CAFS_CC_T_00177824	13.1266	6.87696	6.35048	22.8984	6.92645	11.5227	12.0619	13.6076	18.2672	23.7455	13.4689	12.1612	41.6112	13.84	21.3489	22.2882	24.6265	34.5491	CAFS_cau.30257.1	5.35207	6.06745	5.94552	17.0213	8.5214	7.30492	10.8601	10.596	10.6758	CAFS_cau.18858.1	5.53936	5.32295	8.18102	24.6285	13.8827	11.586	8.84531	15.1182	20.8343
OG0005388	CAFS_CC_T_00055375	0.713027	2.39486	0.093661	2.31756	1.80384	4.24168	6.18923	3.9607	0.382511	CAFS_CC_T_00177826	2.41205	4.70014	0.085577	4.2114	3.67033	4.74523	9.27976	6.75768	2.02571	3.12508	7.09499	0.179238	6.52895	5.47418	8.98691	15.469	10.7184	2.40822	CAFS_cau.30259.1	0.059489	0.431897	0.071948	1.12943	0.64868	1.58986	1.74366	2.51386	0	CAFS_cau.18860.1	0.792224	0.607661	0.166033	1.65626	2.93611	2.06381	5.05747	7.32903	1.40253
OG0005389	CAFS_CC_T_00055391	0	0	0.066743	0	0	0	0.006385	0	0.111894	CAFS_CC_T_00177843	0.203232	0	0.509949	0.233994	5.6969	0.0279137	0.046668	0	0.528941	0.203232	0	0.576692	0.233994	5.6969	0.0279137	0.053053	0	0.640836	CAFS_cau.30267.1	0.286571	0	0.32613	0.0320645	2.23998	0.137923	0.26617	0.023909	0	CAFS_cau.18867.1	0.228788	0.056984	0.732773	0.183386	0.406789	3.42008	0.364097	0	0.018538
OG0005390	CAFS_CC_T_00052727	5.48467	5.4976	2.60471	14.2975	6.59639	12.556	11.2726	10.7629	7.51359	CAFS_CC_T_00174786	6.60852	11.7011	3.74273	21.9546	12.1509	20.4951	21.7526	17.9342	12.7535	12.0932	17.1987	6.34743	36.2521	18.7473	33.051	33.0252	28.6971	20.2671	CAFS_cau.30269.1	2.77218	3.25489	2.98592	7.23994	2.73134	7.39266	10.689	6.20395	5.09922	CAFS_cau.18868.1	8.69729	5.88216	5.52408	15.9339	6.22685	10.2809	17.0664	11.8566	9.77272
OG0005391	CAFS_CC_T_00052752	0	0.0204487	0	18.5457	0.0675583	0.151247	0.017402	0.118941	0.127703	CAFS_CC_T_00174799	0	0.200888	0	29.9378	0.0963547	2.11587	0.020672	0.707529	0	0	0.221337	0	48.4835	0.163913	2.26712	0.038074	0.826471	0.127703	CAFS_cau.30271.1	0.314431	0.005608	0.003565	9.03228	0	0.0845825	0.416959	0.0196205	0.114972	CAFS_cau.18869.1	0.01692	0.251811	0.0302137	25.1987	0.1467	0.463992	0.530149	0.486987	0.177591
OG0005392	CAFS_CC_T_00055421	1.17213	0.134955	0	171.589	0.223571	0	0	0	0	CAFS_CC_T_00177863	1.44869	0.231006	0.152496	115.459	4.09021	1.55267	0.534076	0.545445	0.650139	2.62081	0.365961	0.152496	287.049	4.31378	1.55267	0.534076	0.545445	0.650139	CAFS_cau.30286.1	0.130398	0.094417	0.047642	107.325	0.117327	0.015458	0.149532	0.0407215	0.294822	CAFS_cau.18884.1	0.296158	0.102373	0.507469	95.7902	0.596136	0.016124	0.369596	0.0366405	4.26538
OG0005396	CAFS_CC_T_00055441	65.2424	35.4319	19.1902	59.9994	136.062	48.9444	75.0533	68.4092	54.0192	CAFS_CC_T_00174849	64.9643	32.6382	14.4387	77.5903	84.1412	25.0684	69.0028	40.5731	45.1717	130.207	68.07	33.629	137.59	220.203	74.0129	144.056	108.982	99.1909	CAFS_cau.30318.1	20.6258	28.8529	35.717	55.6304	63.5487	157.981	86.1835	68.2538	33.8425	CAFS_cau.18944.1	68.2863	53.6319	45.0823	125.233	102.855	170.509	105.005	122.759	75.1423
OG0005399	CAFS_CC_T_00052836	2.5335	0	0	0.835401	0.0601313	0	4.42551	0	0	CAFS_CC_T_00174880	3.5024	0	0.0561283	0.186021	0	0.0311537	8.38883	0	0	6.0359	0	0.0561283	1.02142	0.0601313	0.0311537	12.8143	0	0	CAFS_cau.30325.1	12.2823	0	0	1.46926	0.374733	0	21.0058	0	0.0599005	CAFS_cau.18954.1	11.0387	0.301988	0.303331	1.74683	0.98401	4.30031	10.6437	1.36291	0.665344
OG0005400	CAFS_CC_T_00055456	19.043	4.00328	0.953102	20.4562	8.75614	14.7679	9.91556	20.7195	10.2124	CAFS_CC_T_00177927	0.432636	0.450403	0.303731	36.2358	0.685211	0.947635	0.94262	0.666428	2.32786	19.4757	4.45368	1.25683	56.692	9.44135	15.7155	10.8582	21.3859	12.5402	CAFS_cau.30327.1	0.390468	0.271383	0.103772	14.8735	0.0529355	1.96744	0.435201	1.5315	0.235393	CAFS_cau.18955.1	3.4919	1.35398	1.06467	21.6625	19.4748	12.3331	6.61491	4.09548	8.72878
OG0005401	CAFS_CC_T_00052848	39.8455	47.5253	26.1408	67.0482	41.7502	67.1409	73.9421	69.3817	40.5354	CAFS_CC_T_00174892	47.8635	65.7449	65.288	85.1283	58.3552	105.689	117.021	94.6593	62.7938	87.709	113.27	91.4289	152.176	100.105	172.83	190.964	164.041	103.329	CAFS_cau.30336.1	25.8468	34.5505	22.0644	63.0947	46.2568	53.9321	52.6757	52.6614	28.5329	CAFS_cau.18963.2	34.4129	33.5332	11.6464	60.7938	62.0808	70.852	76.2726	71.5047	41.0403
OG0005403	CAFS_CC_T_00055483	9.12663	8.80404	2.78743	26.4258	18.1038	14.019	32.4529	10.4945	12.9346	CAFS_CC_T_00177960	15.0251	10.2134	2.06612	24.8378	19.7207	15.156	38.7345	12.539	15.356	24.1518	19.0174	4.85355	51.2636	37.8245	29.175	71.1873	23.0335	28.2906	CAFS_cau.30345.1	4.20932	3.89073	2.88172	15.0566	11.4272	10.0818	45.0109	8.88403	9.11532	CAFS_cau.18974.2	8.47953	10.036	5.64045	31.7463	22.7076	19.5922	72.472	19.065	13.8524
OG0005404	CAFS_CC_T_00055497	14.1334	6.37975	1.6226	16.842	30.8618	20.9411	33.4543	17.7	14.9391	CAFS_CC_T_00177968	29.657	7.98959	1.81056	31.6103	58.2617	22.9432	34.8636	18.3024	20.229	43.7905	14.3693	3.43316	48.4522	89.1235	43.8844	68.318	36.0024	35.168	CAFS_cau.30351.1	8.19174	11.0463	2.72554	45.2695	13.8706	34.2743	23.1693	29.3647	10.0623	CAFS_cau.18977.1	4.1921	5.89655	3.30585	37.1768	21.6857	74.9834	31.9564	14.8775	11.1151
OG0005405	CAFS_CC_T_00052870	8.55948	8.51054	4.21934	57.8267	9.7342	12.2406	13.8144	11.2385	18.3959	CAFS_CC_T_00174926	4.58592	9.1792	3.20899	44.6227	9.49347	10.0555	6.26222	7.26058	11.7445	13.1454	17.6897	7.42833	102.449	19.2277	22.2961	20.0766	18.4991	30.1404	CAFS_cau.30352.1	6.44153	5.87594	6.08877	28.1639	9.68295	11.5826	16.6786	6.98429	7.44655	CAFS_cau.18978.1	8.34792	4.48211	5.48526	27.9488	6.85905	8.22536	10.5364	6.21866	8.6473
OG0005406	CAFS_CC_T_00052883	3.89018	0.147049	0	0.0206083	103.28	0.0913283	33.8294	0	0.305093	CAFS_CC_T_00174935	0	0	0	0	27.7786	0	17.11	0	0	3.89018	0.147049	0	0.0206083	131.058	0.0913283	50.9394	0	0.305093	CAFS_cau.30362.1	0	0.0829735	0.114625	0.108074	4.86089	0.677142	23.1735	0.540043	0	CAFS_cau.18983.1	0	0	0.0983323	0	3.19705	0.177532	6.00635	0.085128	0.040574
OG0005409	CAFS_CC_T_00055604	8.55586	12.8677	3.77599	26.6277	14.845	15.9271	27.4917	16.0578	9.32558	CAFS_CC_T_00178090	10.3354	16.3597	9.08753	27.3187	18.0048	19.4795	22.0733	19.7442	14.6117	18.8913	29.2273	12.8635	53.9465	32.8498	35.4066	49.5649	35.802	23.9373	CAFS_cau.30400.1	11.425	17.5258	14.7495	20.4383	16.7527	18.8792	42.4228	27.5112	18.6573	CAFS_cau.19031.1	5.26393	11.6355	12.0224	27.0273	9.66205	11.0472	17.6898	20.8616	15.4123
OG0005411	CAFS_CC_T_00055643	1.04486	8.37773	0.616383	9.52454	7.41789	15.9691	19.116	12.2207	4.80733	CAFS_CC_T_00178161	1.87146	14.097	0.531512	12.2452	15.552	21.9224	33.6716	18.6779	8.36564	2.91632	22.4747	1.1479	21.7697	22.9699	37.8915	52.7876	30.8986	13.173	CAFS_cau.30438.1	8.59067	6.93362	2.03641	8.97543	11.3044	11.9234	42.2414	15.6715	6.6664	CAFS_cau.19062.1	6.58779	4.3284	1.17636	10.0761	5.32851	13.6941	33.9042	16.6583	5.42594
OG0005412	CAFS_CC_T_00055677	5.66758	13.1931	1.69396	4.99279	4.08904	37.7108	9.08958	23.86	8.99679	CAFS_CC_T_00178180	10.259	23.2539	4.05689	3.90532	8.79306	37.3086	12.4706	25.8507	10.8126	15.9266	36.447	5.75085	8.89811	12.8821	75.0194	21.5602	49.7107	19.8094	CAFS_cau.30453.1	7.7809	10.9371	3.12678	7.79131	4.52307	12.0113	12.7442	24.3707	2.67426	CAFS_cau.19072.1	10.1389	15.9767	14.3074	10.0352	8.88314	9.94863	15.4402	22.9228	8.39735
OG0005413	CAFS_CC_T_00175103	5.2122	19.0352	1.20284	3.68079	15.937	23.7751	9.70593	16.42	10.438	CAFS_CC_T_00053025	1.32692	1.74347	0.303045	1.37566	2.9374	2.72225	2.20471	3.17985	1.11803	6.53912	20.7786	1.50589	5.05645	18.8744	26.4973	11.9106	19.5998	11.556	CAFS_cau.19073.1	4.49691	3.82444	0.650363	1.15183	5.78319	0.297285	1.71122	10.6269	0.0991055	CAFS_cau.30454.1	0.681233	1.68503	0.478647	0.976022	2.56188	1.59783	1.79257	1.99395	0.59532
OG0005414	CAFS_CC_T_00053059	0.0308663	0	0	2.21433	0	0	0	0	0	CAFS_CC_T_00175146	0	0	0	2.49161	0	0	0.052706	0	0	0.0308663	0	0	4.70594	0	0	0.052706	0	0	CAFS_cau.30476.1	0	0.048854	0	3.80639	0	0	0.511127	0	0	CAFS_cau.19105.1	0	0.021321	0.025733	8.25815	0	0	0.367896	0.122773	0
OG0005415	CAFS_CC_T_00055774	1.31164	2.21416	2.57618	3.12225	4.02435	2.0943	13.3008	2.076	3.20164	CAFS_CC_T_00178264	1.62118	3.21076	0.858208	2.71502	15.1541	3.58111	14.8843	4.44628	1.57208	2.93282	5.42492	3.43439	5.83727	19.1784	5.67541	28.1851	6.52228	4.77373	CAFS_cau.30477.1	3.10875	3.51032	2.32775	3.12254	1.99722	3.63106	13.725	13.6474	1.06031	CAFS_cau.19106.1	5.64549	1.34013	1.65649	6.32255	8.81188	7.17666	31.4633	6.14387	2.64212
OG0005417	CAFS_CC_T_00055777	0.775248	2.92318	0.0695027	7.86345	1.5996	1.46021	1.00197	1.81516	1.25271	CAFS_CC_T_00178269	0.0798363	0	0	13.8586	0	0	0	0	0	0.855085	2.92318	0.0695027	21.7221	1.5996	1.46021	1.00197	1.81516	1.25271	CAFS_cau.30483.1	0.049975	0.0107445	0	12.7812	0.01194	0.0101795	0.173592	0.023656	0	CAFS_cau.19110.2	0.103271	0	0	12.3291	0.0269335	0	0.554256	0.0897365	0.014499
OG0005421	CAFS_CC_T_00055838	0.766663	4.94298	5.87287	25.4834	3.94214	17.2223	4.22227	10.6483	7.84942	CAFS_CC_T_00178325	0.640609	7.41997	6.41601	20.3472	5.46941	17.0666	7.89723	11.9331	8.80961	1.40727	12.363	12.2889	45.8306	9.41155	34.2889	12.1195	22.5814	16.659	CAFS_cau.30501.2	1.59926	1.83432	2.03607	18.4788	1.86279	11.7629	7.22521	5.4467	6.07613	CAFS_cau.19126.4	1.4089	4.06167	8.33085	17.3553	4.04203	17.2614	13.9647	10.7489	7.41712
OG0005423	CAFS_CC_T_00055852	0	0.103655	0	37.506	0.228748	0	0.1455	0	0.0486147	CAFS_CC_T_00178340	0.351121	1.15729	0.329341	33.2463	0.386313	4.03787	0.47036	2.58771	1.06637	0.351121	1.26094	0.329341	70.7523	0.615061	4.03787	0.61586	2.58771	1.11499	CAFS_cau.30504.1	0.435699	0.136727	0.192986	48.2836	0.286874	0.529917	7.63012	0.525734	0.798676	CAFS_cau.19129.2	2.44435	2.85651	11.4533	56.5243	5.35968	6.22346	2.7274	4.23512	32.0255
OG0005424	CAFS_CC_T_00055871	6.41265	11.9513	0.691399	18.5283	11.3859	14.1919	19.7007	15.6376	5.11972	CAFS_CC_T_00178360	8.99171	16.1054	1.05445	13.4437	10.7278	16.9827	20.8601	21.1132	7.7016	15.4044	28.0566	1.74585	31.972	22.1137	31.1746	40.5608	36.7507	12.8213	CAFS_cau.30509.2	0.66261	0.91537	1.36077	4.17413	2.05721	3.38617	3.08532	14.9089	0.677071	CAFS_cau.19133.1	1.76928	2.60253	2.99386	13.2795	7.94927	12.3738	9.9366	24.267	2.81103
OG0005426	CAFS_CC_T_00053174	3.25855	4.81899	1.15839	7.92265	5.05253	8.11456	8.62683	8.08872	4.33386	CAFS_CC_T_00175265	0.284548	2.27476	1.60698	0.346136	0.949015	3.61534	2.10109	0	1.31725	3.5431	7.09375	2.76537	8.26878	6.00155	11.7299	10.7279	8.08872	5.65111	CAFS_cau.30532.1	8.10781	14.4162	3.26852	11.0592	6.69678	15.0391	16.7883	18.3536	7.61551	CAFS_cau.19157.1	1.15631	0.866314	1.62802	2.22603	0.405282	2.60143	2.41946	3.87514	0.569819
OG0005430	CAFS_CC_T_00053242	0	0.0220717	5.37753	2.03796	0.838399	0	5.38755	0	1.29392	CAFS_CC_T_00175336	0	0	2.685	1.99174	0.592032	0	0.497334	0	1.79197	0	0.0220717	8.06254	4.0297	1.43043	0	5.88488	0	3.08588	CAFS_cau.30553.2	0	0.629441	0.525909	8.08834	2.10804	0.049761	0.861355	0.0560275	0.194406	CAFS_cau.19181.1	0.073547	0.024192	4.96853	4.34987	2.33423	1.13677	4.1347	0.232532	1.94723
OG0005431	CAFS_CC_T_00053248	1.15314	2.87045	5.86484	82.0792	14.43	127.263	23.9116	87.7301	6.89246	CAFS_CC_T_00175340	3.03641	4.37792	4.79895	97.9032	4.68801	77.3211	5.25922	59.0858	2.75149	4.18955	7.24836	10.6638	179.982	19.118	204.585	29.1708	146.816	9.64395	CAFS_cau.30554.1	4.82876	16.0626	2.01521	45.2083	8.21082	88.0428	9.90553	1.35973	0.901116	CAFS_cau.19183.1	2.74069	3.85892	4.99234	93.7295	8.13467	90.5993	10.5676	8.12994	4.97132
OG0005432	CAFS_CC_T_00055948	0	0	0	5.28032	0.0275183	0	0	0	0.255617	CAFS_CC_T_00178442	0	0	0	7.7326	0.920022	0	0	0	0	0	0	0	13.0129	0.947541	0	0	0	0.255617	CAFS_cau.30566.1	0	0	0.0544243	5.5733	0.507882	0	0.100518	0	0.184504	CAFS_cau.19195.1	0	0	0.141279	7.14669	1.22859	0.0311175	0.411764	0	0.637351
OG0005434	CAFS_CC_T_00053290	1.14843	3.94403	0.169007	1.40153	21.0039	11.058	11.6711	8.89149	3.25295	CAFS_CC_T_00175405	1.4787	5.01619	0.265714	2.4489	7.15828	15.1569	19.5599	11.8524	2.12858	2.62713	8.96022	0.434721	3.85043	28.1622	26.2149	31.2311	20.7439	5.38153	CAFS_cau.30582.1	12.6461	1.42365	1.24928	3.22263	24.0063	37.5329	38.4719	7.85536	10.7482	CAFS_cau.19207.1	1.88444	0.597925	1.83876	3.25283	26.5671	19.696	9.85395	2.81677	1.24901
OG0005435	CAFS_CC_T_00056012	10.1211	12.0076	5.99557	21.9052	11.2302	24.0169	19.943	21.5112	15.7179	CAFS_CC_T_00178486	8.41805	11.8923	7.97703	24.3985	14.1889	24.4263	21.2574	20.7625	18.4264	18.5391	23.8999	13.9726	46.3037	25.4191	48.4432	41.2005	42.2737	34.1443	CAFS_cau.30585.7	5.95753	6.71566	5.39326	15.2993	10.9761	20.5247	21.8335	15.188	8.57203	CAFS_cau.19211.1	9.57733	11.6323	10.1977	24.5247	13.6134	27.3445	36.13	21.2375	16.6132
OG0005436	CAFS_CC_T_00197677	0	0	0	17.4313	0	0	0	0	0	CAFS_CC_T_00179039	0.0829193	0.0933033	0.236651	31.7981	0	0	0.358255	0	0	0.0829193	0.0933033	0.236651	49.2294	0	0	0.358255	0	0	CAFS_cau.30618.1	0.25954	0.090582	0.05537	35.1588	0.069116	0.019746	0.436071	0.016359	0.0376345	CAFS_cau.19246.2	0	0	0.539767	10.7376	0.032603	0.071934	0.218872	0.013691	0.0132615
OG0005437	CAFS_CC_T_00195345	0	6.44353	11.556	7.86744	8.81749	7.60444	4.33567	7.49874	8.22907	CAFS_CC_T_00176141	0.313566	11.4861	13.5332	13.4431	12.6149	15.6036	7.21368	15.3561	14.798	0.313566	17.9296	25.0893	21.3106	21.4324	23.208	11.5494	22.8548	23.0271	CAFS_cau.30624.1	0.82952	1.74089	9.87771	12.9553	0.9683	2.64819	3.97296	6.7616	1.5686	CAFS_cau.19251.1	8.50118	5.79944	18.8403	35.5599	3.67014	14.48	14.725	14.6562	6.37486
OG0005438	CAFS_CC_T_00176143	3.64402	3.14996	0.2652	0.847512	13.6514	3.9781	20.3372	6.57352	2.40469	CAFS_CC_T_00195348	8.01756	9.06877	0.57282	3.91667	12.6062	24.5475	38.5968	30.776	5.98616	11.6616	12.2187	0.83802	4.76418	26.2577	28.5256	58.934	37.3495	8.39085	CAFS_cau.19252.2	4.45092	0.828958	0.386657	1.95605	5.27113	7.25358	20.8782	5.33713	2.02875	CAFS_cau.30626.2	3.4577	4.66684	0.820342	5.3999	4.91163	27.3543	21.5805	13.7535	2.86947
OG0005440	CAFS_CC_T_00179058	2.71032	7.76793	7.69707	14.9004	16.6542	49.8596	11.5168	20.8217	11.6302	CAFS_CC_T_00053842	1.40676	3.1138	1.93351	2.81447	10.274	8.28073	24.006	5.5787	4.73308	4.11707	10.8817	9.63058	17.7148	26.9282	58.1403	35.5229	26.4004	16.3633	CAFS_cau.19258.1	3.2019	3.09147	8.75668	29.4634	9.71575	26.6936	15.1713	7.62282	19.8347	CAFS_cau.30636.1	2.65626	2.06268	1.2174	4.66339	2.7791	26.2921	5.65818	6.88821	3.64504
OG0005443	CAFS_CC_T_00056495	3.71489	136.028	0.782295	6.9409	6.18427	12.4547	4.40683	18.1243	7.88235	CAFS_CC_T_00176179	7.11535	94.2239	0.385525	13.2008	7.78738	19.9298	43.5616	19.7795	10.8919	10.8302	230.252	1.16782	20.1417	13.9717	32.3845	47.9685	37.9038	18.7742	CAFS_cau.30647.1	2.71866	2.2849	0.121013	9.05618	1.54296	35.8961	0.281922	210.198	2.72442	CAFS_cau.19270.2	10.006	10.2523	0.736264	64.2246	8.6826	162.496	12.961	375.269	14.6479
OG0005446	CAFS_CC_T_00056475	1.39675	5.52016	1.68889	12.4893	3.84304	15.1031	11.6421	11.1682	5.79715	CAFS_CC_T_00176198	2.07508	9.58237	6.34411	16.9635	6.75431	31.264	14.5478	22.6688	11.1632	3.47182	15.1025	8.03301	29.4528	10.5974	46.3671	26.1899	33.8371	16.9603	CAFS_cau.30653.1	3.84427	2.00149	0.676346	5.87423	2.16846	6.49911	12.3866	5.24012	4.71324	CAFS_cau.19277.2	5.56966	4.07353	8.54494	10.6576	4.33304	9.18196	13.0513	7.06842	8.0702
OG0005447	CAFS_CC_T_00056465	0.0482747	0.297876	0	15.3211	0.709082	0.350821	0.466531	0	0	CAFS_CC_T_00176208	0.232801	0	0.113281	19.5814	0.635641	0.0383903	0.960097	0.0956387	0.2598	0.281075	0.297876	0.113281	34.9025	1.34472	0.389211	1.42663	0.0956387	0.2598	CAFS_cau.30666.3	1.29816	0.05257	0.0469073	35.5136	4.36806	0.0503735	1.01861	1.06121	0.28008	CAFS_cau.19278.3	0.178912	0.012354	0.0484357	61.9215	0.032818	0.011824	2.63592	0	21.3737
OG0005448	CAFS_CC_T_00053778	0.713076	1.03181	0.093129	8.65752	1.00359	0.737985	1.71752	0.978807	1.09005	CAFS_CC_T_00179127	0.784329	1.10847	0	9.15406	2.47219	1.17735	2.65658	1.90725	0.960171	1.49741	2.14028	0.093129	17.8116	3.47578	1.91534	4.3741	2.88606	2.05022	CAFS_cau.30661.1	0.579432	2.19242	0.47817	30.861	1.58106	4.51512	3.84024	2.12634	0.796206	CAFS_cau.19283.1	0.942061	0.145622	0.192999	10.7964	0.861916	1.56774	10.4861	1.09952	2.85154
OG0005450	CAFS_CC_T_00056442	7.32466	4.77358	6.3581	37.3558	7.36519	13.3532	7.83867	10.6491	12.9648	CAFS_CC_T_00176246	10.317	9.59468	1.58924	32.0333	13.5177	29.5377	16.0293	25.7791	10.1035	17.6417	14.3683	7.94734	69.3891	20.8829	42.8909	23.868	36.4283	23.0682	CAFS_cau.30670.1	4.0236	6.06203	5.87811	26.9219	3.90248	11.4447	7.69259	5.47305	10.9817	CAFS_cau.19296.1	8.71063	12.4172	6.3339	54.7145	11.998	27.8225	24.7836	16.1594	9.52883
OG0005453	CAFS_CC_T_00056414	0.681465	2.31858	0	2.7498	0	0	0.0880573	0	0	CAFS_CC_T_00176282	3.89014	6.40939	0	0.0726697	0	0	0.078701	0	2.36197	4.5716	8.72797	0	2.82247	0	0	0.166758	0	2.36197	CAFS_cau.30697.1	13.9789	14.237	0	0.0547795	0	0.0611585	0.122834	0	0	CAFS_cau.19319.1	30.7491	11.6106	0	0	0	0	0.0997565	0	10.9624
OG0005455	CAFS_CC_T_00053676	0.0852873	0.0252283	0.254888	74.0813	0.124231	0.046686	1.48282	0	0.196883	CAFS_CC_T_00179255	0	2.10659	0.279314	34.0559	0.0711467	0.0988363	2.17998	0.129139	0.194975	0.0852873	2.13182	0.534201	108.137	0.195378	0.145522	3.6628	0.129139	0.391857	CAFS_cau.30719.1	0.020043	0.160894	0.0852623	66.2083	0.567426	0.408647	0.722873	0.969178	1.64727	CAFS_cau.19331.10	1.36021	7.21117	13.9013	103.386	5.55497	2.28209	2.53803	4.0358	5.81918
OG0005457	CAFS_CC_T_00053632	22.8212	23.8225	3.17413	28.0607	25.8273	67.8684	55.8698	55.3857	20.3065	CAFS_CC_T_00179289	33.8884	36.9136	3.21456	36.358	33.6197	94.1975	83.9843	74.1827	24.332	56.7096	60.7361	6.38868	64.4187	59.447	162.066	139.854	129.568	44.6386	CAFS_cau.30734.1	9.41592	7.1537	3.19406	15.6223	17.4111	39.7266	41.1743	25.4925	10.2145	CAFS_cau.19349.1	18.8462	10.0693	4.82325	21.2395	27.8823	48.3003	94.0786	43.6063	13.6475
OG0005459	CAFS_CC_T_00056321	2.96514	21.5763	4.9205	36.6585	31.4143	39.0715	27.5624	33.3394	19.0343	CAFS_CC_T_00178566	5.91301	39.6001	9.24842	42.2179	33.7004	81.7195	48.7476	68.0869	33.9174	8.87816	61.1764	14.1689	78.8764	65.1147	120.791	76.3101	101.426	52.9516	CAFS_cau.30765.1	6.73104	6.4387	3.38057	16.4277	9.42713	19.2535	15.6543	12.4402	8.87599	CAFS_cau.19365.1	13.3837	11.773	7.54433	29.2504	24.563	47.0197	26.5396	26.2196	17.3548
OG0005478	CAFS_CC_T_00059197	1.37708	2.28251	0.106091	2.51079	3.51843	5.25577	12.2417	6.95248	1.10231	CAFS_CC_T_00236594	15.0066	4.91248	0.0849967	3.68278	8.4536	9.38837	23.1087	13.5454	2.24874	16.3837	7.19499	0.191087	6.19357	11.972	14.6441	35.3504	20.4979	3.35106	CAFS_cau.2931.1	4.52449	0.422074	0.519532	1.84401	1.38623	9.6417	18.4584	3.99811	1.07072	CAFS_cau.19530.1	4.20218	0.730037	0.676437	3.15703	1.48457	13.9316	12.2839	4.99744	2.06926
OG0005482	CAFS_CC_T_00059396	8.41607	7.28422	2.06744	19.9894	9.6276	9.85989	10.3656	10.7672	9.1246	CAFS_CC_T_00232633	7.28088	5.72339	2.18053	20.5331	9.2752	9.86215	9.89241	14.086	10.428	15.697	13.0076	4.24796	40.5225	18.9028	19.722	20.258	24.8532	19.5526	CAFS_cau.57949.2	8.14227	8.18654	3.9443	19.1442	7.55371	13.4251	13.4074	17.2213	13.7549	CAFS_cau.19576.1	2.49049	3.74266	2.959	11.6993	3.21179	4.38373	4.40144	5.41858	7.11189
OG0005483	CAFS_CC_T_00056691	3.08883	2.40392	1.02529	3.57652	2.07586	3.48496	1.98266	4.77741	1.18075	CAFS_CC_T_00236520	11.5074	29.9955	3.72564	8.16255	14.5385	27.721	14.2817	19.899	10.2907	14.5962	32.3995	4.75093	11.7391	16.6143	31.2059	16.2643	24.6764	11.4714	CAFS_cau.57968.1	4.07189	0.505872	0.447891	2.57717	3.59691	10.6395	4.13687	2.23041	0.682392	CAFS_cau.19586.4	1.14064	1.95324	1.58394	4.08941	6.68876	6.69146	9.31413	4.05933	1.52532
OG0005484	CAFS_CC_T_00059452	7.15548	3.55515	1.77589	14.493	5.75147	2.133	6.73711	3.28524	9.56849	CAFS_CC_T_00232587	3.04034	1.83184	0.990197	4.22412	2.26366	1.11751	5.34156	1.71342	6.04051	10.1958	5.38699	2.76609	18.7171	8.01513	3.25051	12.0787	4.99866	15.609	CAFS_cau.57970.1	1.96788	3.15213	5.29971	5.41194	2.20278	3.42133	15.601	4.76939	9.96146	CAFS_cau.19591.1	1.27109	2.60446	2.5534	8.13859	1.99399	3.12929	5.83497	4.01567	7.31175
OG0005490	CAFS_CC_T_00060455	0	0	0	6.38462	0	0	0.0515147	0	0.176162	CAFS_CC_T_00181875	0	0.240765	0	4.64014	0.060654	0	0.402581	0.084559	0	0	0.240765	0	11.0248	0.060654	0	0.454096	0.084559	0.176162	CAFS_cau.58067.1	0	0.0070265	0.0184893	6.54962	0.005279	0.00795	0.370298	0.074427	0.011861	CAFS_cau.19695.1	0.038528	0	0.174707	5.60827	0.169025	0.0935495	0.108363	0.34701	0
OG0005491	CAFS_CC_T_00057850	0.040644	2.24645	0.090273	0.526978	4.62905	0	6.01642	0.0638253	0.286617	CAFS_CC_T_00179492	9.6337	14.0856	1.73036	4.30603	6.68145	2.91306	14.1632	3.01034	4.27168	9.67434	16.3321	1.82064	4.833	11.3105	2.91306	20.1797	3.07417	4.5583	CAFS_cau.58066.2	7.37483	124.146	4.00258	4.13383	6.8556	1.45416	15.2245	14.3801	4.60695	CAFS_cau.19697.1	3.38971	0.245249	1.94711	2.40638	3.98517	17.9078	17.0927	2.85404	0.820534
OG0005492	CAFS_CC_T_00057859	5.32526	2.13194	0.093827	0.943459	3.12758	4.31476	6.91204	9.30183	1.68854	CAFS_CC_T_00179499	8.8002	2.12837	0.0758687	1.7161	4.01878	4.27466	13.2836	8.79334	3.4851	14.1255	4.26031	0.169696	2.65956	7.14635	8.58942	20.1956	18.0952	5.17364	CAFS_cau.58065.1	6.0545	1.08075	0.901664	1.93745	2.95764	15.06	12.0401	2.21252	2.00759	CAFS_cau.19698.1	9.04354	0.479674	0.701771	2.42726	2.44196	5.25641	17.3573	3.20134	1.74039
OG0005493	CAFS_CC_T_00060462	14.052	15.6018	1.78864	11.1043	19.17	16.111	33.1279	23.4784	10.1108	CAFS_CC_T_00181888	46.2948	23.0451	3.18094	29.2323	34.7328	69.4156	71.2948	99.5765	19.1629	60.3468	38.6469	4.96959	40.3366	53.9029	85.5266	104.423	123.055	29.2736	CAFS_cau.58063.2	6.63895	2.41259	3.67221	15.8865	7.94713	32.4509	35.6409	74.0036	7.79255	CAFS_cau.19702.1	8.28701	1.32633	4.53861	13.861	8.41586	48.8105	76.0664	10.7965	6.44952
OG0005494	CAFS_CC_T_00060477	0	0.0102073	0	0.0267103	0	0	0.164429	0.187715	0.01424	CAFS_CC_T_00181898	0	0	0	0.089639	0.061189	0	0	0	0	0	0.0102073	0	0.116349	0.061189	0	0.164429	0.187715	0.01424	CAFS_cau.58134.1	0	15.9187	0.021153	0.174072	0.0109555	0.336969	0.352069	0.295239	0	CAFS_cau.19710.2	0	2.38458	0	2.53446	0	0.0313085	0.0410575	0	0
OG0005495	CAFS_CC_T_00057889	17.2122	21.2725	2.42771	23.9966	12.9554	16.0075	24.3029	10.7633	10.8074	CAFS_CC_T_00179528	5.82408	2.84006	1.69246	23.3636	4.68073	10.7781	7.61773	10.598	4.65185	23.0363	24.1125	4.12017	47.3601	17.6361	26.7856	31.9206	21.3613	15.4592	CAFS_cau.58130.3	27.3883	16.2341	4.93825	28.0109	12.4485	17.5668	46.2092	31.0857	11.6125	CAFS_cau.19716.1	0.257842	0.821375	1.52589	16.2399	0.793871	0.565842	1.16739	2.54756	5.63163
OG0005496	CAFS_CC_T_00013929	11.0957	14.1115	0	0.086826	3.11429	0.0893313	6.0909	0.185746	0.20777	CAFS_CC_T_00129798	50.3635	28.3078	0	0.837668	0.0784933	0.091089	0.0111003	0.210912	0.114616	61.4592	42.4193	0	0.924494	3.19278	0.18042	6.102	0.396659	0.322385	CAFS_cau.19718.1	30.2507	10.1143	0	0	0	0.0054345	0.0377855	3.788	0.019301	CAFS_cau.6607.1	86.611	26.7453	0	0.16166	0	0.045847	0.161679	19.2909	0.294459
OG0005497	CAFS_CC_T_00057911	17.0113	3.72829	0.369717	3.24315	28.9598	35.853	26.6943	48.0495	2.94891	CAFS_CC_T_00179553	5.44862	2.79965	0.294612	2.73516	4.52066	9.86696	7.95385	10.8803	2.41457	22.4599	6.52794	0.664328	5.97831	33.4805	45.72	34.6482	58.9298	5.36348	CAFS_cau.58119.1	1.5414	2.11444	1.10726	6.02159	16.441	53.7868	18.657	4.87088	4.33002	CAFS_cau.19724.1	3.05504	0.353923	1.0956	2.30605	7.91843	11.7731	16.9401	2.8229	0.543288
OG0005499	CAFS_CC_T_00060504	4.16061	11.1795	2.97105	40.0731	18.5345	14.6982	12.4522	13.193	10.6494	CAFS_CC_T_00181910	2.54562	7.49925	1.27245	16.2589	9.27572	11.385	10.0146	10.5796	5.67987	6.70623	18.6788	4.24349	56.332	27.8102	26.0832	22.4668	23.7726	16.3293	CAFS_cau.58129.1	4.05706	1.67848	1.97017	26.5939	5.03669	10.0683	25.7637	7.44362	8.00998	CAFS_cau.19736.5	4.18476	4.49124	3.51976	18.9914	5.15106	15.1191	21.4257	12.8958	10.8012
OG0005502	CAFS_CC_T_00059634	0	0.0272543	0	15.1386	0	0	0.0537063	0	0.0939917	CAFS_CC_T_00179574	0.0278843	0	0	23.0151	0	0	0	0	0.0176253	0.0278843	0.0272543	0	38.1537	0	0	0.0537063	0	0.111617	CAFS_cau.58105.1	0	0.113984	0.00409733	21.4975	0	0	0.268412	0.065397	0	CAFS_cau.19758.1	0	0	0.0107647	12.3158	0	0.255473	0.105939	0.906977	0
OG0005503	CAFS_CC_T_00057771	140.202	45.3371	11.2478	32.2509	362.204	115.464	151.089	107.684	66.8961	CAFS_CC_T_00182000	132.058	50.3926	11.0353	38.2427	353.31	169.925	207.296	200.327	65.3657	272.26	95.7297	22.2831	70.4936	715.514	285.389	358.385	308.012	132.262	CAFS_cau.58156.1	67.7913	13.8173	20.6451	40.491	863.184	164.304	129.545	81.6896	88.3147	CAFS_cau.19775.1	79.6818	21.8473	29.528	57.9705	727.147	380.699	197.624	172.434	103.739
OG0005506	CAFS_CC_T_00057753	3.02111	1.33415	11.4233	1.72062	16.9747	13.7216	4.30789	6.9593	4.2581	CAFS_CC_T_00182026	8.44537	0.68831	7.09252	9.84565	8.37267	0.120962	0.824281	0.25859	4.84812	11.4665	2.02247	18.5158	11.5663	25.3474	13.8426	5.13217	7.21789	9.10622	CAFS_cau.58171.1	5.17369	0.245061	2.99458	2.38872	9.42546	2.46984	7.66881	2.18479	6.39255	CAFS_cau.19794.1	3.43189	1.00761	13.5202	2.41887	26.2012	4.94655	9.87335	0.521319	11.1983
OG0005509	CAFS_CC_T_00057040	1.65112	1.17496	0.324776	10.94	0.0693263	0	0	0	0.363573	CAFS_CC_T_00179703	1.89633	1.33591	0.277994	17.3944	0.344171	0	0.293468	0	0	3.54745	2.51087	0.60277	28.3345	0.413497	0	0.293468	0	0.363573	CAFS_cau.58209.6	0.027082	0	0.070692	23.7615	0.107549	0.0110145	0.283127	0.504637	7.09468	CAFS_cau.19825.2	57.3335	1.16707	0.102764	33.2272	1.37884	0.256256	0.967654	0.864689	1.06353
OG0005510	CAFS_CC_T_00059739	10.7414	7.36108	14.5913	29.019	12.4402	17.7184	15.5153	13.4481	20.4325	CAFS_CC_T_00182072	26.552	20.2121	27.3843	35.4511	19.6261	36.8316	37.9748	39.9956	26.2417	37.2933	27.5732	41.9757	64.4701	32.0663	54.55	53.4902	53.4437	46.6743	CAFS_cau.58220.1	11.7029	9.01626	20.6994	23.8571	13.5322	16.4969	9.87814	17.2303	20.4089	CAFS_cau.19833.1	8.30076	6.6201	12.4714	23.387	21.6127	21.5747	19.1974	16.9151	18.6695
OG0005511	CAFS_CC_T_00057064	1.33412	4.55168	2.76079	6.9722	8.97167	9.38822	6.79281	10.1752	5.18827	CAFS_CC_T_00179736	0.827503	6.97199	5.52681	9.26376	5.70839	10.1686	7.71121	8.29606	6.41216	2.16162	11.5237	8.2876	16.236	14.6801	19.5568	14.504	18.4712	11.6004	CAFS_cau.58221.1	2.43683	3.02455	3.85	14.219	4.16896	13.197	19.3828	11.2552	6.66479	CAFS_cau.19835.2	5.73056	7.62603	20.3457	16.6556	7.2128	16.4109	33.1755	20.7382	16.5075
OG0005512	CAFS_CC_T_00059750	0.557108	0	0	0	0	0	0	0	0	CAFS_CC_T_00182079	0.566613	0.135881	0.254256	0	0	0.181481	0	0	0	1.12372	0.135881	0.254256	0	0	0.181481	0	0	0	CAFS_cau.58224.1	0	0	0	0	0	0	0	0	0	CAFS_cau.19837.1	0	0	0.244243	0.180969	1.12487	0.598249	0.468097	0	0
OG0005513	CAFS_CC_T_00059752	1.49471	5.75306	0.404456	2.6258	11.9235	2.37871	14.9909	2.70469	4.2907	CAFS_CC_T_00182080	0.323804	0.0216663	0.194581	0.448077	4.9987	0.217246	3.51954	0.0517513	0.195287	1.81852	5.77472	0.599037	3.07388	16.9222	2.59596	18.5104	2.75644	4.48598	CAFS_cau.58227.1	2.12728	0.122603	1.55228	0.267237	5.61616	1.68443	11.6753	6.41168	0.562201	CAFS_cau.19843.1	0.554473	0.0523175	0.146988	0.264867	0.852351	0.239932	3.82792	0.619754	0.251866
OG0005514	CAFS_CC_T_00057076	3.4964	3.75778	3.9924	10.3961	7.9366	6.34988	5.20442	4.97358	14.5972	CAFS_CC_T_00179747	3.34346	0.856565	0.850002	2.7304	1.51792	0.169413	20.1657	0.104322	7.13926	6.83986	4.61434	4.8424	13.1265	9.45451	6.51929	25.3701	5.0779	21.7364	CAFS_cau.58228.1	1.96736	5.17618	21.3371	5.20338	2.94092	2.51782	3.93223	7.0258	21.3891	CAFS_cau.19844.1	9.72254	4.58737	9.47252	6.25586	2.10353	2.39519	22.5892	5.48334	9.09345
OG0005515	CAFS_CC_T_00057081	17.3483	8.04153	2.8981	3.02132	64.891	0.962444	7.87362	2.40347	3.16472	CAFS_CC_T_00179757	21.3437	6.99503	6.68278	1.494	138.689	9.92915	67.6598	27.1449	1.3068	38.6919	15.0366	9.58088	4.51531	203.58	10.8916	75.5334	29.5483	4.47152	CAFS_cau.58232.1	14.6738	1621.58	8.08001	5.22834	38.4055	7.7123	2.46859	13.6183	2.39078	CAFS_cau.19846.1	5.38018	2950.75	7.24401	17.1636	166.091	228.863	57.0857	107.29	21.7805
OG0005519	CAFS_CC_T_00059680	0.244336	0.0506567	0.522036	1.77671	0.369972	0.215081	0.293248	0.0657913	1.56969	CAFS_CC_T_00179953	0.632127	0.776026	0.34761	4.84346	3.41703	1.78658	2.3492	1.64452	1.43652	0.876463	0.826682	0.869646	6.62017	3.787	2.00167	2.64245	1.71031	3.00621	CAFS_cau.58261.2	0	0.0503265	0.120887	0.939542	0.056712	0.258577	0.288803	0.120153	0.867573	CAFS_cau.19882.1	6.34964	0.907186	0.167084	1.8406	0.375406	0.232731	1.10994	0.159411	0.017827
OG0005521	CAFS_CC_T_00059670	7.22438	4.80492	1.597	21.7263	5.71856	8.73259	10.0895	9.83241	4.75701	CAFS_CC_T_00179975	7.00551	6.28516	1.08317	23.2793	8.71531	11.5405	13.863	13.8483	6.62483	14.2299	11.0901	2.68017	45.0057	14.4339	20.2731	23.9525	23.6807	11.3818	CAFS_cau.58274.1	6.48175	2.9707	1.95915	22.7436	3.90038	5.53191	11.3165	8.80765	5.33279	CAFS_cau.19898.1	6.69078	268.209	3.07259	52.0276	49.8679	24.2053	46.9302	45.1261	32.199
OG0005522	CAFS_CC_T_00059844	77.0995	64.6061	14.2944	95.2369	184.23	80.6291	117.69	82.5318	84.7582	CAFS_CC_T_00182398	59.202	59.004	18.1724	139.349	101.77	80.222	85.2394	75.5926	80.5763	136.302	123.61	32.4668	234.586	285.999	160.851	202.929	158.124	165.334	CAFS_cau.58300.2	66.2192	73.6688	44.3826	129.493	318.881	144.305	116.052	204.005	91.3539	CAFS_cau.19927.2	41.8468	68.4083	36.4318	146.488	88.2854	191.163	70.4299	191.49	83.503
OG0005524	CAFS_CC_T_00057264	6.78749	7.07295	3.19234	10.1624	8.56661	22.4805	7.46347	21.0666	54.3347	CAFS_CC_T_00180100	2.76544	5.104	2.18855	11.677	6.22933	30.153	4.16448	26.589	46.0998	9.55292	12.177	5.38088	21.8394	14.7959	52.6335	11.628	47.6556	100.434	CAFS_cau.58336.3	0.811238	1.45718	3.00721	4.74204	2.12866	17.7871	3.92126	3.07908	14.7213	CAFS_cau.19967.3	2.13917	5.41226	5.08513	22.8714	20.743	73.0865	15.3759	11.8989	119.199
OG0005525	CAFS_CC_T_00057594	2.13888	2.91338	0.0615317	15.7442	10.6505	4.11794	8.89027	1.06333	2.33891	CAFS_CC_T_00180107	1.6493	1.227	0.106012	32.9945	19.1357	0.469377	13.1083	0.122637	4.73404	3.78817	4.14038	0.167544	48.7387	29.7862	4.58732	21.9986	1.18597	7.07295	CAFS_cau.58342.1	3.57654	1.05469	0.31007	39.2442	3.52269	2.86437	12.915	5.04875	0.486394	CAFS_cau.19970.1	5.56458	0.829816	0.450807	52.3496	10.3052	2.14645	15.6617	4.10618	8.48206
OG0005528	CAFS_CC_T_00057606	0.424001	4.27498	0.792995	27.9934	0.613159	0.0422523	0	0.224415	26.2071	CAFS_CC_T_00180119	6.413	7.61177	50.1991	56.5095	15.0312	10.0314	9.31437	8.02995	62.916	6.837	11.8867	50.9921	84.5029	15.6443	10.0736	9.31437	8.25437	89.1231	CAFS_cau.58355.1	0.43115	1.84167	4.1301	14.0251	2.23107	2.22879	1.89835	5.77544	3.83135	CAFS_cau.19978.1	2.50121	3.46881	80.5471	43.7012	15.81	6.56122	9.43242	17.1813	51.5861
OG0005531	CAFS_CC_T_00059941	0.854143	1.6834	0.0576923	3.688	0.0328373	25.2247	0.894385	20.088	5.10131	CAFS_CC_T_00182492	0.17759	2.08874	0	1.36752	0	0	0	0	0.178173	1.03173	3.77214	0.0576923	5.05552	0.0328373	25.2247	0.894385	20.088	5.27948	CAFS_cau.58365.1	0.03825	0.255443	0.16163	0.754376	2.71938	6.98754	1.37153	0.58573	1.78443	CAFS_cau.19984.1	0	35.6627	0.0696837	1.04739	0.357323	1.48963	1.46189	1.45367	0.972967
OG0005536	CAFS_CC_T_00057362	48.6969	21.3741	19.6591	66.5793	23.3583	34.2641	28.7161	28.82	29.2607	CAFS_CC_T_00180206	40.652	27.2069	13.5106	45.1434	25.0439	40.1771	36.832	41.6392	53.8188	89.3489	48.5809	33.1697	111.723	48.4022	74.4412	65.5481	70.4592	83.0794	CAFS_cau.58374.1	16.0775	40.278	46.1484	65.4402	41.9446	36.7413	24.1346	32.4881	33.4341	CAFS_cau.20000.1	7.22009	19.3686	8.661	17.0343	41.4209	19.1933	10.8698	15.3951	13.8429
OG0005537	CAFS_CC_T_00057654	1.67963	3.61065	0	29.1659	1.81315	0.0234747	7.7041	0.0444923	1.34649	CAFS_CC_T_00180238	3.84479	9.41187	0.054803	74.9608	4.522	0.517786	9.86758	0.0495483	3.97249	5.52442	13.0225	0.054803	104.127	6.33514	0.541261	17.5717	0.0940407	5.31898	CAFS_cau.58404.1	14.0002	1.36287	1.50236	15.1777	2.28538	0.273766	14.5185	5.95104	0.686811	CAFS_cau.20028.1	35.1073	4.07731	1.08303	64.4115	0.209213	0.136991	6.78229	29.5648	3.80743
OG0005538	CAFS_CC_T_00060035	30.0574	20.1799	10.2029	44.6161	30.396	33.3556	33.7779	31.2603	48.1873	CAFS_CC_T_00182615	48.7778	27.5953	19.7863	62.3558	43.9776	47.2595	56.8494	46.8834	80.1824	78.8351	47.7752	29.9892	106.972	74.3737	80.6151	90.6273	78.1437	128.37	CAFS_cau.58418.2	26.1454	16.4321	23.2894	41.0521	18.7035	28.573	53.2829	28.3048	29.0461	CAFS_cau.20037.11	21.0364	11.566	28.1295	39.0334	23.2584	33.0243	60.7436	26.631	38.2443
OG0005541	CAFS_CC_T_00057434	0	0.152569	0	0.0734947	0.0816733	0.0601123	35.2042	0	0.129303	CAFS_CC_T_00180299	0	0	0	0.774316	0.302997	0.095388	29.3416	0.0228247	0.118819	0	0.152569	0	0.847811	0.384671	0.1555	64.5458	0.0228247	0.248122	CAFS_cau.58439.1	0	0	0	0.0615215	1.38381	0.186564	57.4419	0.0885645	0.062566	CAFS_cau.20054.1	0	0.073389	0.0791897	0	0.584839	0.0608045	61.6515	0.035611	0.610663
OG0005542	CAFS_CC_T_00060078	14.0847	11.6157	9.94612	29.909	12.6975	22.5211	25.4826	20.1569	17.8229	CAFS_CC_T_00182686	6.38346	11.4582	8.98319	26.2717	8.56227	21.5243	16.1478	19.5239	18.579	20.4681	23.0739	18.9293	56.1807	21.2598	44.0454	41.6304	39.6809	36.4019	CAFS_cau.58442.1	11.4135	7.64254	3.89375	16.4569	12.4882	14.8471	18.74	14.8474	14.781	CAFS_cau.20057.1	10.5004	9.4298	8.20266	33.3835	15.6739	35.9166	35.9508	29.2707	27.4
OG0005543	CAFS_CC_T_00057446	2.32727	0	0	3.11327	34.0913	0	18.9168	0.058729	0	CAFS_CC_T_00180306	2.41307	0.1661	0	5.45298	32.2225	0.313503	10.5013	0.967506	0.185957	4.74034	0.1661	0	8.56624	66.3139	0.313503	29.4181	1.02623	0.185957	CAFS_cau.58444.2	0.054346	0.105834	0.134383	3.44751	0.0775295	2.21415	3.31863	0	0	CAFS_cau.20058.1	0.178589	0.694453	0.352768	2.72929	1.09719	2.1567	8.53401	0.300248	0.284766
OG0005544	CAFS_CC_T_00057709	0.79134	1.79757	0.265826	10.082	100.216	0.771776	24.1845	0.728509	8.25454	CAFS_CC_T_00180309	1.86729	0.931301	0.553952	15.0735	143.668	2.33159	61.4396	3.04159	9.14017	2.65863	2.72887	0.819779	25.1556	243.884	3.10336	85.6241	3.7701	17.3947	CAFS_cau.58445.1	0.337531	0.163346	0.62743	7.20751	13.4943	1.63215	9.30392	3.71622	10.0685	CAFS_cau.20059.1	0.243879	0.19346	0.629151	8.47892	14.8711	1.44242	16.2368	2.55214	4.35324
OG0005546	CAFS_CC_T_00057491	0.326568	3.44152	1.43499	33.3973	0.118179	0	0.239808	0.08031	1.99486	CAFS_CC_T_00180341	1.0065	2.12237	1.90547	21.5676	0.959623	0.104927	0.527191	0.0860413	0.960533	1.33307	5.56389	3.34046	54.9649	1.0778	0.104927	0.766999	0.166351	2.95539	CAFS_cau.58471.3	0.029068	0.040438	0.855305	22.8329	0.092824	0.0235265	0.377117	3.56362	0.042893	CAFS_cau.20080.1	0.177915	0.0691605	14.393	18.1713	0.963926	2.16024	2.07335	6.75779	1.29001
OG0005547	CAFS_CC_T_00057513	0.325998	1.01013	0.0505937	4.57637	0.102929	0.918534	0.110734	0.741851	2.55882	CAFS_CC_T_00179778	0.174421	0.0687917	0	0.598856	0	0.138305	0.136741	0.153755	0.019709	0.500419	1.07892	0.0505937	5.17523	0.102929	1.05684	0.247475	0.895606	2.57853	CAFS_cau.58477.1	0	0.0281965	0.0155607	1.63017	0	0	0.273469	0.109018	0	CAFS_cau.20090.1	0.055482	0.198029	0.0561367	0.962068	0	0.101709	0.485846	0	0.452686
OG0005548	CAFS_CC_T_00057516	0	0.187177	0	0	0	0.0321067	0.105415	0.0231517	0.0212223	CAFS_CC_T_00179780	0.0180913	0.0339857	0	0	0.029349	0	0.135434	0	0.0147853	0.0180913	0.221163	0	0	0.029349	0.0321067	0.240849	0.0231517	0.0360077	CAFS_cau.58482.1	0	0.138105	0.034883	0.667183	0	4.16082	0.282762	0.402506	0.064824	CAFS_cau.20093.1	0.88216	0.829657	0.916042	2.99678	0.136951	2.29467	1.30605	0.321112	0.98341
OG0005549	CAFS_CC_T_00057531	2.99178	4.51806	9.56776	10.2909	4.27036	13.9164	6.00448	10.6602	11.5038	CAFS_CC_T_00179807	6.09285	5.56839	7.85516	21.3203	5.29122	15.9856	9.65912	11.886	9.31552	9.08463	10.0864	17.4229	31.6113	9.56157	29.902	15.6636	22.5461	20.8193	CAFS_cau.58493.1	4.46553	3.83049	11.971	8.86809	4.00999	7.20398	7.08348	5.11674	9.03634	CAFS_cau.20100.1	8.81741	3.93015	10.9725	10.0139	3.73868	7.07258	5.6643	6.46791	9.74757
OG0005550	CAFS_CC_T_00060132	9.06975	4.0174	1.63582	7.87618	6.53157	6.20443	14.1085	6.10183	4.91427	CAFS_CC_T_00182154	16.5042	8.59347	1.87308	17.4832	16.742	9.85085	20.0221	10.4354	10.0259	25.5739	12.6109	3.50891	25.3594	23.2736	16.0553	34.1305	16.5372	14.9401	CAFS_cau.58494.1	7.96775	2.71581	1.08457	6.62638	6.27677	5.76637	18.2578	4.03467	7.16461	CAFS_cau.20102.1	7.25363	3.53604	1.82069	5.26934	3.59891	4.20986	12.1604	7.07567	5.98532
OG0005552	CAFS_CC_T_00060144	0.0269407	1.07919	0.527293	13.7718	1.73231	0.667201	3.09102	0.457708	1.31747	CAFS_CC_T_00182181	0.206906	2.08821	0.762094	7.66589	1.9688	0.940042	2.26086	0.811283	3.4639	0.233847	3.1674	1.28939	21.4377	3.70112	1.60724	5.35189	1.26899	4.78137	CAFS_cau.58498.1	1.05256	0.763425	0.56509	13.5871	2.06758	0.436005	2.00016	2.2695	4.51343	CAFS_cau.20107.2	1.16366	4.12616	0.902286	22.8357	3.6954	2.12847	5.50715	6.69683	5.92067
OG0005553	CAFS_CC_T_00057547	17.2108	10.1979	6.95885	38.022	11.815	10.7804	18.7974	14.6114	11.1885	CAFS_CC_T_00179822	21.8518	10.8818	6.42227	41.3295	20.0839	12.3268	19.1847	12.6656	19.3942	39.0626	21.0797	13.3811	79.3514	31.8989	23.1072	37.9821	27.277	30.5827	CAFS_cau.58500.1	6.09095	4.5833	2.36076	13.9512	12.2985	7.62263	11.8412	6.34586	11.3688	CAFS_cau.20108.2	7.94262	4.70699	3.1964	18.6785	8.4878	7.64108	13.1883	10.8448	15.7916
OG0005554	CAFS_CC_T_00060160	0.077	0.332288	0.0399403	30.3912	0	0	1.11172	0.0585107	0	CAFS_CC_T_00182189	0	0.196236	0	32.7893	1.10082	0.467084	0.73062	0.264691	0	0.077	0.528524	0.0399403	63.1805	1.10082	0.467084	1.84234	0.323201	0	CAFS_cau.58499.1	0.169203	0.694224	0.0710743	19.9826	1.38584	0.375433	1.09597	0.221941	0.665247	CAFS_cau.20109.1	0.176038	0.28117	0.0903243	32.837	0.226158	0.388919	0.669738	0.616	0.126853
OG0005557	CAFS_CC_T_00060609	11.7782	2.41943	0.63993	76.7025	2.55563	3.96214	4.67554	3.57052	11.5989	CAFS_CC_T_00182961	7.10942	1.91839	0.782114	37.3462	1.39213	1.71546	2.54327	2.60291	3.1428	18.8876	4.33781	1.42204	114.049	3.94777	5.67761	7.21881	6.17343	14.7417	CAFS_cau.58530.1	0.354151	12.2181	0.170239	35.8951	0.477856	0.299592	2.41095	17.5366	1.04065	CAFS_cau.20135.1	1.37073	0.525625	0.840701	39.7479	1.45693	5.13562	3.07963	13.0588	5.25831
OG0005558	CAFS_CC_T_00057972	23.0694	12.2198	3.73623	30.567	10.4418	22.8811	27.4372	23.2965	20.5687	CAFS_CC_T_00180562	16.4657	7.77234	3.58544	17.5195	11.6813	16.3368	13.9839	15.088	14.2237	39.5351	19.9921	7.32167	48.0866	22.1231	39.2179	41.4211	38.3846	34.7925	CAFS_cau.58539.1	9.60323	8.23506	5.65412	25.8862	9.9211	18.9871	16.3757	16.7768	15.2075	CAFS_cau.20139.1	5.19166	7.22904	6.5643	28.3898	7.78983	13.0009	13.7624	11.6508	11.8107
OG0005559	CAFS_CC_T_00058082	0.0219767	102.775	0.0181957	1.56445	0.719389	0.825122	0.0161153	0.0379807	0.0654913	CAFS_CC_T_00182928	3.54434	528.54	0.38245	0.0212253	1.48814	1.55792	0.0943693	0.241925	1.11455	3.56631	631.315	0.400646	1.58567	2.20753	2.38304	0.110485	0.279905	1.18004	CAFS_cau.58551.1	0.03761	156.162	0.00570633	0.036069	0.019173	0.33545	0.469395	0.681894	0.783081	CAFS_cau.20155.1	179.246	1470.64	0.0180813	0.424733	0	3.46895	0.207186	2.86322	0.828867
OG0005560	CAFS_CC_T_00060660	1.90685	6.79998	2.86817	17.6982	14.2377	7.34016	11.1256	6.67242	19.8905	CAFS_CC_T_00180517	1.61349	3.59054	3.16255	15.9664	9.1825	11.3657	12.0529	9.994	8.48031	3.52034	10.3905	6.03071	33.6646	23.4202	18.7058	23.1785	16.6664	28.3708	CAFS_cau.58553.8	1.27903	2.02943	2.101	12.4061	5.78526	4.15988	10.0447	7.39879	10.3491	CAFS_cau.20158.9	1.53588	2.01378	3.24683	20.1695	13.6787	12.2605	27.3723	7.67851	9.27729
OG0005561	CAFS_CC_T_00058104	78.6419	41.1982	69.2473	109.824	34.7616	76.4885	40.0929	77.3986	41.47	CAFS_CC_T_00180727	43.2213	72.1044	39.6553	91.3974	28.4418	469.704	73.0605	350.983	98.5422	121.863	113.303	108.903	201.221	63.2034	546.193	113.153	428.382	140.012	CAFS_cau.58575.2	115.77	20.4631	118.037	117.65	40.3002	109.489	25.1038	60.3547	40.3431	CAFS_cau.20166.1	143.687	73.9653	132.305	63.2807	61.7267	172.337	73.036	93.6829	127.812
OG0005563	CAFS_CC_T_00060718	0	0	0	0	0	0	0	0	0	CAFS_CC_T_00183042	0	0	0	0.550945	0	0	0.0389637	0	0	0	0	0	0.550945	0	0	0.0389637	0	0	CAFS_cau.58580.1	0	0.02325	0	2.67353	0.07854	0.076171	0.456741	0	0.0475445	CAFS_cau.20172.1	0	0	0.080273	3.30965	0	0.0375185	1.57091	0	0
OG0005564	CAFS_CC_T_00058122	5.55802	17.2095	5.38844	27.656	21.5436	22.753	22.5543	17.6902	18.8125	CAFS_CC_T_00180749	13.514	13.6354	6.527	23.9209	14.3462	13.8353	15.8799	11.5787	15.3016	19.072	30.8449	11.9154	51.577	35.8898	36.5884	38.4342	29.2689	34.1142	CAFS_cau.58583.1	7.67159	10.1363	4.77231	18.5183	15.2969	12.4467	27.0119	14.6265	14.2635	CAFS_cau.20176.1	6.63833	14.4714	6.19188	24.4973	20.0155	15.2407	29.6142	20.6948	14.6429
OG0005567	CAFS_CC_T_00058145	0.088202	0.485521	0.00877667	0.91752	0	0	0	0	0	CAFS_CC_T_00180776	0	13.5692	0	0.587914	0.113911	0	0	0	0	0.088202	14.0547	0.00877667	1.50543	0.113911	0	0	0	0	CAFS_cau.58603.1	0.360341	0.073153	0.0128653	1.9929	0.0246625	0	0.102784	4.79762	0.149664	CAFS_cau.20187.1	0	1.45377	0.00747	0.779055	0	0	0.174566	0.880622	0.049113
OG0005568	CAFS_CC_T_00060759	5.62907	19.4685	1.58579	19.9992	11.921	38.3416	26.326	31.7479	21.0422	CAFS_CC_T_00183086	4.42503	17.0224	1.11496	11.9049	11.1059	26.5394	22.225	23.647	11.4751	10.0541	36.4909	2.70074	31.9042	23.0268	64.881	48.551	55.3949	32.5173	CAFS_cau.58609.1	7.71663	18.1752	3.2633	18.5083	18.3756	37.5956	33.2635	25.5065	11.2263	CAFS_cau.20194.1	7.24143	7.91685	1.95305	19.0985	16.8459	27.3908	32.1017	25.2616	8.58572
OG0005569	CAFS_CC_T_00183100	4.29142	13.92	0.29294	0.726102	11.5523	320.643	3.29547	402.558	14.8496	CAFS_CC_T_00060776	1.24449	17.9538	0.325887	0.0686103	6.237	160.21	1.77161	137.693	22.6194	5.53592	31.8738	0.618827	0.794713	17.7893	480.853	5.06708	540.251	37.469	CAFS_cau.20197.1	0.719784	6.60714	1.32882	3.89106	46.2365	29.3117	2.35843	38.5679	23.3053	CAFS_cau.58613.7	0.169903	0.328116	0.166735	8.57505	2.12039	81.2102	1.59725	17.9554	75.606
OG0005570	CAFS_CC_T_00060784	8.52449	5.03254	1.69853	9.88446	8.75854	10.3696	23.912	11.0975	6.8047	CAFS_CC_T_00183112	14.8088	16.6072	4.09662	19.7584	12.1736	20.4499	19.3944	21.1727	12.6627	23.3333	21.6397	5.79515	29.6428	20.9321	30.8195	43.3064	32.2702	19.4674	CAFS_cau.58615.1	6.29749	3.35344	2.81407	5.96791	3.68623	6.76056	14.0625	6.72801	8.9307	CAFS_cau.20198.1	9.78274	8.70843	8.10649	11.5233	4.73422	10.3173	14.4332	9.13086	9.26255
OG0005571	CAFS_CC_T_00058231	0.109744	0	0.040621	0	0.0162853	0.412513	17.1224	0.35495	0.254128	CAFS_CC_T_00180872	0.02454	0.102159	0.607666	0.517931	0.745639	0.857092	25.5673	0.763213	0.175831	0.134284	0.102159	0.648287	0.517931	0.761925	1.26961	42.6898	1.11816	0.429959	CAFS_cau.58626.1	0.166346	0.164089	0.689841	1.39347	0.905859	0.400336	28.5694	0.824603	0.610055	CAFS_cau.20211.1	0	0.0630785	0.395512	2.09937	0.176917	0.943372	21.2602	0.65701	0.424239
OG0005572	CAFS_CC_T_00058271	0	0	0	2.03835	0	0	0.129901	0	0	CAFS_CC_T_00180916	0	0	0	1.32434	0	0	0	0	0	0	0	0	3.3627	0	0	0.129901	0	0	CAFS_cau.58640.1	0	0.026726	0	11.8821	0	0	0.200768	0	0	CAFS_cau.20219.1	0.059452	0	0	8.18579	0	0	0.491075	0	0
OG0005573	CAFS_CC_T_00060835	22.8118	7.54348	3.17161	30.6627	5.19448	5.73534	8.52042	6.73188	8.36331	CAFS_CC_T_00183175	17.1408	2.20034	0.716985	27.3281	3.66522	3.30077	8.44037	4.37268	7.98087	39.9526	9.74382	3.88859	57.9908	8.8597	9.03611	16.9608	11.1046	16.3442	CAFS_cau.58641.1	6.57929	9.89439	2.72503	10.6285	8.06939	3.54339	12.4668	9.09081	7.48823	CAFS_cau.20220.1	8.28353	10.3067	3.57038	11.2567	7.52567	5.43569	14.2411	5.25541	13.0665
OG0005574	CAFS_CC_T_00058288	14.5564	20.7777	5.78094	83.892	27.0903	39.8246	36.8861	36.6796	24.9108	CAFS_CC_T_00180938	22.9223	25.5967	4.22262	48.0458	28.5489	45.8316	44.6428	42.5201	29.8492	37.4787	46.3744	10.0036	131.938	55.6392	85.6562	81.529	79.1996	54.7599	CAFS_cau.58650.3	15.3179	15.046	20.6365	108.127	20.6101	62.1797	44.7021	50.0054	25.1223	CAFS_cau.20234.2	14.7349	15.8272	11.5954	63.5779	19.5263	60.2509	56.3703	56.7907	22.0666
OG0005575	CAFS_CC_T_00060863	0.106433	0	0	0	0.0870553	0	0.026112	0	0.0453017	CAFS_CC_T_00183211	0	0.271282	0	0	0	0	0.145483	0	0	0.106433	0.271282	0	0	0.0870553	0	0.171595	0	0.0453017	CAFS_cau.58651.1	0	0	0.00931133	0.904585	0.0948605	0.846755	0	0	0	CAFS_cau.20235.1	0	0	0	0	0	0	0.17733	0	0.049824
OG0005577	CAFS_CC_T_00058352	11.991	12.6224	2.33793	24.8041	27.1467	16.9737	67.4274	21.444	12.3528	CAFS_CC_T_00180994	13.2884	9.99605	3.40609	14.3611	34.8644	7.4619	34.0893	9.25472	12.2665	25.2794	22.6185	5.74402	39.1653	62.0111	24.4356	101.517	30.6987	24.6192	CAFS_cau.58672.1	10.6916	3.79252	1.51569	8.31164	15.8112	11.9449	74.7383	9.01455	6.50032	CAFS_cau.20256.3	33.0346	7.57678	3.56885	14.238	13.3931	26.4769	39.3502	20.9653	11.5631
OG0005580	CAFS_CC_T_00060977	0.110602	10.4264	0.341836	4.93936	1.57593	0.605846	2.71964	0.35562	0.799884	CAFS_CC_T_00183298	0.16157	12.3045	0.940206	26.5226	2.11369	0.403127	3.50011	0.535711	2.54612	0.272172	22.7309	1.28204	31.462	3.68962	1.00897	6.21974	0.891331	3.34601	CAFS_cau.58685.1	36.4598	4.59543	0.102718	6.46646	0.104266	1.15641	3.66123	15.1206	0.378501	CAFS_cau.20269.1	8.48028	4.33301	0.608541	22.2204	3.098	11.0807	17.2954	16.1047	10.4141
OG0005581	CAFS_CC_T_00060999	0.034888	0	0	2.28452	0	0	0	0	0	CAFS_CC_T_00183321	0.322442	0.016546	0	0.355858	0.0115927	0	0.068855	0	0.0172653	0.35733	0.016546	0	2.64037	0.0115927	0	0.068855	0	0.0172653	CAFS_cau.58697.1	0	0	0	0.840383	0	0	0.107737	0	0.097939	CAFS_cau.20282.1	0	0	0	1.06349	0	0	0.113041	0	0
OG0005584	CAFS_CC_T_00061020	2.41828	2.78925	0.854477	5.86513	3.1865	5.50193	11.1215	5.40853	3.09301	CAFS_CC_T_00183340	5.60501	6.98905	0.337391	5.48053	5.10984	11.9641	15.677	10.3318	1.34467	8.02329	9.7783	1.19187	11.3457	8.29633	17.466	26.7984	15.7403	4.43768	CAFS_cau.58709.1	0.473636	0.519056	0.264999	3.5525	1.98612	3.94576	2.14065	1.88353	1.08773	CAFS_cau.20295.1	0.935929	2.14353	0.176635	1.23846	3.2798	4.35362	2.91931	7.90299	0.44208
OG0005586	CAFS_CC_T_00061036	2.84658	7.43724	0.717512	6.42086	5.40008	29.6831	12.4762	22.2568	8.20087	CAFS_CC_T_00183356	2.85038	9.21004	1.91603	9.36341	6.53998	35.1996	18.9748	22.2382	15.6237	5.69695	16.6473	2.63354	15.7843	11.9401	64.8827	31.451	44.495	23.8246	CAFS_cau.58726.1	2.31343	0.716154	1.44134	5.71417	4.07612	17.888	65.7836	8.46272	5.47266	CAFS_cau.20308.1	3.83231	5.35382	3.80237	12.2351	6.57352	45.0815	44.5237	20.1398	12.8136
OG0005589	CAFS_CC_T_00061044	0	0	0	0.772101	0	0	0	0	0	CAFS_CC_T_00183363	0	0.038964	0	1.31964	0	0	0	0	0	0	0.038964	0	2.09174	0	0	0	0	0	CAFS_cau.58729.1	0	0	0	0.551956	0	0	0.097302	0	0	CAFS_cau.20313.1	0.095452	0	0	0	0	0	0	0	0
OG0005590	CAFS_CC_T_00061058	1.86771	9.35331	37.1531	10.2672	13.8627	5.14798	10.1528	6.41696	8.64742	CAFS_CC_T_00183383	0.119484	4.91582	0.18205	14.2919	7.52746	0.054771	2.38329	0.0563163	1.23832	1.98719	14.2691	37.3352	24.5591	21.3902	5.20275	12.5361	6.47328	9.88575	CAFS_cau.58735.1	5.31913	9.24104	8.01941	23.6913	8.20518	13.1919	38.3296	23.996	11.9126	CAFS_cau.20319.2	4.68895	8.65911	1.0925	6.78735	5.14884	5.96576	14.0438	10.9281	2.13339
OG0005593	CAFS_CC_T_00061081	72.5801	32.2395	16.2088	418.042	21.3935	26.3467	0.878179	28.7818	323.615	CAFS_CC_T_00183400	30.9275	1.41092	33.3997	72.3979	50.2245	0.88654	3.7798	0.0301877	9.21231	103.508	33.6504	49.6085	490.44	71.618	27.2332	4.65798	28.812	332.827	CAFS_cau.58747.1	4.5432	4.74336	9.47125	318.968	127.793	103.117	25.1694	4.64171	1165.89	CAFS_cau.20327.1	3.74848	1.77862	6.57916	62.7562	50.4088	1.41113	0.752318	0.542753	6.88525
OG0005597	CAFS_CC_T_00058522	105.018	68.8021	211.797	558.393	87.4521	240.2	107.76	202.238	200.792	CAFS_CC_T_00182826	64.3724	29.1589	102.599	300.109	35.6248	90.664	36.2529	88.4683	78.5922	169.39	97.9611	314.396	858.502	123.077	330.864	144.013	290.706	279.384	CAFS_cau.58767.1	18.855	23.9133	25.7836	189.816	19.8814	40.2033	18.7957	27.6857	32.7781	CAFS_cau.20350.1	37.4603	43.776	254.434	312.257	41.5572	64.7984	16.4157	55.0039	70.7881
OG0005599	CAFS_CC_T_00061170	3.23739	2.89833	1.87058	8.29446	3.37336	5.1486	3.02358	5.69401	7.82379	CAFS_CC_T_00183476	4.71404	4.88295	0.620386	14.2301	5.48672	8.98799	9.90411	7.1557	8.2939	7.95143	7.78128	2.49096	22.5245	8.86009	14.1366	12.9277	12.8497	16.1177	CAFS_cau.58778.1	11.3097	3.89534	12.442	10.6295	7.61723	4.91971	7.18748	7.49504	10.1229	CAFS_cau.20358.1	2.49018	3.71005	2.06288	9.74901	2.23524	4.52388	5.10733	5.08169	7.42803
OG0005601	CAFS_CC_T_00058554	3.28259	7.56928	1.77739	14.676	6.24818	14.0947	15.204	11.9362	8.55339	CAFS_CC_T_00181194	1.70013	4.7949	1.5157	16.771	7.59951	14.6027	12.3133	10.6314	7.13153	4.98272	12.3642	3.2931	31.4471	13.8477	28.6974	27.5172	22.5676	15.6849	CAFS_cau.58809.1	7.21641	18.7378	4.19172	26.3954	7.42917	17.1637	23.1035	15.5817	7.48534	CAFS_cau.20375.1	2.99057	3.90373	7.08301	15.3855	3.70353	10.3098	17.7681	9.82426	5.69024
OG0005602	CAFS_CC_T_00058584	1.01388	12.7196	3.89473	29.5886	19.585	7.35132	16.1086	7.04858	27.8161	CAFS_CC_T_00182779	0.48567	6.23709	1.85866	14.639	8.19774	4.83089	8.31554	4.07441	20.1808	1.49955	18.9567	5.75339	44.2275	27.7828	12.1822	24.4242	11.123	47.9969	CAFS_cau.58823.9	4.00424	13.1467	3.32846	24.0592	5.85654	9.42101	18.3919	15.0252	25.3417	CAFS_cau.20386.10	6.33313	31.3367	9.13139	36.729	10.9913	11.2096	22.9406	27.5209	52.0779
OG0005606	CAFS_CC_T_00061311	1.52678	1.11872	12.8058	50.0199	2.66525	4.25725	1.75086	4.1626	7.07046	CAFS_CC_T_00183600	2.51582	2.83381	5.21254	41.5981	2.11105	4.65695	1.50267	4.1705	5.27154	4.04259	3.95253	18.0184	91.618	4.7763	8.9142	3.25353	8.3331	12.342	CAFS_cau.58850.1	1.55808	8.88498	11.4337	50.1901	3.06347	5.38809	4.85608	3.34139	11.5899	CAFS_cau.20421.1	0	0.274888	0.767386	20.5285	0.777636	1.25262	1.15408	1.71896	1.95315
OG0005608	CAFS_CC_T_00061314	2.62493	1.35987	1.34661	36.0029	2.94091	3.92661	6.46246	2.07995	7.75663	CAFS_CC_T_00183604	4.03604	2.67311	2.04133	22.7459	2.98873	2.93957	5.6211	2.68479	10.2334	6.66097	4.03298	3.38794	58.7488	5.92964	6.86618	12.0836	4.76474	17.99	CAFS_cau.58856.1	0.798209	0.476992	0.979937	44.1446	1.58942	2.6774	5.61838	1.92997	2.49556	CAFS_cau.20428.1	3.57601	0.774347	1.93454	34.7972	2.10839	6.91137	5.3641	3.43973	9.05332
OG0005610	CAFS_CC_T_00030387	4.30853	4.15989	2.36497	17.4387	4.38384	6.42149	11.8999	5.92088	8.97184	CAFS_CC_T_00148299	4.61741	5.22713	0.641397	10.3365	13.1569	28.6553	5.52409	29.2164	8.08109	8.92594	9.38702	3.00637	27.7752	17.5407	35.0768	17.424	35.1373	17.0529	CAFS_cau.49429.3	4.11909	6.29424	2.54675	24.7138	7.68099	30.1063	7.97095	19.0485	94.2627	CAFS_cau.2043.1	5.6444	0.218593	0.226961	2.58917	0.582704	2.93897	2.09143	5.4412	0.380412
OG0005613	CAFS_CC_T_00059075	21.7728	16.3835	70.8822	23.7909	26.7862	18.7699	22.6482	18.8564	28.7539	CAFS_CC_T_00181475	17.4556	12.977	70.1605	26.8498	22.5067	15.4449	18.2653	17.0247	21.9007	39.2284	29.3605	141.043	50.6407	49.2929	34.2148	40.9134	35.8812	50.6546	CAFS_cau.58886.1	15.8294	10.5338	38.007	33.2215	41.0322	24.1294	20.3797	22.4771	31.7792	CAFS_cau.20471.2	14.196	12.7501	114.529	28.9995	43.0723	19.0715	26.3767	19.4575	47.3642
OG0005616	CAFS_CC_T_00059068	0	0	0	0	0	0	0	0	0	CAFS_CC_T_00181464	0	0	0	0	0	0	0	0	0	0	0	0	0	0	0	0	0	0	CAFS_cau.58897.1	0	0	0	0	0	0	0	0	0	CAFS_cau.20483.1	0	0	0	0	0	0	0.230039	0	0
OG0005617	CAFS_CC_T_00059032	0	1.01299	0	1.14737	0	0	0	0	0	CAFS_CC_T_00181422	0	0.0221813	0	1.16243	0	0	0	0	0	0	1.03517	0	2.30979	0	0	0	0	0	CAFS_cau.58921.1	0	0	0	9.60814	0	0	0	0.0387675	0	CAFS_cau.20489.2	0.083713	0.0237795	0.037935	14.7082	0.374454	0.071644	0.31347	6.45597	0.0875345
OG0005619	CAFS_CC_T_00059020	3.35424	5.61234	1.03041	24.2296	7.34771	5.9341	11.2678	6.04994	5.41006	CAFS_CC_T_00181410	2.46477	3.65857	2.79874	15.7285	5.40399	3.40795	5.4292	3.42883	5.33421	5.81901	9.27091	3.82914	39.9581	12.7517	9.34205	16.697	9.47877	10.7443	CAFS_cau.58926.1	1.96654	2.56725	6.52969	17.5341	6.97702	6.12427	12.5044	6.99319	3.18863	CAFS_cau.20498.1	1.51469	1.46609	2.16149	16.4309	3.35255	3.50389	5.00343	3.92195	2.83274
OG0005622	CAFS_CC_T_00061586	0	0	0	0.0501093	0	0.012357	0.00887567	0.054075	0	CAFS_CC_T_00183738	0	0.012665	0	0.100266	0	0	0.100634	0.012174	0	0	0.012665	0	0.150376	0	0.012357	0.109509	0.066249	0	CAFS_cau.58950.3	0	0	0	0.0057955	0.16683	0.010824	0.205537	0	0	CAFS_cau.20523.1	0.10183	0	0	0.006451	0.0488025	0.0713975	1.81199	7.07957	0.0452225
OG0005626	CAFS_CC_T_00058914	25.5279	12.3503	14.3219	17.0524	14.1867	28.2384	20.4653	22.8779	31.9348	CAFS_CC_T_00183882	11.4916	5.61712	1.85979	14.5552	8.66551	7.98929	10.5956	9.03586	9.71857	37.0194	17.9675	16.1817	31.6076	22.8522	36.2277	31.0609	31.9138	41.6534	CAFS_cau.59003.1	15.8994	16.454	25.3643	15.6821	16.2047	14.6903	8.46727	11.7666	25.3719	CAFS_cau.20635.1	9.19301	6.29728	5.99223	15.7444	10.747	11.2265	11.7622	10.0749	13.1324
OG0005627	CAFS_CC_T_00061514	8.31679	9.78881	5.55523	43.4727	14.3961	24.4982	14.1771	20.2675	27.8057	CAFS_CC_T_00181523	11.9517	7.89801	8.52877	29.5948	17.8146	14.7558	13.1428	11.8611	30.6245	20.2685	17.6868	14.084	73.0674	32.2107	39.254	27.3199	32.1286	58.4302	CAFS_cau.59011.1	5.85754	3.54613	2.30612	13.8388	4.78794	6.52717	5.49463	3.59931	10.4793	CAFS_cau.20642.1	5.75364	5.60475	11.9113	13.4237	14.0901	7.93413	11.6557	6.46946	21.816
OG0005640	CAFS_CC_T_00065734	1.23307	6.39733	2.50355	8.54042	4.04955	11.8975	10.9454	8.92723	7.10404	CAFS_CC_T_00186454	0.91221	5.92304	2.37523	12.6429	4.91146	15.393	6.86838	10.0812	8.51758	2.14528	12.3204	4.87878	21.1833	8.96101	27.2904	17.8138	19.0085	15.6216	CAFS_cau.59221.1	10.5661	4.03438	3.54821	8.00703	4.1924	5.80924	6.0965	10.7338	3.88551	CAFS_cau.20860.1	2.98175	1.73194	1.5699	5.86775	3.77415	4.15616	6.75029	5.48366	5.33317
OG0005645	CAFS_CC_T_00064347	1500.61	780.416	809.811	413.091	1224.21	858.859	1074.54	980.883	865.921	CAFS_CC_T_00186589	1553.04	809.657	709.98	312.82	1020.36	799.796	902.865	909.89	639.89	3053.65	1590.07	1519.79	725.911	2244.57	1658.66	1977.41	1890.77	1505.81	CAFS_cau.59256.1	1074.21	552.485	615.154	327.892	1838.68	825.284	851.879	971.857	870.768	CAFS_cau.20903.1	942.314	845.704	717.183	440.003	1537.49	942.483	559.25	1103.45	724.124
OG0005648	CAFS_CC_T_00062002	4.80335	5.33752	0.300655	2.38835	0.404091	4.39465	17.2898	2.65738	7.89485	CAFS_CC_T_00184581	4.05023	4.30104	0.307555	1.99213	8.09569	4.16836	16.747	3.03523	13.3882	8.85358	9.63856	0.60821	4.38048	8.49978	8.56301	34.0368	5.69261	21.283	CAFS_cau.59267.1	7.13434	0.638933	0.273305	4.09183	2.00517	1.83235	24.2575	5.50614	3.07681	CAFS_cau.20929.1	14.6682	1.31715	0.698454	4.9319	3.26397	3.09905	26.1267	15.7528	25.4281
OG0005650	CAFS_CC_T_00064368	3.83348	2.61526	0.167655	54.8427	15.971	4.72033	4.75002	9.70141	3.93497	CAFS_CC_T_00186622	6.99999	2.71991	0.18903	18.59	3.43228	4.53081	2.97941	3.91319	2.69676	10.8335	5.33517	0.356685	73.4327	19.4032	9.25114	7.72943	13.6146	6.63173	CAFS_cau.59273.1	1.3126	0.128115	1.08093	21.0982	3.59202	1.60285	5.38133	0.441506	5.0607	CAFS_cau.20934.1	0.989662	0.412766	0.330423	8.94418	1.68778	5.12212	1.21371	1.43179	0.237808
OG0005652	CAFS_CC_T_00062133	4.6866	18.073	3.22597	16.4967	16.1101	28.4212	12.3733	22.6335	15.4391	CAFS_CC_T_00184770	7.03155	9.59829	0.968147	27.7578	4.7769	5.38528	5.06967	4.51057	4.80917	11.7181	27.6713	4.19412	44.2545	20.887	33.8065	17.443	27.144	20.2482	CAFS_cau.59295.1	25.6626	7.75827	6.47529	14.4526	6.97392	19.2879	23.5134	15.0628	9.18637	CAFS_cau.20960.1	11.7502	17.8902	1.50715	22.883	3.95422	8.41378	5.17002	14.5348	8.88162
OG0005653	CAFS_CC_T_00062158	3.23187	4.71939	3.17355	14.931	3.98945	5.06368	6.17781	5.28265	5.93712	CAFS_CC_T_00184724	8.49168	6.65828	5.29003	19.7473	8.87635	8.24772	10.4962	10.7321	10.6827	11.7235	11.3777	8.46359	34.6783	12.8658	13.3114	16.674	16.0148	16.6198	CAFS_cau.59305.1	2.28374	3.69348	8.28158	16.5061	3.86456	4.89244	3.61873	4.10911	3.97626	CAFS_cau.20965.1	1.55811	1.73474	3.74132	20.9399	2.36564	3.58112	3.92214	3.02026	3.48238
OG0005654	CAFS_CC_T_00064433	1.33264	0.275539	4.16752	3.51442	28.3095	3.89256	3.15015	2.74021	1.61209	CAFS_CC_T_00186734	8.18256	4.50458	4.77773	39.9645	53.0823	1.53326	78.5449	0.854944	9.85715	9.5152	4.78011	8.94525	43.479	81.3919	5.42583	81.6951	3.59515	11.4692	CAFS_cau.59320.1	0.404896	0.069449	2.39344	1.7361	4.22647	0.410207	1.926	0.003848	0.0881575	CAFS_cau.20978.1	6.31015	8.77562	1.43871	10.342	35.064	0.875551	33.3321	3.4814	19.751
OG0005655	CAFS_CC_T_00062171	21.866	24.4679	67.8359	73.3539	22.7905	19.3356	10.4327	22.0459	40.8243	CAFS_CC_T_00184807	13.2109	19.9562	124.02	93.8746	29.5598	16.671	13.7069	19.784	45.4427	35.0769	44.4241	191.856	167.228	52.3503	36.0067	24.1396	41.83	86.267	CAFS_cau.59323.1	2.17782	4.04875	51.8105	22.0163	43.0759	3.97284	2.80053	6.70599	28.4041	CAFS_cau.20980.2	5.50073	20.6419	109.572	70.7053	68.3076	13.0536	12.1443	29.7986	53.1611
OG0005656	CAFS_CC_T_00064484	1.05394	6.32826	0.808978	5.62825	13.009	0.574814	31.6457	0.246316	1.5691	CAFS_CC_T_00186778	1.04227	4.72036	1.16677	15.0999	24.7424	0.579711	29.5328	0.653059	12.1486	2.09621	11.0486	1.97575	20.7281	37.7513	1.15453	61.1786	0.899375	13.7177	CAFS_cau.59339.3	2.04187	4.98595	0.321826	5.26404	5.04127	1.51664	21.4489	0.672756	0.400037	CAFS_cau.21006.3	1.19172	13.6994	2.34249	18.2748	11.7076	5.06704	39.0553	4.71823	18.1772
OG0005659	CAFS_CC_T_00064634	13.8829	17.5585	18.5723	15.9843	83.7509	35.4154	89.0896	27.248	64.9632	CAFS_CC_T_00186913	17.6491	17.3302	545.389	15.0906	168.433	32.836	67.0508	27.5651	277.495	31.532	34.8887	563.961	31.0749	252.184	68.2514	156.14	54.8131	342.458	CAFS_cau.59390.14	10.5163	13.24	11.7143	19.3176	45.3996	40.178	122.435	28.5507	66.8876	CAFS_cau.21045.5	10.1762	60.9753	312.131	21.3733	48.0847	44.1816	96.2037	33.643	147.565
OG0005660	CAFS_CC_T_00062323	0	0	0	16.6565	0.038074	0	0.0890647	0	0	CAFS_CC_T_00184922	0.165631	0.0186473	0.0133893	37.4809	0	0.0338243	0.336422	0.0562107	0.422057	0.165631	0.0186473	0.0133893	54.1375	0.038074	0.0338243	0.425487	0.0562107	0.422057	CAFS_cau.59391.1	0.19214	0.001006	0.001801	19.5261	0	0.0064495	0.165738	0	0	CAFS_cau.21046.2	1.11098	0.044621	0.0138833	82.7274	0.053101	0.673914	0.800357	0.0393015	0.0627375
OG0005661	CAFS_CC_T_00062325	1.9974	10.2898	20.4045	5.37261	8.31201	10.3653	8.49563	7.06236	11.3896	CAFS_CC_T_00184925	1.46775	15.7899	4.79311	9.16706	12.74	40.3444	21.0799	25.3985	12.4259	3.46515	26.0796	25.1976	14.5397	21.052	50.7097	29.5755	32.4608	23.8155	CAFS_cau.59393.1	9.35697	16.7177	2.73613	5.56924	5.93747	6.4251	7.29232	30.0216	8.77208	CAFS_cau.21047.1	9.82541	10.417	4.10323	9.02982	17.0529	25.1673	24.8514	17.957	13.437
OG0005662	CAFS_CC_T_00064635	1.36306	2.15165	4.55854	1.85705	1.15197	0.391691	0.526864	0.617903	3.05434	CAFS_CC_T_00186932	6.22227	5.39497	10.652	1.96175	7.72048	4.96909	7.10011	5.19224	4.59916	7.58534	7.54662	15.2105	3.81879	8.87245	5.36078	7.62697	5.81015	7.6535	CAFS_cau.59394.3	0.515636	7.32387	1.05554	1.12902	0.909368	2.63826	0.313573	1.39449	1.09263	CAFS_cau.21049.1	2.41486	13.9084	10.7543	9.82503	1.19642	6.32807	3.22012	8.52215	15.289
OG0005664	CAFS_CC_T_00062341	6.87372	7.20859	2.03838	16.7015	6.83018	10.2027	9.18434	12.8172	10.1395	CAFS_CC_T_00184934	2.78167	7.00521	1.93364	13.5978	5.69533	13.7297	9.42831	13.78	9.22824	9.65539	14.2138	3.97202	30.2993	12.5255	23.9323	18.6126	26.5972	19.3678	CAFS_cau.59398.1	4.24112	54.7515	6.5926	16.1774	3.78219	17.1051	8.19901	9.22803	6.71481	CAFS_cau.21055.1	6.18645	69.5201	4.15945	21.2507	5.11703	16.5435	14.7807	19.1055	8.47662
OG0005668	CAFS_CC_T_00062445	1.82062	17.0412	0.465818	1.11323	2.96431	16.295	4.98954	13.964	7.65318	CAFS_CC_T_00185025	0.342626	2.47536	0.760358	2.44577	1.97086	14.4297	5.05152	13.2979	4.67365	2.16325	19.5166	1.22618	3.55901	4.93517	30.7247	10.0411	27.2619	12.3268	CAFS_cau.59432.1	1.50526	1.38344	2.6283	3.38003	1.67992	30.6091	1.47395	23.2234	3.23914	CAFS_cau.21092.1	0	0	0	0	0	0.387342	0.401112	0	0.130853
OG0005670	CAFS_CC_T_00064732	1.87427	13.5062	1.10562	8.60149	9.42349	15.4434	13.8468	13.5371	6.36239	CAFS_CC_T_00187029	3.16952	8.1567	1.45292	11.6034	8.30864	15.3358	14.8675	12.0008	8.85686	5.04379	21.6629	2.55854	20.2048	17.7321	30.7791	28.7143	25.538	15.2192	CAFS_cau.59436.1	5.33717	1.98526	0.597544	2.19744	5.43265	6.16476	12.3758	6.40827	2.14911	CAFS_cau.21095.1	8.39161	5.82505	3.69242	16.7637	7.9264	17.1631	34.0647	14.4223	9.98904
OG0005672	CAFS_CC_T_00061805	1.5941	2.21171	0	0.0527673	1.56843	0	4.66097	0	0.926004	CAFS_CC_T_00187143	21.6638	0.418705	0	1.04275	3.05891	0	5.82294	0	5.14795	23.2579	2.63041	0	1.09552	4.62734	0	10.4839	0	6.07395	CAFS_cau.59477.1	0	1.00475	0.062161	0.100576	1.46712	0.0214715	2.12932	0.0002985	0.067425	CAFS_cau.21119.1	20.6202	5.63123	0.0609907	0.933567	3.69352	1.20074	5.77358	1.517	0.521528
OG0005674	CAFS_CC_T_00061800	0	0	0	1.57235	0	0	0.108144	0	0	CAFS_CC_T_00187146	0	0	0	1.69806	0	0	0	0	0	0	0	0	3.27041	0	0	0.108144	0	0	CAFS_cau.59488.1	0	0	0	0.524112	0	0	0.0001085	0	0.0003755	CAFS_cau.21129.1	0	0.0252605	0	4.34898	0	0	0.142	0	0
OG0005677	CAFS_CC_T_00062545	18.6485	8.12216	7.8948	19.6228	11.4209	19.8666	15.9255	20.4192	24.301	CAFS_CC_T_00185110	18.759	7.37382	4.00923	16.2305	10.7953	16.0822	13.5628	14.4331	15.6429	37.4075	15.496	11.904	35.8533	22.2161	35.9488	29.4883	34.8523	39.9438	CAFS_cau.59506.1	1.18296	1.03762	7.37033	3.85175	3.6966	2.71931	1.32624	2.46975	6.31549	CAFS_cau.21146.1	11.6783	8.07489	15.9006	15.551	16.2825	21.154	18.7704	20.2266	24.0471
OG0005678	CAFS_CC_T_00062575	30.4138	17.5596	8.04572	34.2798	5.98101	37.9639	16.8572	33.2497	64.2819	CAFS_CC_T_00185129	58.5553	26.4843	9.05219	39.4551	13.7736	31.9319	36.7084	32.3155	19.7834	88.9692	44.044	17.0979	73.7349	19.7546	69.8958	53.5656	65.5652	84.0653	CAFS_cau.59520.2	9.81651	3.00196	6.8119	33.4535	8.57925	10.2751	7.97078	24.9518	32.5311	CAFS_cau.21159.3	5.32588	5.45566	9.27481	42.0528	14.0468	17.3211	13.4679	31.1456	26.5834
OG0005679	CAFS_CC_T_00064870	9.2712	9.33473	18.4652	14.4937	15.8939	14.8587	10.09	10.2792	50.9594	CAFS_CC_T_00187201	49.961	18.1392	9.7741	22.0592	53.4758	70.1086	46.9805	52.0626	44.2818	59.2322	27.4739	28.2393	36.5529	69.3697	84.9673	57.0706	62.3417	95.2413	CAFS_cau.59521.1	13.0943	1.39617	15.482	9.41351	12.2328	9.50472	5.72635	5.61167	25.9536	CAFS_cau.21160.2	12.9521	3.6247	6.59462	38.9225	17.9569	27.8792	27.4852	13.4182	24.9022
OG0005681	CAFS_CC_T_00064875	8.04584	9.38114	1.14476	22.4566	11.393	13.4241	17.7482	14.4831	7.23316	CAFS_CC_T_00187210	5.01737	11.3938	2.40428	26.8613	14.8349	22.6944	28.4077	18.9628	12.2062	13.0632	20.775	3.54905	49.3179	26.2279	36.1186	46.1558	33.4459	19.4394	CAFS_cau.59524.1	9.60052	7.94973	3.66166	37.6635	15.4546	21.7376	37.5423	27.902	14.1246	CAFS_cau.21165.1	4.28488	3.75436	1.92592	21.7289	8.57742	9.41126	19.9805	15.5808	7.34563
OG0005682	CAFS_CC_T_00062607	2.33805	6.01783	0.264053	4.23995	3.17003	7.34784	8.49235	7.20717	4.51776	CAFS_CC_T_00185165	2.23401	8.72127	0.337881	5.24282	1.81794	11.6645	5.73165	7.84779	8.53234	4.57206	14.7391	0.601933	9.48276	4.98797	19.0123	14.224	15.055	13.0501	CAFS_cau.59525.25	13.5584	0.472643	0.536828	9.9946	2.64489	4.85227	9.37989	12.4962	3.00789	CAFS_cau.21167.4	6.70372	0.855594	0.936726	5.05777	3.54724	8.06794	8.85822	8.6917	8.76709
OG0005685	CAFS_CC_T_00062644	7.00009	7.72566	1.94995	12.5035	7.53014	13.8876	10.9957	11.3523	9.41961	CAFS_CC_T_00185207	3.53701	4.1485	0.828543	6.52284	5.36006	7.65618	6.38869	7.11521	4.54473	10.5371	11.8742	2.7785	19.0263	12.8902	21.5438	17.3844	18.4675	13.9643	CAFS_cau.59533.2	8.88283	7.45344	3.23967	11.8842	7.9879	11.4315	12.6434	10.0419	8.46313	CAFS_cau.21182.2	3.10647	5.09659	1.35959	10.1133	5.3366	12.6109	12.3889	8.23988	3.517
OG0005686	CAFS_CC_T_00062653	31.4262	32.1544	14.2036	55.4972	38.0931	76.2523	46.9838	76.6862	34.1527	CAFS_CC_T_00185222	32.8578	30.5919	11.1245	54.6021	34.8193	81.1152	47.067	79.9009	30.7575	64.284	62.7463	25.3281	110.099	72.9124	157.368	94.0508	156.587	64.9102	CAFS_cau.59535.1	14.53	19.1267	20.7424	66.4157	39.986	90.1014	56.4241	72.1622	24.8548	CAFS_cau.21184.1	9.91346	12.2926	25.2543	44.6551	15.9948	75.057	31.9984	50.4272	16.2562
OG0005687	CAFS_CC_T_00064921	7.79197	0.647059	6683.01	0.39836	729.796	2.51948	5.69269	2.11115	195.746	CAFS_CC_T_00187230	26.5669	2.07427	2146.14	2.13716	290.614	0.284456	1.81632	0.038695	11.8769	34.3589	2.72133	8829.15	2.53552	1020.41	2.80394	7.50901	2.14984	207.623	CAFS_cau.59536.1	0.292016	0.688629	356.715	1.49724	35.1439	3.5355	15.1362	0	1169.08	CAFS_cau.21185.1	11.1951	4.27447	14.4171	0.128038	5.78862	0.79127	1.302	0	0.416447
OG0005688	CAFS_CC_T_00062659	1.09386	0.632992	0	83.5222	0.0362457	1.63559	0.129877	4.14899	0.379667	CAFS_CC_T_00185223	0.238008	0	0.232072	52.9865	0.881037	0.0428267	0	0	0.081525	1.33186	0.632992	0.232072	136.509	0.917283	1.67842	0.129877	4.14899	0.461192	CAFS_cau.59537.1	0	0	0.059855	72.102	0	0	0.993563	0	0.032383	CAFS_cau.21186.1	0	0.023028	0.0612527	31.3812	0.100175	0.019003	0.624514	0	0.091655
OG0005689	CAFS_CC_T_00064925	0.264847	0.015731	0.00911467	74.6455	0	0.0169343	0.042575	0.0171787	0.0769023	CAFS_CC_T_00187240	1.06993	0.010678	0.0741823	148.035	0	0.0160527	0.0348367	0.0144413	0.563565	1.33478	0.026409	0.083297	222.68	0	0.032987	0.0774117	0.03162	0.640467	CAFS_cau.59538.1	0.102124	0.105083	0.0576843	119.634	0.048936	0	0.697317	0.0714665	0	CAFS_cau.21188.1	0	0.029391	0.149128	77.5269	0	0	0.714797	0.121545	0.0192415
OG0005692	CAFS_CC_T_00064963	0	0	0	1.01259	0	0	0.080889	0	0	CAFS_CC_T_00187272	0	0	0	1.67811	0	0	0	0	0	0	0	0	2.6907	0	0	0.080889	0	0	CAFS_cau.59575.1	0	0	0	1.97106	0	0	0	0.367309	0	CAFS_cau.21228.1	0	0	0.0612063	2.00692	0	0	0	0	0
OG0005694	CAFS_CC_T_00064964	0	0.746159	0.0851703	1.58684	0.019794	0	0.035571	0.0269073	0	CAFS_CC_T_00187274	0.385108	0.34893	0	0.139667	0	0	0	0	0	0.385108	1.09509	0.0851703	1.72651	0.019794	0	0.035571	0.0269073	0	CAFS_cau.59577.1	0.333033	0.603903	0.0927683	1.05966	0.301158	0.01568	0.101084	0.0871695	0.0403555	CAFS_cau.21230.1	2.56081	1.33547	1.12039	0	0.535249	0	0.083127	0.0300165	0.233188
OG0005695	CAFS_CC_T_00064967	19.5522	67.6964	14.813	14.1976	9.00672	7.65909	1.76398	3.13972	32.4743	CAFS_CC_T_00187280	10.3692	45.6897	39.4068	1.04156	6.48131	8.622	0.509878	6.60372	39.9132	29.9215	113.386	54.2198	15.2391	15.488	16.2811	2.27386	9.74344	72.3875	CAFS_cau.59580.1	5.87599	144.564	13.8648	2.39129	23.3657	14.5278	3.48783	9.18464	18.6719	CAFS_cau.21231.2	12.5174	61.0668	42.8745	0.298434	21.1912	3.124	1.76147	19.3759	6.42606
OG0005696	CAFS_CC_T_00062761	1.19332	0	1.09331	2.61803	0.505256	0.410026	0.60166	0.275095	1.00256	CAFS_CC_T_00185314	1.11667	0.123966	0.486137	1.05814	0.219799	0.0805543	0.846609	0.058001	1.95344	2.30999	0.123966	1.57945	3.67617	0.725055	0.49058	1.44827	0.333096	2.956	CAFS_cau.59585.1	0	0.0320695	0.163496	1.47099	0.155131	0	1.27352	0.223637	2.04881	CAFS_cau.21235.1	0.089738	0.071507	0.081019	2.69433	0.485866	0.101607	0.549495	0.0624145	0.681791
OG0005697	CAFS_CC_T_00062762	0.215255	0	0	0.256746	0	0	0	0	0.402411	CAFS_CC_T_00185317	0	0	0	0.0467233	0	0.105025	0	0	0.096064	0.215255	0	0	0.303469	0	0.105025	0	0	0.498475	CAFS_cau.59589.1	0.098518	0	0	0.133937	0	0	1.64	0	0.0895235	CAFS_cau.21237.1	0	0	0	0.266085	0.0470685	0	3.07288	0	3.3957
OG0005699	CAFS_CC_T_00065010	0	0.225205	0	29.2496	0.321797	0.158061	0	0.480278	0.0627613	CAFS_CC_T_00187332	0.0791107	0.0305817	0.419336	29.6485	0.0366803	4.8113	0.076905	2.30373	0.709215	0.0791107	0.255786	0.419336	58.8981	0.358477	4.96936	0.076905	2.78401	0.771976	CAFS_cau.59605.1	0.227509	0.0141065	0.326866	56.0508	0.0185475	0	0.249194	0.0973735	0.0457245	CAFS_cau.21249.1	0.528809	0.0363305	0.31925	62.6241	0	0.308441	0.6753	0.149513	1.15037
OG0005700	CAFS_CC_T_00062804	0	0	57.1791	0	9.88948	0	0	0	0	CAFS_CC_T_00185346	0.367229	0	100.281	0	12.3106	0	0	0	0.234638	0.367229	0	157.46	0	22.2001	0	0	0	0.234638	CAFS_cau.59606.1	0	0	38.1631	0.547182	0.08392	0	0.713904	0	0.594132	CAFS_cau.21250.1	0	0	16.063	0	0.205369	0	0.94118	0	0.816758
OG0005711	CAFS_CC_T_00027224	5.87989	16.6387	2.30063	7.41109	15.137	29.9148	24.0674	21.8694	35.8499	CAFS_CC_T_00145478	5.49791	6.84569	2.52051	6.38761	10.2284	11.752	11.938	8.02063	53.2399	11.3778	23.4844	4.82113	13.7987	25.3653	41.6668	36.0054	29.89	89.0897	CAFS_cau.48951.1	3.90689	9.34991	2.97393	10.768	10.8219	33.8353	37.8694	28.6176	42.3697	CAFS_cau.21652.1	3.45445	5.56315	8.95835	8.82423	7.06276	13.5366	15.3034	4.94464	38.6478
OG0005714	CAFS_CC_T_00066075	12.7013	10.0913	2.74396	95.5827	6.21295	10.7163	10.6741	12.0765	7.56921	CAFS_CC_T_00187630	43.5982	19.4777	6.35397	106.766	14.5035	27.1543	15.9071	26.3122	13.3038	56.2995	29.569	9.09793	202.348	20.7165	37.8706	26.5812	38.3886	20.873	CAFS_cau.59970.4	1.3217	4.47814	0.975934	30.6664	6.07345	13.0114	4.26291	4.80955	2.40863	CAFS_cau.21719.22	12.8139	24.3676	6.86898	142.152	41.4774	62.8997	21.0326	49.0581	10.9556
OG0005715	CAFS_CC_T_00066086	22.9517	14.2673	2.70834	30.7165	18.6755	28.2816	25.7726	32.0992	18.8819	CAFS_CC_T_00187642	13.1816	10.4756	5.81777	18.183	15.1157	20.8598	26.575	21.7611	18.2127	36.1333	24.7429	8.52611	48.8995	33.7913	49.1414	52.3476	53.8604	37.0946	CAFS_cau.59972.1	27.8448	10.8161	7.66103	41.0071	13.3495	49.6065	49.775	42.8223	20.7892	CAFS_cau.21722.1	20.2125	8.14936	10.3946	24.4687	22.9817	37.297	40.5664	32.7479	17.74
OG0005716	CAFS_CC_T_00064000	5.59457	3.33643	1.29965	34.7282	3.89193	7.45034	7.11146	7.37466	6.41707	CAFS_CC_T_00185664	4.11432	9.04332	2.53227	41.3866	11.0691	15.4631	15.3613	14.1934	15.6766	9.70889	12.3798	3.83192	76.1148	14.961	22.9134	22.4728	21.5681	22.0936	CAFS_cau.59973.1	2.54806	5.11955	2.04576	18.9394	2.76689	6.66857	11.2059	8.91568	6.2492	CAFS_cau.21723.1	3.69231	2.26112	1.48075	20.8853	2.86316	3.40921	10.4482	7.28813	4.16408
OG0005717	CAFS_CC_T_00066090	3.57255	3.98277	0.544656	1.61626	0.116637	3.15125	2.37031	2.43348	3.68737	CAFS_CC_T_00187655	6.67403	5.7999	1.33209	4.80531	0.35825	7.98881	5.33495	4.71535	14.7415	10.2466	9.78266	1.87675	6.42157	0.474887	11.1401	7.70526	7.14883	18.4289	CAFS_cau.59974.1	12.6964	1.78599	0.76868	2.07878	1.97326	4.65473	4.58536	7.70625	1.39736	CAFS_cau.21724.1	15.9685	49.7955	2.53153	7.09223	5.89851	12.9992	11.1713	9.99858	6.73849
OG0005720	CAFS_CC_T_00066100	0.864552	1.92331	0.412145	3.21345	0.456447	4.6389	0.60731	5.2241	0.753622	CAFS_CC_T_00187662	1.09128	0.918519	0.0465897	0.181266	0.246068	0.825733	0.0263033	0.528254	0.437203	1.95584	2.84183	0.458734	3.39472	0.702515	5.46463	0.633613	5.75235	1.19083	CAFS_cau.59981.1	0.252538	1.48597	0.0126453	0.523865	0.185306	2.75948	0.334735	1.01798	0.250682	CAFS_cau.21731.1	0.277674	1.55567	0.0857297	0.597819	0.59039	6.27508	0.434532	1.72109	0.142941
OG0005721	CAFS_CC_T_00064019	2.03174	8.42506	0.381414	4.75663	80.7288	2.28681	45.5586	1.23518	5.24697	CAFS_CC_T_00185681	2.18517	4.66821	0.0930533	1.72714	111.912	2.80563	34.5382	1.7667	190.055	4.21692	13.0933	0.474468	6.48377	192.641	5.09244	80.0967	3.00188	195.302	CAFS_cau.59983.1	7.63805	3.88841	1.80583	5.18086	20.1736	5.95854	82.2538	9.80166	1.18315	CAFS_cau.21735.1	24.7676	5.881	1.24018	6.57076	16.7989	7.53247	28.8596	6.39821	17.272
OG0005722	CAFS_CC_T_00187667	8.67801	7.02616	4.57412	30.3546	10.898	15.6601	9.12591	18.2853	7.52027	CAFS_CC_T_00066112	1.67687	12.9071	2.77068	33.3547	13.94	31.2179	19.3423	27.8321	13.0155	10.3549	19.9333	7.3448	63.7093	24.838	46.878	28.4682	46.1174	20.5358	CAFS_cau.21744.1	6.75028	5.23933	3.03638	24.0014	3.36971	22.4668	11.6252	14.0629	7.77304	CAFS_cau.59988.3	2.01013	0.904395	1.91406	16.3375	1.4205	17.1044	9.20567	9.73099	4.84702
OG0005724	CAFS_CC_T_00064043	11.6536	7.23709	16.361	7.59089	14.0379	9.02094	13.8188	9.17537	16.7601	CAFS_CC_T_00185705	14.8946	13.9767	7.11726	12.5696	14.1812	20.5745	17.6186	21.9091	31.4985	26.5482	21.2138	23.4783	20.1605	28.2191	29.5954	31.4374	31.0845	48.2586	CAFS_cau.59993.3	23.3952	7.50012	10.482	17.4892	12.6867	33.5747	15.2042	23.5418	18.7546	CAFS_cau.21752.2	3.48487	2.47347	2.54365	7.09003	3.913	6.16167	5.15982	5.42393	9.48699
OG0005726	CAFS_CC_T_00064049	17.0415	11.9138	7.02747	31.0766	13.0594	18.1041	17.605	14.7895	20.8729	CAFS_CC_T_00185711	8.50646	6.67756	6.08869	9.117	12.8492	7.07351	9.82186	6.4754	14.7178	25.548	18.5913	13.1162	40.1936	25.9086	25.1776	27.4269	21.2649	35.5907	CAFS_cau.60000.1	14.1043	11.1381	8.53377	17.5398	10.4163	9.16593	16.9262	11.2774	10.8903	CAFS_cau.21756.1	5.52655	8.31737	3.92477	7.38519	7.05296	6.67031	9.90709	6.34327	6.8309
OG0005727	CAFS_CC_T_00064066	3.28789	8.98724	3.81389	7.36834	4.06396	13.0665	12.8448	9.14863	11.762	CAFS_CC_T_00185737	7.46897	18.556	0.892875	8.88556	9.80395	46.8781	21.4778	37.5503	31.2961	10.7569	27.5432	4.70677	16.2539	13.8679	59.9445	34.3226	46.6989	43.0581	CAFS_cau.60002.1	9.26827	4.47581	3.26982	11.2003	24.7452	37.2888	16.8386	60.2326	10.7306	CAFS_cau.21762.1	4.82149	2.00603	2.17617	8.94166	8.31048	34.9779	22.0546	12.9449	22.4215
OG0005728	CAFS_CC_T_00066142	0	0.0127203	0	0.019062	0	0	0.119178	0	0.0362737	CAFS_CC_T_00187714	0	0.0789777	0	0.0394867	0	0	0	0	0.0105047	0	0.091698	0	0.0585487	0	0	0.119178	0	0.0467783	CAFS_cau.60009.1	0.859728	2.36105	0.048474	1.53894	0.096344	0.246923	0.171094	0.048256	0	CAFS_cau.21774.1	0	4.60037	0.00672667	0.024355	0.0851955	0.09821	0.0189535	0	0
OG0005729	CAFS_CC_T_00066159	48.4686	6.8881	0	11.7051	0	0	0.0444623	0.0805937	0.061151	CAFS_CC_T_00187723	114.16	0.206591	0	0.730085	0.291562	0	0.0212913	0	0.0615633	162.628	7.09469	0	12.4352	0.291562	0	0.0657537	0.0805937	0.122714	CAFS_cau.60012.1	983.845	0.0196285	0.0227573	1.051	0.0749285	0.740468	0.975628	1.50388	0.274425	CAFS_cau.21779.1	318.054	0.27004	0	37.616	0	0	0.273369	0.143524	0.0261105
OG0005731	CAFS_CC_T_00064141	18.8248	12.9186	4.72874	35.0091	19.1351	21.763	22.0945	18.9614	17.2419	CAFS_CC_T_00185801	22.643	19.6356	5.41159	30.9715	23.9554	29.889	25.0364	29.1708	24.576	41.4677	32.5542	10.1403	65.9806	43.0905	51.652	47.1309	48.1321	41.8179	CAFS_cau.60040.1	14.1868	8.44576	5.08528	33.0191	15.6235	19.5663	34.1499	17.8819	15.5146	CAFS_cau.21814.1	15.9222	11.9487	7.30594	40.937	17.6297	34.367	42.0399	33.0967	18.7762
OG0005732	CAFS_CC_T_00066230	0	0	0.0289857	1.3771	0	0.155405	0.0319537	0	0	CAFS_CC_T_00187799	0.131472	0.796407	0.076378	1.60432	0.156056	0.354066	0.19698	0.0682063	0	0.131472	0.796407	0.105364	2.98142	0.156056	0.509472	0.228934	0.0682063	0	CAFS_cau.60051.1	0	0.017104	0.0162407	2.48989	0.0821205	0.0633095	0.671789	0.02982	0.109007	CAFS_cau.21822.1	0.844743	0.11821	0.0338497	2.45902	0.111412	0.749865	4.30451	3.19041	1.35626
OG0005733	CAFS_CC_T_00108651	0	0	0	0.100742	0.751698	0	11.796	0	0	CAFS_CC_T_00185833	0	0	0	0.740021	8.18113	0	16.0467	0	0	0	0	0	0.840764	8.93283	0	27.8427	0	0	CAFS_cau.60057.1	0	0	0.018077	0.084711	0.089481	0	3.90211	0	0	CAFS_cau.21826.1	0.436434	0.027963	0.556338	0.781143	0.546341	1.25324	40.8688	7.16435	0.531061
OG0005738	CAFS_CC_T_00065938	23.5234	8.83743	2.43036	20.4235	36.5839	30.4994	3.61018	14.8122	12.1602	CAFS_CC_T_00185898	24.8497	12.0397	6.37207	9.69648	24.947	43.6109	15.775	24.9758	62.5838	48.373	20.8772	8.80243	30.1199	61.5309	74.1104	19.3852	39.7879	74.744	CAFS_cau.60107.1	15.8733	2.21122	2.57067	17.879	30.4426	37.9779	11.9116	9.9692	48.078	CAFS_cau.21887.1	9.84183	3.3979	7.05227	35.0003	12.0096	58.1199	11.5817	50.218	20.5497
OG0005745	CAFS_CC_T_00063794	1.50987	12.2455	0.0805207	2.25351	0.822764	1.07998	13.3184	0.628665	0.521367	CAFS_CC_T_00187909	1.81871	9.6664	0.26759	1.96056	0.978144	7.08989	17.4392	3.63538	2.45667	3.32858	21.9119	0.348111	4.21407	1.80091	8.16987	30.7576	4.26405	2.97804	CAFS_cau.60130.1	2.92477	1.35915	1.43613	9.55093	2.39562	1.12639	5.79454	12.2333	1.17391	CAFS_cau.21903.1	10.2326	6.42971	2.0134	1.41581	1.55053	2.58951	40.7295	8.25089	2.63441
OG0005746	CAFS_CC_T_00063785	13.4115	16.2693	4.02884	26.2732	18.9021	31.7883	27.3754	31.7195	16.0864	CAFS_CC_T_00187916	12.4186	18.1127	2.82927	29.3214	16.373	37.4971	26.693	34.7121	17.2347	25.8301	34.3819	6.85811	55.5946	35.2752	69.2854	54.0684	66.4316	33.3211	CAFS_cau.60131.7	11.5563	18.2273	7.70964	31.8165	12.379	53.8658	35.2857	37.028	15.7141	CAFS_cau.21904.1	3.17518	12.7219	7.21605	23.4309	4.48952	33.0426	22.7145	27.7098	7.94778
OG0005752	CAFS_CC_T_00065828	0	0	0	51.0213	0	0	0.0491793	0	0.038004	CAFS_CC_T_00186011	3.02517	0.344734	1.58767	76.6436	1.63569	2.44293	2.06944	1.68955	11.4283	3.02517	0.344734	1.58767	127.665	1.63569	2.44293	2.11862	1.68955	11.4663	CAFS_cau.60193.1	0	0.012432	0	34.5107	0.086439	0	0.181314	0.138531	0	CAFS_cau.21946.1	2.20435	0.018826	0.0161673	41.0931	0.104653	0.240365	0.702116	0.120554	0.033884
OG0005753	CAFS_CC_T_00065855	0.943067	19.0169	3.06234	32.3383	13.9347	58.2492	22.0745	35.768	20.9722	CAFS_CC_T_00185978	0.117303	9.17124	1.62001	16.7469	4.37863	26.4631	6.42552	15.394	9.42796	1.06037	28.1881	4.68235	49.0852	18.3134	84.7123	28.5	51.162	30.4002	CAFS_cau.60199.4	1.15973	2.06677	2.0767	21.6141	1.29391	14.5927	21.0317	8.08638	4.40725	CAFS_cau.21952.1	6.55092	5.99142	3.00946	19.383	4.93398	32.1881	21.7207	14.4361	9.67056
OG0005756	CAFS_CC_T_00098947	0	0	0	4.12365	0	0	0	0	0	CAFS_CC_T_00223463	2.20652	1.86404	0	2.34177	1.01095	0.783644	1.17887	0.159289	0.164316	2.20652	1.86404	0	6.46542	1.01095	0.783644	1.17887	0.159289	0.164316	CAFS_cau.22097.1	0	0	0.0236097	2.23271	0.0640425	0	0.336248	2.30418	0.129273	CAFS_cau.63826.1	0.932976	0	0.0277617	3.99788	0.0463475	0.666898	3.75947	1.07462	0.10892
OG0005767	CAFS_CC_T_00066460	0	0	0	1.92171	0	0	0	0	0	CAFS_CC_T_00188590	0	0	0	0.569093	0	0	0	0	0.0906513	0	0	0	2.4908	0	0	0	0	0.0906513	CAFS_cau.60299.1	0	0	0	3.2937	0	0	0.155517	0	0	CAFS_cau.22313.1	0	0	0	2.89344	0	0.199313	0.275146	0.058238	0.377759
OG0005768	CAFS_CC_T_00068142	20.6421	32.6075	4.37668	31.4831	55.8195	41.269	72.9436	36.3832	16.879	CAFS_CC_T_00191152	31.0459	39.0327	4.68646	64.1477	54.5078	53.3953	85.2782	58.6323	23.503	51.688	71.6403	9.06314	95.6307	110.327	94.6644	158.222	95.0155	40.3819	CAFS_cau.60300.1	7.78076	7.31194	5.2182	19.0339	24.1637	39.0343	60.6917	37.1748	10.0202	CAFS_cau.22314.1	12.5357	11.7587	6.69305	47.0585	39.113	42.5516	46.1098	62.0199	21.862
OG0005769	CAFS_CC_T_00066461	1673.4	602.313	837.665	264.437	853.462	513.687	714.255	716.365	518.004	CAFS_CC_T_00188593	2796.91	1179.31	1075.16	401.51	1671.38	912.937	1383.3	1152.71	1003.27	4470.32	1781.62	1912.82	665.947	2524.84	1426.62	2097.56	1869.07	1521.28	CAFS_cau.60301.1	374.24	226.377	329.784	143.116	430.08	188.259	172.26	242.377	264.271	CAFS_cau.22315.1	1392.5	803.421	1619.09	661.159	2300.77	949.267	707.976	1092.04	1200.27
OG0005770	CAFS_CC_T_00068155	8.55991	8.86832	0.860031	14.6399	40.0269	16.4662	38.7618	18.2428	101.77	CAFS_CC_T_00191173	14.9079	8.78532	2.52851	13.1031	35.7786	8.31469	31.8161	10.0608	41.8066	23.4678	17.6536	3.38854	27.743	75.8055	24.7808	70.5779	28.3035	143.577	CAFS_cau.60305.1	34.3687	21.6348	5.89273	10.5853	12.5322	16.2517	25.4052	7.52956	10.4474	CAFS_cau.22320.1	55.2788	15.151	20.6114	20.3064	22.0151	13.5692	35.1302	9.48961	36.587
OG0005771	CAFS_CC_T_00066466	0	0.347961	0	1.18149	0.234314	0.121233	0.994408	0.0875733	0.212719	CAFS_CC_T_00188608	0.134254	2.22949	0.098424	0.51953	0.283073	0.149929	0.149699	0.098099	5.23581	0.134254	2.57745	0.098424	1.70102	0.517386	0.271162	1.14411	0.185672	5.44853	CAFS_cau.60306.1	0.363751	0.197165	0.159411	2.03411	0.712651	2.43526	0.925055	0.72972	0	CAFS_cau.22321.1	2.08973	7.0049	1.64145	4.01945	2.31649	34.9122	11.6175	16.3121	1.71535
OG0005775	CAFS_CC_T_00068340	9.72177	12.7633	1.92939	4.20548	6.5439	11.6023	7.66523	10.6921	16.2387	CAFS_CC_T_00191356	4.59348	6.68856	1.57943	1.93709	3.26507	13.9996	3.91462	8.52014	9.74646	14.3153	19.4519	3.50882	6.14258	9.80897	25.6019	11.5798	19.2122	25.9851	CAFS_cau.60377.2	3.20108	2.94058	0.889972	4.35451	7.56345	15.1198	6.2772	25.8396	7.27719	CAFS_cau.22389.1	3.23209	2.77615	0.89612	2.0094	3.8843	9.74886	3.75527	5.8459	3.30043
OG0005776	CAFS_CC_T_00066511	3.24696	11.4391	3.54183	40.129	3.03927	34.4719	12.9904	22.3978	15.7035	CAFS_CC_T_00188664	25.8835	12.1134	1.96848	44.5655	7.27385	58.7106	19.0432	47.3129	25.0703	29.1305	23.5526	5.51031	84.6945	10.3131	93.1825	32.0336	69.7107	40.7738	CAFS_cau.60378.1	18.6476	1.76722	11.4468	52.0213	3.32415	29.9028	18.6986	19.557	47.3934	CAFS_cau.22391.1	14.741	1.60044	2.22398	29.8094	2.42652	47.1491	28.2158	27.8805	15.4935
OG0005777	CAFS_CC_T_00068350	10.5289	41.5786	0.630919	2.40661	28.6732	126.235	22.1987	310.762	30.7338	CAFS_CC_T_00191364	7.38764	37.6722	0.689436	2.01518	7.30426	82.2515	12.85	105.073	28.0185	17.9166	79.2508	1.32035	4.42179	35.9775	208.487	35.0486	415.835	58.7522	CAFS_cau.60384.1	1.77588	6.12534	4.12472	9.37441	2.6874	127.95	7.09404	134.693	7.82721	CAFS_cau.22394.1	4.13884	7.45891	3.25805	21.1419	12.4225	246.25	14.7043	36.9062	48.3439
OG0005790	CAFS_CC_T_00021292	1.97647	10.6603	2.63316	37.8419	9.22388	18.7591	14.6875	11.7189	10.2207	CAFS_CC_T_00139884	1.86467	5.72364	3.5511	103.152	14.3853	4.34499	6.25695	5.65708	27.0201	3.84114	16.3839	6.18426	140.994	23.6092	23.1041	20.9444	17.376	37.2408	CAFS_cau.47966.1	6.88755	4.08254	3.78756	23.9491	4.68216	12.2116	22.5771	11.5666	8.53769	CAFS_cau.2307.1	0.429874	1.31649	12.2816	23.4951	0.713507	3.9812	4.23451	4.24063	7.95362
OG0005793	CAFS_CC_T_00066727	16.7045	18.1223	10.2872	28.1529	28.7003	53.837	35.3623	36.6364	22.6342	CAFS_CC_T_00189172	2.97748	13.2073	4.65244	13.5255	9.60361	24.7615	23.1066	17.7924	9.69077	19.6819	31.3295	14.9397	41.6784	38.3039	78.5986	58.4689	54.4288	32.325	CAFS_cau.60503.1	16.1518	13.059	7.12924	28.3335	21.5993	13.9628	8.75249	43.7868	8.96603	CAFS_cau.23204.6	3.08179	8.34866	2.5423	5.91929	15.5444	10.2579	26.0883	14.4831	5.70682
OG0005794	CAFS_CC_T_00068638	10.7875	40.4957	1.69106	15.1453	10.6454	95.1496	28.3431	100.611	36.2437	CAFS_CC_T_00189148	1.7074	10.9039	0.385149	1.10045	2.16348	12.7461	6.00147	11.8256	1.12599	12.495	51.3996	2.07621	16.2457	12.8089	107.896	34.3446	112.436	37.3697	CAFS_cau.60508.7	3.0886	1.6167	0.986482	9.12596	9.89433	33.1831	14.3244	38.5004	14.6381	CAFS_cau.23213.1	1.05726	2.06558	2.7278	4.00546	2.90565	42.6861	18.3733	107.746	12.3457
OG0005798	CAFS_CC_T_00068707	0.461697	1.79996	0.044237	3.81634	1.60668	4.22556	4.56479	3.60024	0.890149	CAFS_CC_T_00191997	1.17538	3.30274	0.191278	2.32759	1.72266	4.50659	5.99268	5.91291	1.52889	1.63708	5.10269	0.235515	6.14393	3.32935	8.73215	10.5575	9.51315	2.41904	CAFS_cau.60539.1	0.65845	1.24064	0.390418	0.88709	1.39487	3.31027	4.31959	4.61455	1.15177	CAFS_cau.23269.1	0.626268	1.23261	0.193759	5.01992	1.27626	4.00037	1.19824	7.95696	0.242051
OG0005803	CAFS_CC_T_00068953	6.62465	6.48185	0.6195	3.15536	6.31589	16.4927	25.1624	17.6206	4.78261	CAFS_CC_T_00068812	0.550901	2.87943	0.187641	2.1071	2.22495	7.39594	10.601	0	2.1164	7.17555	9.36128	0.807141	5.26245	8.54083	23.8887	35.7635	17.6206	6.89902	CAFS_cau.60585.1	12.1764	3.43199	0.823728	5.7284	5.70734	20.8781	33.5471	15.4706	5.39486	CAFS_cau.23343.1	13.1683	3.46925	0.601037	6.3863	2.96955	40.6449	22.3527	16.6607	4.70821
OG0005804	CAFS_CC_T_00066979	1.15818	1.03162	0.740614	7.06418	1.3498	2.56809	2.57114	2.80121	5.09703	CAFS_CC_T_00189459	0.414652	0.696528	0.135983	6.62988	2.13934	1.45491	2.77785	0.36165	3.46002	1.57284	1.72815	0.876597	13.6941	3.48914	4.023	5.34899	3.16286	8.55706	CAFS_cau.60594.1	0.860581	1.91426	2.27488	9.50299	7.91945	13.3402	13.4236	7.37149	15.9904	CAFS_cau.23357.1	0.53191	0.230056	0.155938	4.51613	4.42895	0.501771	2.67452	0.500579	10.5562
OG0005806	CAFS_CC_T_00068988	0	0.284175	1.13254	4.57447	0.356963	0	0.0147507	0	0	CAFS_CC_T_00192268	0.244185	0.478975	2.33865	0.224846	0.627168	0.210817	0.279652	0.0327103	0.721736	0.244185	0.76315	3.4712	4.79932	0.984131	0.210817	0.294403	0.0327103	0.721736	CAFS_cau.60606.1	0	0	0	0	0	0	0.161269	0	0	CAFS_cau.23367.1	0	0.016988	0.873409	0.320084	0.287556	1.0227	0.492182	0.0649365	0.21383
OG0005807	CAFS_CC_T_00066995	1.3559	15.4913	3.59677	9.94684	5.93345	5.2269	5.22882	4.6298	7.22434	CAFS_CC_T_00189485	0.538679	2.58032	1.41121	4.60123	3.90604	2.49211	3.31476	2.82223	3.83499	1.89458	18.0716	5.00798	14.5481	9.83949	7.71901	8.54358	7.45202	11.0593	CAFS_cau.60616.1	1.80264	7.04542	3.92952	3.14664	1.66095	2.8407	2.82635	5.42137	9.4165	CAFS_cau.23382.1	1.67265	5.7671	7.62869	7.6239	1.77318	6.41958	2.172	13.8276	3.70952
OG0005808	CAFS_CC_T_00069018	15.9693	6.72537	2.26938	20.8025	11.9425	27.5075	19.4908	26.7388	9.60711	CAFS_CC_T_00192291	29.4354	14.4178	3.64968	34.452	20.5019	32.1066	42.8984	31.3605	31.9629	45.4047	21.1432	5.91906	55.2545	32.4444	59.614	62.3892	58.0993	41.57	CAFS_cau.60618.1	7.16736	1.78116	3.2323	13.1106	11.5202	29.0738	24.4057	5.94618	11.5818	CAFS_cau.23389.1	7.72012	2.55568	5.82601	12.5489	11.2626	40.8299	23.3567	13.914	18.5159
OG0005810	CAFS_CC_T_00067066	0	1.17684	13.5597	3.73056	1.00298	0.141166	0	0.108964	0	CAFS_CC_T_00189511	0.255337	3.54447	1.83903	7.78542	0.13294	0.0668643	0.0291163	0.0455443	0.0484867	0.255337	4.72131	15.3987	11.516	1.13592	0.208031	0.0291163	0.154508	0.0484867	CAFS_cau.60623.2	0	1.26371	2.01326	7.02074	1.51875	0.291425	17.0169	3.36861	0.123277	CAFS_cau.23393.1	0	0	0.88175	7.76667	0.100246	0.382339	0.248095	0.0738945	0
OG0005815	CAFS_CC_T_00067031	54.9309	37.0142	19.5588	85.3288	197.142	107.674	46.324	252.585	112.402	CAFS_CC_T_00189540	43.8159	49.0133	10.73	66.8066	86.4459	122.611	42.428	174.339	150.249	98.7468	86.0274	30.2888	152.135	283.588	230.285	88.752	426.925	262.652	CAFS_cau.60635.1	14.609	17.7983	78.2	98.8789	121.983	348.379	81.4911	99.2762	306.115	CAFS_cau.23402.1	9.55482	8.18058	31.3875	30.9183	60.3238	125.466	49.4494	30.2955	170.426
OG0005816	CAFS_CC_T_00069139	0.553844	4.64119	0.548759	3.07539	3.12455	3.96207	3.1449	3.41186	2.08368	CAFS_CC_T_00192371	0.775302	6.53501	1.1705	9.57524	5.02035	15.3314	5.0148	7.65409	7.5311	1.32915	11.1762	1.71926	12.6506	8.1449	19.2934	8.1597	11.0659	9.61479	CAFS_cau.60641.1	1.06664	4.79166	0.673323	4.44035	1.70527	2.17179	3.31057	1.84117	1.40452	CAFS_cau.23407.1	0.946925	1.78255	0.852339	5.5432	1.78011	3.02925	4.44043	1.95152	1.95868
OG0005818	CAFS_CC_T_00067099	0	0	0	0	0	0	0	0	0	CAFS_CC_T_00189553	4.92412	8.12067	2.52625	10.3263	9.67603	7.37069	9.71633	7.53498	6.7811	4.92412	8.12067	2.52625	10.3263	9.67603	7.37069	9.71633	7.53498	6.7811	CAFS_cau.60643.1	0	0	0	0	0.059234	0	0.203291	0	0	CAFS_cau.23409.1	6.70411	14.7618	10.8303	12.1781	10.0105	12.2256	11.6986	17.334	9.13388
OG0005821	CAFS_CC_T_00067048	1.99621	8.47831	9.74619	14.6238	8.35137	11.1832	6.43518	10.8294	10.753	CAFS_CC_T_00189562	1.41043	7.78478	1.35348	7.14287	5.12412	12.0604	23.9959	11.2697	5.19103	3.40664	16.2631	11.0997	21.7666	13.4755	23.2436	30.4311	22.0991	15.9441	CAFS_cau.60653.3	5.53374	3.44365	13.7748	9.42212	3.95151	12.5037	11.7657	12.1298	20.9726	CAFS_cau.23421.1	1.96826	5.73373	1.20885	3.2788	6.70911	12.7349	26.0453	6.04764	6.34327
OG0005822	CAFS_CC_T_00069168	7.80841	0.663081	1.35694	67.7235	5.49363	2.87568	2.06827	2.84913	30.2047	CAFS_CC_T_00192411	36.5701	16.1364	31.8073	74.707	19.1136	61.1138	29.7748	52.3708	37.71	44.3786	16.7994	33.1643	142.43	24.6072	63.9895	31.8431	55.22	67.9147	CAFS_cau.60659.1	3.16235	1.90211	4.24335	35.0611	0.991232	16.3999	8.61832	8.38616	13.1309	CAFS_cau.23429.1	23.8546	2.41883	9.73399	45.8295	12.8173	18.7456	14.4129	9.35756	7.7458
OG0005823	CAFS_CC_T_00067112	0.403266	1.94661	0.0462517	1.89174	0.208614	18.4438	0.914537	11.4645	4.08589	CAFS_CC_T_00189579	0.75415	1.86869	0.175875	8.50127	0.329642	14.9835	1.15408	10.572	7.19071	1.15742	3.8153	0.222127	10.393	0.538256	33.4273	2.06861	22.0365	11.2766	CAFS_cau.60666.1	4.88755	6.01612	0.606866	7.29139	1.40148	16.1271	5.39579	86.2108	2.94424	CAFS_cau.23435.1	1.05312	0.956204	0.556662	28.9066	2.20396	21.9381	5.51369	5.49038	4.82549
OG0005824	CAFS_CC_T_00069180	0.0753053	5.03943	0.269266	3.65372	3.37583	3.84558	6.84587	2.19576	1.65836	CAFS_CC_T_00192429	0.0203517	2.09575	0.219937	3.95784	2.79183	3.01636	9.76229	2.48338	0.834588	0.095657	7.13518	0.489203	7.61156	6.16766	6.86193	16.6082	4.67914	2.49294	CAFS_cau.60668.5	9.97929	13.0002	1.37095	17.0559	2.29949	5.2393	10.8621	14.4895	2.89608	CAFS_cau.23437.4	6.50206	4.27197	0.749871	27.883	4.56165	2.24088	16.8833	3.50336	1.72619
OG0005826	CAFS_CC_T_00069190	0	3.65961	0	0	0	0	0	0	0	CAFS_CC_T_00192450	0	1.72556	0	0.0688347	0	0	0	0	0	0	5.38517	0	0.0688347	0	0	0	0	0	CAFS_cau.60679.1	0	0.0234175	0	0.081035	0	0.03007	0.124367	17.8343	0	CAFS_cau.23449.1	0.035068	0.015054	0	0.340821	0	0.014262	0.081796	18.8884	0
OG0005827	CAFS_CC_T_00069242	1.52726	22.1743	1.79707	5.42468	35.5149	37.8808	39.1084	29.0004	13.1319	CAFS_CC_T_00192519	2.41257	18.1729	2.9776	8.54453	24.0392	39.927	37.2178	26.8272	13.7234	3.93983	40.3472	4.77466	13.9692	59.5541	77.8077	76.3263	55.8276	26.8554	CAFS_cau.60691.2	28.9815	22.6329	5.41063	9.83259	25.5532	87.802	58.7779	48.6334	8.23783	CAFS_cau.23470.1	23.886	39.6341	14.9462	26.6485	53.2763	127.922	73.0211	89.219	23.4365
OG0005828	CAFS_CC_T_00069246	0	0	0	8.03839	0.111017	0	0.0202827	0	0.0139107	CAFS_CC_T_00192526	0	0	0	7.79836	0	0	0.0216717	0	0.016926	0	0	0	15.8368	0.111017	0	0.0419543	0	0.0308367	CAFS_cau.60695.2	0.024136	0.01827	0.0524763	28.8803	0	0.472181	0.244259	0.655971	0	CAFS_cau.23473.1	0	0.027556	0.006704	18.9179	0.0072535	0.018293	0.094829	0.153733	0
OG0005829	CAFS_CC_T_00067179	4.98385	2.44931	0.597092	3.33216	2.36401	1.36779	4.87172	1.94726	1.53791	CAFS_CC_T_00189673	1.45992	0.91088	0.450435	0.124824	1.69259	1.61978	1.83737	0.88403	0.491957	6.44377	3.36018	1.04753	3.45698	4.0566	2.98758	6.70909	2.83129	2.02987	CAFS_cau.60697.1	0.690719	1.73945	0.685838	3.23764	2.91915	1.5079	2.85945	2.32819	1.7711	CAFS_cau.23476.1	1.38886	6.11387	1.45914	1.52927	4.06236	1.56638	6.71476	3.3901	1.99543
OG0005830	CAFS_CC_T_00069248	14.5539	3.51024	0.387132	1.40911	7.56853	6.16731	14.1581	9.17971	4.15149	CAFS_CC_T_00192530	32.9249	10.1905	0.60168	6.29118	21.8807	31.2601	30.9504	34.7973	10.5876	47.4789	13.7007	0.988812	7.70029	29.4492	37.4274	45.1085	43.977	14.7391	CAFS_cau.60698.1	3.69904	1.75034	1.09541	3.24125	7.54108	8.63453	13.1042	4.78227	4.93015	CAFS_cau.23477.1	18.1013	2.54391	2.80416	4.70682	10.0405	18.9118	30.6246	12.5831	13.9757
OG0005832	CAFS_CC_T_00067197	8.94615	10.6785	2.83668	15.5585	11.218	23.4365	20.3361	20.2232	12.0506	CAFS_CC_T_00189689	19.6947	27.4476	13.0967	21.4832	30.7574	39.5333	40.7883	34.1064	25.7015	28.6409	38.1262	15.9334	37.0417	41.9754	62.9698	61.1244	54.3295	37.752	CAFS_cau.60704.1	8.76644	7.772	6.71691	15.0688	10.7682	32.2153	30.6329	26.2189	10.3574	CAFS_cau.23484.4	12.7294	13.8498	17.6005	18.3113	21.3726	33.4958	35.5499	38.0382	19.7081
OG0005833	CAFS_CC_T_00069276	0.880246	2.48846	0.671861	4.57602	2.77613	5.09726	4.28912	4.33929	3.41233	CAFS_CC_T_00192563	1.05904	3.01313	0.802938	3.74828	2.33682	5.8388	4.29598	4.92516	3.06211	1.93929	5.50159	1.4748	8.3243	5.11295	10.9361	8.5851	9.26445	6.47444	CAFS_cau.60720.1	2.10119	1.68459	2.3393	4.81737	2.3249	3.46021	6.31577	3.77246	2.68391	CAFS_cau.23500.1	2.3378	2.79974	3.208	4.8526	3.34077	4.83556	8.73301	5.2985	5.18136
OG0005835	CAFS_CC_T_00067323	7.60264	3.55273	3.31076	5.40552	9.443	6.79669	9.87045	4.64973	16.0427	CAFS_CC_T_00189807	10.0078	3.68381	5.28046	6.66631	15.5493	4.84322	9.49601	4.6223	11.29	17.6104	7.23653	8.59122	12.0718	24.9923	11.6399	19.3665	9.27203	27.3327	CAFS_cau.60744.1	1.90709	1.3882	6.54768	28.2618	7.68185	2.52348	11.8128	3.41854	5.40297	CAFS_cau.23527.1	4.85916	2.11127	4.71429	6.05741	11.3091	5.42499	7.38349	4.47579	10.9579
OG0005842	CAFS_CC_T_00069355	23.858	69.4282	2.30624	14.8921	100.612	104.881	149.329	80.1473	31.7688	CAFS_CC_T_00192860	37.1981	39.2435	1.88645	18.0546	37.3478	105.593	66.3162	78.7322	25.1893	61.0561	108.672	4.19269	32.9467	137.96	210.474	215.646	158.88	56.958	CAFS_cau.60842.3	27.2412	17.2663	6.32717	28.7216	47.712	323.337	45.4453	320.259	56.3763	CAFS_cau.23691.1	12.8019	9.41296	2.7731	23.9839	54.386	202.778	28.3751	164.121	32.4972
OG0005843	CAFS_CC_T_00069362	0.0863607	0.868587	0	0.0748407	0.0203937	13.2159	0.219551	7.74681	0.749833	CAFS_CC_T_00192867	1.36927	4.64689	0.105322	1.28159	0.163571	204.954	2.0606	108.959	9.13756	1.45563	5.51548	0.105322	1.35643	0.183965	218.17	2.28015	116.706	9.88739	CAFS_cau.60845.1	1.09004	0.979357	0.0912727	0.276554	0.428037	0.575584	1.72665	0.743577	1.08397	CAFS_cau.23692.1	0.167711	0.584386	0.129522	4.54387	0.587635	73.4548	2.36552	3.31302	6.9804
OG0005846	CAFS_CC_T_00069539	2.65434	1.88767	2.78395	2.34085	2.16791	5.34121	3.65183	4.27549	1.02466	CAFS_CC_T_00190041	2.13745	1.64196	5.22755	2.88486	4.14689	2.56955	6.997	2.62336	2.21124	4.79179	3.52963	8.0115	5.22571	6.3148	7.91076	10.6488	6.89885	3.23589	CAFS_cau.60875.1	0.592268	0.724302	0.829153	2.1416	2.97773	1.6262	3.07186	0.865209	0.360432	CAFS_cau.23731.1	1.84366	4.82376	3.45062	4.03899	6.94906	2.12694	14.1219	1.3558	2.58997
OG0005848	CAFS_CC_T_00067467	6.90144	1.86835	7.07677	2.41398	21.1813	3.51384	7.04847	2.13216	6.91052	CAFS_CC_T_00192968	2.44726	2.49499	5.59533	3.45772	14.6209	2.56439	7.41213	1.39246	8.18966	9.3487	4.36334	12.6721	5.8717	35.8022	6.07823	14.4606	3.52462	15.1002	CAFS_cau.60896.1	1.53872	1.12839	4.68725	5.24547	16.1786	2.15199	5.96086	2.46649	2.45404	CAFS_cau.23754.1	2.95004	0.696726	4.01907	5.11485	18.3873	3.11541	5.53918	2.79174	2.06415
OG0005852	CAFS_CC_T_00069688	0.895533	0.130762	0.89391	19.1349	1.81941	1.25008	0.77023	2.87059	44.1077	CAFS_CC_T_00193214	0.391437	0.219506	1.16651	9.29428	1.04225	0.0418193	0.446591	0.406287	27.2046	1.28697	0.350268	2.06042	28.4292	2.86166	1.2919	1.21682	3.27687	71.3123	CAFS_cau.61025.1	0.097926	0.176675	2.15821	26.6803	1.52154	10.125	1.0727	0.375711	29.8258	CAFS_cau.23824.3	0.549306	0.082442	2.46247	25.3777	3.05771	1.66826	1.0411	0.173951	25.7667
OG0005856	CAFS_CC_T_00069580	0.391421	0.093355	0.179017	0.102498	0	0.339687	0.911355	0.00980767	0.291198	CAFS_CC_T_00193114	9.39221	1.4727	10.4218	5.50026	6.15728	2.20992	19.6511	2.85755	6.79155	9.78363	1.56606	10.6008	5.60276	6.15728	2.5496	20.5625	2.86735	7.08274	CAFS_cau.60988.1	0	0	0.6166	1.82966	0	0	0.75661	0	0	CAFS_cau.23928.1	4.22721	0.59648	4.57066	9.52585	32.9449	4.04202	20.7157	3.15332	0.694572
OG0005857	CAFS_CC_T_00069591	0	0.450806	471.841	696.897	257.075	0.488079	10.7122	1.59083	2.03581	CAFS_CC_T_00193125	0.287764	1.04623	4096.51	661.437	275.559	0	18.8209	0	1.2068	0.287764	1.49703	4568.35	1358.33	532.634	0.488079	29.5332	1.59083	3.24261	CAFS_cau.60978.1	0	0.160136	1139.44	104.273	135.059	0.388014	12.9532	3.77289	0.263115	CAFS_cau.23943.1	0.271863	0.227238	163.17	165.092	7.63106	0.28737	20.6427	3.14218	0.622389
OG0005858	CAFS_CC_T_00065992	2.23914	4.04697	1.5745	2.18871	4.26364	7.93188	5.16539	5.66961	4.76586	CAFS_CC_T_00185839	9.98532	10.6191	4.70983	18.2841	11.7586	22.0683	15.5594	16.5662	16.5316	12.2245	14.666	6.28434	20.4728	16.0222	30.0002	20.7248	22.2359	21.2974	CAFS_cau.60064.1	1.15978	1.10745	0.224013	2.71675	0.118118	4.54896	6.49945	1.70857	0.830395	CAFS_cau.23967.1	3.43006	3.02666	3.19791	8.43847	2.91423	6.42243	11.7368	9.26266	4.99288
OG0005867	CAFS_CC_T_00067801	0.527591	3.19233	0.373469	21.5637	2.00757	2.05262	1.22632	0.978128	1.33357	CAFS_CC_T_00193437	0.049723	2.48273	0.724033	18.1108	1.34376	0.362895	1.32839	0.233477	1.74995	0.577314	5.67505	1.0975	39.6745	3.35133	2.41552	2.55471	1.21161	3.08352	CAFS_cau.61126.1	0	0.307841	0.566566	8.09049	0.113742	1.08579	2.48344	3.25113	2.03481	CAFS_cau.24037.2	2.50619	0.178953	0.510942	8.95995	0.173997	0.508487	10.3099	1.61375	1.40191
OG0005869	CAFS_CC_T_00069946	0.757221	3.26888	0.578052	8.93348	6.1818	9.12578	8.88867	6.74069	6.48051	CAFS_CC_T_00193402	2.79528	4.49418	1.33527	10.377	4.74603	12.3076	9.90474	8.56516	6.05253	3.5525	7.76306	1.91332	19.3105	10.9278	21.4334	18.7934	15.3058	12.533	CAFS_cau.61099.4	5.4173	2.03508	3.50756	10.2472	1.96879	10.0354	8.26292	6.68731	3.75507	CAFS_cau.24051.2	6.09797	3.12358	2.61428	10.1464	2.53187	12.4915	12.4903	8.86697	4.46127
OG0005871	CAFS_CC_T_00023391	0	0.007282	0	19.1315	0.0311523	0	0.372029	0	0.00411967	CAFS_CC_T_00008043	0	0.269033	0.00412433	33.498	0.0517787	0.262852	0.551178	0.0653913	0.0415427	0	0.276315	0.00412433	52.6295	0.082931	0.262852	0.923207	0.0653913	0.0456623	CAFS_cau.24074.1	0	0.020722	0	25.4954	0.0155735	0.183212	2.76173	0.420855	0.0291175	CAFS_cau.70492.1	0	0.0112665	0	20.3771	0	0.0030455	0.39542	0.0207335	0.008329
OG0005872	CAFS_CC_T_00067938	3.43962	0	0	5.61507	0.378231	24.731	2.99454	14.3589	0.0444957	CAFS_CC_T_00190540	0.36605	0	0	6.17653	69.5115	20.2233	8.60228	17.7476	0.047052	3.80567	0	0	11.7916	69.8898	44.9544	11.5968	32.1066	0.0915477	CAFS_cau.61069.1	0.289794	0	0	4.38175	43.0396	0	3.14238	0.0690265	0	CAFS_cau.24095.1	0	0	0.261568	4.53179	1.52366	29.8233	1.00442	0	0
OG0005879	CAFS_CC_T_00040612	15.7797	27.0674	8.71839	41.343	34.7042	24.5729	32.4459	26.2197	19.2794	CAFS_CC_T_00193557	16.1806	44.6603	5.47215	45.6464	33.2367	44.3155	51.621	43.9736	24.914	31.9603	71.7277	14.1905	86.9894	67.9409	68.8883	84.0669	70.1933	44.1934	CAFS_cau.61436.2	24.8028	36.4128	15.6494	48.2413	29.3927	37.0632	25.1107	44.8162	22.8508	CAFS_cau.24298.1	37.4996	66.4713	9.47114	48.1972	54.2236	59.1586	27.7969	64.1989	29.5354
OG0005883	CAFS_CC_T_00072317	2.84683	10.7133	2.46456	26.6225	11.0443	20.2052	15.5615	14.7267	12.286	CAFS_CC_T_00072759	3.14517	11.4263	4.44971	31.6611	10.4369	22.2927	18.7403	15.2103	10.8111	5.992	22.1396	6.91427	58.2836	21.4812	42.4978	34.3018	29.937	23.0971	CAFS_cau.61369.1	5.21028	5.60301	5.35031	19.448	6.08499	16.0591	20.8658	15.4306	7.86198	CAFS_cau.24374.1	5.95235	4.59247	5.3127	22.7901	4.90919	13.9751	17.182	11.9584	7.61976
OG0005891	CAFS_CC_T_00070209	0.138097	0	0	6.22914	0.117341	0	0	0	0	CAFS_CC_T_00193690	0	0	0	12.7105	0.0678583	0	0.125807	0	0.0177783	0.138097	0	0	18.9397	0.1852	0	0.125807	0	0.0177783	CAFS_cau.61303.1	0.045554	0	0.0124317	1.97772	0	0	1.67723	0.0264555	0.121823	CAFS_cau.24437.1	0	0.022872	0.00454267	7.08738	0.0187705	0.048251	0.815875	0.0318035	0.0532425
OG0005893	CAFS_CC_T_00072483	0.325166	6.28884	7.42292	57.0183	3.74634	6.74946	10.545	5.77159	13.3042	CAFS_CC_T_00195815	1.66113	8.43718	10.6093	3.99235	2.39727	12.0588	4.41187	9.51177	3.66216	1.98629	14.726	18.0322	61.0106	6.1436	18.8082	14.9568	15.2834	16.9663	CAFS_cau.61497.1	1.51839	0.929196	3.33263	4.49991	1.57525	29.0789	6.89735	16.5847	6.99675	CAFS_cau.24444.1	0.394447	0.146955	1.04976	14.4648	0.642513	0.563181	1.1194	0.528911	0.66401
OG0005894	CAFS_CC_T_00072484	9.54281	2.45082	0.58985	1.16213	8.11522	0	3.95012	0	1.05416	CAFS_CC_T_00195817	2.09422	0.799052	0.0849067	0.814225	4.25007	0	0.95845	0.0331643	0.62679	11.637	3.24987	0.674757	1.97635	12.3653	0	4.90857	0.0331643	1.68095	CAFS_cau.61499.4	0.378898	0	0.140243	0.039756	22.1507	0	1.42963	0.080973	0.239937	CAFS_cau.24445.1	0.49406	0	0.457185	0.274228	4.71912	0.179002	1.55681	0	0
OG0005899	CAFS_CC_T_00072797	3.40816	9.17956	1.09584	32.9697	10.6583	20.7425	15.8424	17.0051	8.40163	CAFS_CC_T_00195894	6.94907	14.0902	1.39701	35.3053	17.7525	28.4082	22.5478	22.71	11.4797	10.3572	23.2698	2.49285	68.2749	28.4107	49.1507	38.3901	39.7151	19.8814	CAFS_cau.61552.1	6.0255	3.98641	2.78399	30.2743	8.46212	21.1785	21.7652	15.3074	9.54023	CAFS_cau.24481.2	1.87231	1.7832	1.87025	15.2277	4.14411	11.3043	11.6494	7.85406	3.65915
OG0005903	CAFS_CC_T_00070575	0	0.1117	24.6635	0.538809	2.51245	0.0297377	0.022666	0.0690033	3.78275	CAFS_CC_T_00193825	0	0.0716187	75.5564	0.22998	11.9419	0.173583	0.242886	0.01731	49.9017	0	0.183318	100.22	0.768789	14.4544	0.203321	0.265552	0.0863133	53.6845	CAFS_cau.61581.1	0	0	3.09898	0.140699	0.288448	0	0.584444	0.052227	0.184687	CAFS_cau.24504.2	0.044495	0.0219295	94.0595	2.47335	6.21687	12.0667	2.62288	0.323472	68.6889
OG0005910	CAFS_CC_T_00072968	12.852	22.8131	34.6279	33.4394	26.8088	26.571	20.3408	21.7048	26.2166	CAFS_CC_T_00196060	10.6863	11.0343	14.515	27.9318	17.0804	23.8818	23.346	18.6528	14.73	23.5383	33.8474	49.1428	61.3712	43.8892	50.4528	43.6868	40.3576	40.9466	CAFS_cau.61633.6	3.17406	8.25991	8.94068	12.7599	5.39344	8.74598	6.11259	6.21305	7.24994	CAFS_cau.24545.1	19.1138	15.2285	13.9294	34.0609	20.4392	24.9343	13.7421	24.1883	24.5969
OG0005912	CAFS_CC_T_00070640	0.157337	0.21824	0.515999	1.58129	0.137623	0.158524	0.569769	0.141625	0.142434	CAFS_CC_T_00193928	0	0.186467	0.274709	1.09278	0.0196577	0.249112	0.374175	0.112327	0.0644403	0.157337	0.404707	0.790708	2.67407	0.15728	0.407636	0.943944	0.253952	0.206874	CAFS_cau.61626.1	0.101986	0.158302	0.140774	1.16472	0.260099	0.112838	0.900775	0.099372	0.0553355	CAFS_cau.24557.1	0	0	0.172735	2.38443	0.26763	0.142661	0.715534	1.57553	0.0612335
OG0005915	CAFS_CC_T_00216010	0	0.0156853	0.040043	61.8167	0.173154	0	0.803613	0	0.0621647	CAFS_CC_T_00196194	0	0.12973	0	65.719	0.224497	0	0.492833	0	0.039127	0	0.145415	0.040043	127.536	0.397651	0	1.29645	0	0.101292	CAFS_cau.61667.3	0.056196	0.061952	0.013248	110.812	0.223535	0.0230885	1.46789	0.108548	0.073696	CAFS_cau.24593.6	0.04461	0.018195	0.038866	63.2239	0.0332475	0.156794	1.15191	0.023457	0.550944
OG0005916	CAFS_CC_T_00216023	6.17645	30.9557	5.01281	23.1803	5.35864	32.7956	6.86796	17.2435	41.1147	CAFS_CC_T_00196191	8.60997	8.86891	3.29634	20.9663	5.59157	19.8264	8.55973	11.8692	24.542	14.7864	39.8246	8.30915	44.1466	10.9502	52.622	15.4277	29.1127	65.6567	CAFS_cau.61669.1	7.60899	45.4649	3.53548	10.3119	3.27117	6.36095	2.20779	9.84509	10.3798	CAFS_cau.24594.1	4.50798	4.19073	4.8043	19.3457	3.6092	4.66949	3.05552	7.55626	10.3467
OG0005917	CAFS_CC_T_00219220	23.7327	22.962	4.14508	33.1869	28.1002	33.5619	42.76	31.7498	22.144	CAFS_CC_T_00194096	26.7894	34.1074	8.92766	68.4623	40.9189	56.5868	73.0932	46.4739	34.2958	50.5221	57.0694	13.0727	101.649	69.019	90.1487	115.853	78.2237	56.4398	CAFS_cau.61672.1	21.6479	34.4415	10.6017	46.5044	41.6079	58.2624	60.9209	50.876	23.6279	CAFS_cau.24598.1	22.8502	19.9719	9.70493	47.6466	31.3562	64.0301	38.8643	34.3834	14.909
OG0005918	CAFS_CC_T_00219227	0.304949	0.677479	0	0.254364	23.1619	3.08014	34.0261	3.18251	0.917831	CAFS_CC_T_00194087	0.210549	0.906279	0.0150077	0.099575	10.5962	0.193759	12.7957	0.257299	0.180742	0.515498	1.58376	0.0150077	0.353939	33.758	3.2739	46.8218	3.4398	1.09857	CAFS_cau.61675.1	19.1859	4.71212	0.0669907	0.315065	4.10236	1.05107	19.4295	3.29067	4.07142	CAFS_cau.24600.1	0.573717	0.428628	0.495504	1.24661	5.8811	3.30452	79.8241	1.36522	3.22654
OG0005919	CAFS_CC_T_00070742	0.505601	0.341114	0.456777	3.04196	2.81574	0	5.35009	0.162812	0.829746	CAFS_CC_T_00196185	0.931284	2.15852	0.219059	33.9342	1.28852	2.25509	8.00967	1.76504	0.917109	1.43688	2.49964	0.675836	36.9762	4.10426	2.25509	13.3598	1.92785	1.74686	CAFS_cau.61683.1	2.74193	0.0494325	0.242837	23.2472	0.0979075	0	0.12225	3.77236	0	CAFS_cau.24606.1	8.45241	0.0583305	0.123097	18.6036	0.281973	0.797163	7.19645	2.76668	0.22674
OG0005920	CAFS_CC_T_00070759	0	0	0.108399	25.8644	0.104473	0	0	0.04137	0.260497	CAFS_CC_T_00196179	0	0	0.035652	45.0222	0	0	0.056313	0.0697463	0.488507	0	0	0.144051	70.8866	0.104473	0	0.056313	0.111116	0.749004	CAFS_cau.61687.4	0	0	0	25.9919	0	0.008994	0.100476	0	0	CAFS_cau.24609.4	0	0.0444825	0.324296	69.2792	0.0237835	0	1.44657	0	0.292277
OG0005921	CAFS_CC_T_00073027	133.804	70.7041	14.1431	107.565	95.8933	131.092	123.738	151.578	90.1393	CAFS_CC_T_00194073	296.006	91.4633	19.5113	121.922	145.37	255.782	280.809	331.978	161.937	429.81	162.167	33.6544	229.487	241.264	386.874	404.547	483.556	252.077	CAFS_cau.61688.1	7.9216	6.47205	3.96812	44.3508	19.8801	37.1471	13.2651	21.9987	25.9127	CAFS_cau.24610.1	59.9877	36.8493	30.7287	150.451	221.498	367.262	135.881	152.277	159.624
OG0005925	CAFS_CC_T_00073083	7.00474	4.92576	1.77029	7.81946	3.58255	11.1765	8.05685	9.11748	5.09434	CAFS_CC_T_00196206	15.0574	9.01313	4.06921	16.8309	9.29702	20.668	16.883	17.0562	12.5886	22.0622	13.9389	5.8395	24.6503	12.8796	31.8445	24.9398	26.1737	17.683	CAFS_cau.61710.1	5.31161	3.70242	3.11775	7.00928	6.09958	8.43948	12.2331	5.93042	6.0694	CAFS_cau.24636.1	10.7209	9.61793	8.6354	29.9148	23.8564	32.4791	32.9867	22.4765	19.0319
OG0005927	CAFS_CC_T_00073144	11.2694	12.1461	3.8156	27.2125	14.0035	24.6813	25.0165	24.2428	14.8262	CAFS_CC_T_00196260	15.94	11.553	2.90879	29.9224	11.5963	32.167	29.3951	28.7472	17.1951	27.2094	23.6991	6.72439	57.135	25.5997	56.8483	54.4116	52.99	32.0214	CAFS_cau.61726.2	27.3148	33.3924	7.75965	37.5203	19.9076	42.1832	30.392	68.503	16.5432	CAFS_cau.24654.3	16.2827	22.1729	8.2975	49.6152	40.7588	43.584	45.9407	40.5175	17.9938
OG0005929	CAFS_CC_T_00070853	1.15219	1.66103	0.582496	8.45981	1.75029	3.74881	2.63847	2.63287	2.75315	CAFS_CC_T_00194178	0.833614	1.00096	0.213839	5.48145	0.738088	0.618226	1.09081	1.08275	2.51744	1.98581	2.66199	0.796335	13.9413	2.48838	4.36704	3.72928	3.71562	5.27059	CAFS_cau.61742.1	0.814139	0.819341	1.30228	5.30302	3.14512	2.42483	3.47767	2.14187	7.26838	CAFS_cau.24673.1	0.655919	0.181424	0.171458	4.40508	0.529491	1.38984	2.56422	0.770118	3.07052
OG0005931	CAFS_CC_T_00070875	2.14243	3.07389	0.218174	2.34691	3.74718	7.50602	7.57006	8.42095	2.95027	CAFS_CC_T_00194203	56.6719	12.8918	5.15316	3.07619	36.9225	66.67	52.5453	59.9654	26.8412	58.8143	15.9657	5.37133	5.42311	40.6697	74.176	60.1154	68.3863	29.7915	CAFS_cau.61754.1	0.123957	0	0.0909057	0.191986	1.26949	0.220768	0.291293	0.160325	0.328287	CAFS_cau.24689.1	27.5555	5.09462	2.09073	5.31379	11.0687	40.4929	15.117	19.9331	14.0106
OG0005932	CAFS_CC_T_00073247	0.223762	1.59483	0	11.5637	3.98273	6.37577	0.955566	4.85507	3.69357	CAFS_CC_T_00196368	0.281988	0.410356	0.0763313	25.4752	0.189773	1.83702	0.159361	1.64393	2.22371	0.50575	2.00519	0.0763313	37.0388	4.1725	8.21279	1.11493	6.499	5.91727	CAFS_cau.61768.1	0	0.16961	0.0123073	12.2295	0.08849	7.17386	0.288741	0.183576	0	CAFS_cau.24698.1	0.237278	0.284822	0.259186	10.3607	1.96631	4.08625	1.22313	4.87593	2.69209
OG0005934	CAFS_CC_T_00073264	3.39826	7.708	9.98153	19.791	9.52704	17.316	13.353	15.8542	11.1063	CAFS_CC_T_00196394	2.80782	8.02392	9.69444	16.9738	10.3554	17.2533	17.94	14.8193	12.0995	6.20608	15.7319	19.676	36.7648	19.8824	34.5693	31.293	30.6735	23.2058	CAFS_cau.61773.3	6.67791	6.75771	11.423	21.0379	7.20838	16.8668	22.9802	13.2463	12.5737	CAFS_cau.24705.3	5.39755	4.32293	5.22739	12.8588	5.75946	12.6671	30.3482	12.3148	17.8231
OG0005936	CAFS_CC_T_00070918	26.8998	31.4401	16.5921	57.883	39.4121	57.5097	66.3658	56.1535	37.7304	CAFS_CC_T_00194250	13.6864	20.3428	23.143	47.4737	25.6966	43.529	39.4923	45.8189	26.868	40.5862	51.7829	39.7351	105.357	65.1086	101.039	105.858	101.972	64.5983	CAFS_cau.61789.3	24.532	12.9992	43.137	84.2943	42.4755	68.5327	90.8009	72.1644	44.1709	CAFS_cau.24715.1	8.52696	11.1561	12.1895	50.0084	23.4702	30.4831	27.8303	34.451	20.7104
OG0005937	CAFS_CC_T_00073299	0.324676	1.11298	0.0611823	0.100188	1.93426	0	1.63737	0.257286	11.0405	CAFS_CC_T_00196424	0.0772473	1.95998	0.0850007	0.184531	3.59469	0	0.205938	0	2.24852	0.401923	3.07296	0.146183	0.284718	5.52895	0	1.84331	0.257286	13.289	CAFS_cau.61802.2	0.022585	0	0.243112	0.762778	4.26634	1.67995	1.67284	0.208527	6.03904	CAFS_cau.24726.1	0.842144	0.240979	1.84308	0.647154	19.9666	0.759572	0.773653	8.38708	0.087481
OG0005938	CAFS_CC_T_00070963	3.15622	12.1173	6.99634	26.2933	11.4788	21.4948	20.6092	18.4581	13.2003	CAFS_CC_T_00194303	7.18941	8.57475	2.7649	29.5944	9.95964	15.4673	15.2032	21.8074	9.61916	10.3456	20.692	9.76124	55.8877	21.4385	36.9621	35.8123	40.2655	22.8195	CAFS_cau.61803.2	9.54635	9.49074	11.1951	26.1091	7.85334	15.0576	15.8426	21.4845	12.5369	CAFS_cau.24728.2	8.10138	6.17906	3.64034	18.1752	7.05656	15.8008	22.9815	17.7395	10.8433
OG0005939	CAFS_CC_T_00073309	0	0.0841287	0.117	3.03215	0	0	0.190664	0	0	CAFS_CC_T_00196428	0	0	0.260309	1.2089	0	0.284427	0	0.245521	0.121467	0	0.0841287	0.377309	4.24105	0	0.284427	0.190664	0.245521	0.121467	CAFS_cau.61807.1	0	0	0	2.85899	0	0	0	0	0	CAFS_cau.24731.1	0	1.29481	0.329238	0.519285	0	0	0.187283	0	0.135602
OG0005941	CAFS_CC_T_00073332	0.0936513	0	0	3.75134	0	0.308101	0	0.0769363	0.125078	CAFS_CC_T_00196461	0.521808	0	0.124593	0.879782	0.640702	0	0.0925777	0	0.129928	0.615459	0	0.124593	4.63112	0.640702	0.308101	0.0925777	0.0769363	0.255006	CAFS_cau.61818.1	0	0	4.75044	5.90413	0.186512	0.0356725	0.592781	0	0.064077	CAFS_cau.24747.1	0	0	9.11194	4.50064	0.111453	0.518587	0.291872	0.0324045	0
OG0005942	CAFS_CC_T_00071079	1.60932	5.47209	3.2146	13.5602	8.2216	11.231	10.6163	9.42286	6.2075	CAFS_CC_T_00194409	1.36686	7.987	1.60099	13.0884	7.85682	26.3074	10.9499	20.2756	11.4775	2.97617	13.4591	4.81559	26.6486	16.0784	37.5384	21.5662	29.6984	17.685	CAFS_cau.61821.5	1.09125	2.54465	3.7863	11.1446	1.94611	9.72556	1.6949	6.91745	3.86928	CAFS_cau.24750.4	8.04115	6.22358	8.08088	26.7121	11.3826	33.2272	19.4073	18.2923	10.3921
OG0005943	CAFS_CC_T_00073356	16.6707	12.9406	0.452257	0.821184	28.5763	10.4993	158.49	8.11933	4.36602	CAFS_CC_T_00196487	0.890194	0.158208	0.211831	4.95768	2.42429	0.254599	159.13	0	89.3639	17.5609	13.0988	0.664088	5.77887	31.0005	10.7539	317.62	8.11933	93.7299	CAFS_cau.61837.1	3.12718	4.8051	0.521298	3.06246	6.92958	55.4707	41.7434	103.237	5.78974	CAFS_cau.24758.1	0.251515	0.0165425	0.005747	1.16638	3.1732	0.331518	11.4955	0.0826635	66.9722
OG0005946	CAFS_CC_T_00071137	1.35994	4.85223	1.97471	8.49944	4.12383	12.9139	5.96477	12.2207	3.46852	CAFS_CC_T_00194464	1.95878	4.72875	6.5021	5.60643	6.62573	20.8701	12.7879	15.0498	3.34614	3.31872	9.58099	8.47681	14.1059	10.7496	33.784	18.7527	27.2704	6.81467	CAFS_cau.61844.1	0.808339	0.550984	4.15151	5.4858	2.57275	4.27219	6.72424	6.23784	8.36681	CAFS_cau.24764.1	2.47547	1.14495	6.22345	8.34892	4.57883	20.9426	13.9638	13.1938	5.12693
OG0005949	CAFS_CC_T_00071142	0.359488	0.190933	3.51778	0.0268913	22.3153	0	16.3099	0	0.0641393	CAFS_CC_T_00194473	0.097092	0.69629	7.41279	0.289822	81.3447	0.0355423	22.1271	0	0.890661	0.45658	0.887223	10.9306	0.316713	103.66	0.0355423	38.4371	0	0.954801	CAFS_cau.61847.1	2.81353	0.573971	1.45234	0.227838	20.7718	0.504236	17.6041	0	3.95397	CAFS_cau.24767.1	1.51609	4.79208	5.53545	2.60446	48.2135	3.06636	27.0142	0.560667	1.89161
OG0005950	CAFS_CC_T_00073367	0	0	47.4929	0	4.28335	0.0157777	0.167446	0	14.4577	CAFS_CC_T_00196497	0	0.995452	129.394	0.0593827	7.72354	0	0.221664	0	11.3112	0	0.995452	176.887	0.0593827	12.0069	0.0157777	0.389111	0	25.7689	CAFS_cau.61848.1	0	0	2.57568	0.0791595	0.011703	0	0.278472	0	0.71412	CAFS_cau.24768.1	0	0	42.1065	0.006104	0.481998	0	0.99367	0	85.3131
OG0005951	CAFS_CC_T_00073373	13.7653	4.40039	2.34934	5.58868	13.8761	15.9117	36.0477	21.4065	6.68858	CAFS_CC_T_00196500	6.70983	4.17412	5.98414	4.56835	92.1211	8.11888	53.6862	8.53065	9.48814	20.4752	8.57451	8.33348	10.157	105.997	24.0305	89.7339	29.9371	16.1767	CAFS_cau.61849.1	2.9675	3.52305	2.90983	11.8436	15.9744	51.2884	35.2736	16.7094	7.31424	CAFS_cau.24770.1	1.43061	2.91876	20.5961	13.0496	17.6416	24.3768	42.5608	9.89879	42.2353
OG0005952	CAFS_CC_T_00071151	0.0866493	6.04296	0.637798	58.9011	1.49904	12.0782	7.20191	4.63465	9.63774	CAFS_CC_T_00194480	4.04214	9.67869	0.530722	72.1434	13.2341	2.42747	3.80922	2.63846	17.0207	4.12879	15.7216	1.16852	131.044	14.7331	14.5057	11.0111	7.27311	26.6585	CAFS_cau.61850.2	4.23146	24.966	0.554654	84.5124	2.01462	32.0263	18.7544	18.1549	9.21258	CAFS_cau.24772.2	1.64156	3.1368	0.404514	110.263	3.96586	18.5944	4.15808	20.279	5.88942
OG0005956	CAFS_CC_T_00073435	6.22681	5.56272	0.387588	4.1178	3.21352	16.4719	14.6591	20.3669	4.64566	CAFS_CC_T_00196541	5.27787	5.83232	0.643013	7.52412	8.66724	12.6912	26.1408	13.391	7.70585	11.5047	11.395	1.0306	11.6419	11.8808	29.1631	40.7999	33.7579	12.3515	CAFS_cau.61865.1	6.46676	4.94204	0.628865	6.86098	3.72955	49.9513	6.82216	12.0907	4.94476	CAFS_cau.24793.2	8.37489	3.89108	11.245	17.5231	6.72164	17.0786	24.3197	18.1999	12.8176
OG0005957	CAFS_CC_T_00071207	0.224379	3.66217	0.199863	19.8849	4.31833	0.950206	4.39407	0.730231	1.61354	CAFS_CC_T_00194539	0.29432	2.45535	0.53558	34.6198	9.54134	4.7266	13.8748	3.6765	4.00432	0.518699	6.11751	0.735443	54.5047	13.8597	5.67681	18.2689	4.40674	5.61786	CAFS_cau.61867.1	0.464815	3.01735	0.513504	17.6984	2.87889	1.45517	7.99393	2.01846	1.6869	CAFS_cau.24797.1	1.74595	2.96336	0.740621	20.6356	2.76951	2.82144	14.0174	3.22592	5.55385
OG0005958	CAFS_CC_T_00073445	71.1591	37.1333	15.2384	105.087	83.8521	82.337	92.5355	70.3122	67.0868	CAFS_CC_T_00196548	22.0734	40.42	16.0765	67.9511	49.4263	88.966	68.785	66.5334	60.4985	93.2325	77.5533	31.3149	173.038	133.278	171.303	161.32	136.846	127.585	CAFS_cau.61868.1	25.886	19.9712	12.1037	39.8597	24.4149	48.3445	58.0326	29.5784	36.1871	CAFS_cau.24798.1	21.2929	11.5975	11.1676	31.3275	18.6416	36.963	45.3498	32.5287	30.4296
OG0005960	CAFS_CC_T_00071221	2.39279	0.148062	0.0173757	1.41679	7.05532	0.0139583	1.63931	0	0.373489	CAFS_CC_T_00194546	8.89889	0.744341	0.0170073	1.28328	6.41709	0.056101	2.92132	0.073886	1.98824	11.2917	0.892404	0.034383	2.70007	13.4724	0.0700593	4.56063	0.073886	2.36173	CAFS_cau.61871.1	1.18945	0.0566875	0.126341	2.49495	4.4068	0.465274	5.55888	0.144179	0.214813	CAFS_cau.24802.1	3.46533	0.148373	0.0439647	1.71719	6.01065	0.1109	3.75327	0.679882	0.513749
OG0005961	CAFS_CC_T_00071224	1.39987	1.65295	2.06024	30.7421	2.50448	0.00830333	0.796845	0	5.50869	CAFS_CC_T_00194552	2.93348	1.58134	1.92595	2.95916	4.52089	0.269605	4.09189	0.100664	3.50121	4.33335	3.23428	3.98618	33.7013	7.02538	0.277908	4.88874	0.100664	9.0099	CAFS_cau.61872.1	0.97592	1.10734	0.992542	1.65321	7.85931	0.319082	1.52642	2.29467	0.944505	CAFS_cau.24803.1	0.364521	0.114498	3.07002	0.911492	3.5734	0.348511	4.02945	1.47496	0.730538
OG0005962	CAFS_CC_T_00073454	0	0	0	79.5249	0	0	0.240725	0	0.874088	CAFS_CC_T_00196556	0	0	0	42.5794	0.0464113	0	1.31957	0	0.068114	0	0	0	122.104	0.0464113	0	1.5603	0	0.942202	CAFS_cau.61873.1	0.343293	0.365548	0.0200973	59.3066	0	0	1.88833	0.209219	0.18505	CAFS_cau.24804.1	0	0.121153	0.137913	24.8357	0.0249985	0	0.906175	0.02764	0.0284155
OG0005963	CAFS_CC_T_00073456	0.99102	1.44715	0.688372	3.24187	2.52316	4.58889	3.89832	3.5199	2.40223	CAFS_CC_T_00196561	3.24068	2.47139	1.25012	10.7485	2.9821	9.56208	6.10817	7.80789	3.83017	4.2317	3.91854	1.93849	13.9904	5.50525	14.151	10.0065	11.3278	6.2324	CAFS_cau.61876.1	0.626706	0.763835	2.02593	3.05353	0.678241	2.55586	6.18266	1.93401	3.17088	CAFS_cau.24807.1	1.22774	1.12172	0.604357	10.1167	1.93369	4.68257	5.18783	3.67624	2.87542
OG0005964	CAFS_CC_T_00196564	1.13063	0	0	0.62929	0.100726	0	0	0	3.50092	CAFS_CC_T_00073463	0	0	0	0.01578	0	0	0	0	0.120718	1.13063	0	0	0.64507	0.100726	0	0	0	3.62163	CAFS_cau.24810.1	1.26864	0	0.076677	2.56892	0.048934	0.18451	0.655905	0.0668815	0.0526855	CAFS_cau.61880.1	0	0	0.0239803	0.021203	0.126054	0	0.408931	0.147825	0.240276
OG0005966	CAFS_CC_T_00071285	3.46877	6.80621	1.1563	5.81749	6.0346	20.4811	12.7025	18.1765	9.77443	CAFS_CC_T_00194618	4.22923	7.40982	1.40801	5.7532	7.1563	11.0393	15.4685	8.80386	10.462	7.698	14.216	2.56431	11.5707	13.1909	31.5204	28.171	26.9804	20.2365	CAFS_cau.61890.1	8.21966	3.24392	3.90822	9.30288	10.478	36.6942	22.3246	22.3164	19.421	CAFS_cau.24818.1	5.39688	2.93452	1.99775	3.97329	4.96168	7.5872	7.88659	6.79623	10.3292
OG0005967	CAFS_CC_T_00073481	3.18205	6.18378	0.565698	11.2722	5.76794	12.8231	9.19385	12.4692	4.29962	CAFS_CC_T_00196582	4.13994	5.17446	0.598527	8.6871	4.99983	8.62212	9.24421	10.0968	4.31775	7.32199	11.3582	1.16423	19.9593	10.7678	21.4452	18.4381	22.566	8.61738	CAFS_cau.61894.1	2.25225	2.61378	2.25706	10.8541	5.87222	18.5088	17.5387	14.8077	4.83359	CAFS_cau.24823.1	6.45547	4.25223	1.79529	12.5687	6.18226	19.649	15.6962	14.4783	6.72737
OG0005968	CAFS_CC_T_00071299	0.381533	0.0928643	0.087737	0.234071	0.217877	0	0.138646	0	2.475	CAFS_CC_T_00194635	0	1.66794	0	0	0	0	0.18325	0	0.172237	0.381533	1.7608	0.087737	0.234071	0.217877	0	0.321896	0	2.64724	CAFS_cau.61897.1	0.277496	0	1.41386	0	0	0	0.0455335	0.097635	0	CAFS_cau.24826.1	0.189219	0.0756645	0.565806	0.478048	7.82456	0	0.0453285	0	0.0684415
OG0005969	CAFS_CC_T_00071305	27.5292	72.6271	0	0	0.336707	0.167777	0	0	0.0253413	CAFS_CC_T_00194638	23.7384	75.2594	0.016206	0	0.250863	0.2246	0	0	0	51.2675	147.887	0.016206	0	0.58757	0.392377	0	0	0.0253413	CAFS_cau.61898.1	100.335	28.6756	0	0.063936	0	0.1288	0.0825915	14.6605	0.267962	CAFS_cau.24828.1	77.5586	93.5942	0	0.342095	0	0.203419	0.172518	56.2758	0
OG0005971	CAFS_CC_T_00071354	12.3888	25.1468	1.69543	14.1236	11.5634	95.7692	51.7237	99.0176	17.8343	CAFS_CC_T_00194688	10.6035	15.6654	0.92134	6.77819	6.68556	28.3803	23.4691	28.8778	7.0984	22.9923	40.8122	2.61677	20.9018	18.249	124.149	75.1929	127.895	24.9327	CAFS_cau.61908.1	11.4478	5.16981	3.1873	11.9438	7.50693	72.4524	23.8735	43.5827	10.9718	CAFS_cau.24845.1	18.5448	6.85036	4.65176	16.2549	10.2286	82.047	70.8438	61.2587	11.6878
OG0005972	CAFS_CC_T_00073518	0.761558	4.32573	1.08091	11.3156	3.15929	13.781	6.86184	9.0613	4.64823	CAFS_CC_T_00196612	1.74945	5.73654	1.714	20.3928	4.21802	18.8434	9.01318	10.5797	7.35932	2.511	10.0623	2.79491	31.7084	7.37731	32.6245	15.875	19.641	12.0075	CAFS_cau.61909.1	3.72286	6.00484	1.91465	14.0249	7.03866	13.5862	16.1766	11.0117	7.62195	CAFS_cau.24846.1	2.94816	3.4649	1.5884	19.3142	8.09917	11.3934	10.2118	9.39447	7.60058
OG0005973	CAFS_CC_T_00073551	1.45411	9.30665	16.7323	4.48721	11.6243	0.563049	4.54613	0.18038	3.10573	CAFS_CC_T_00196692	3.10228	15.9627	20.0307	15.2538	16.5697	29.4377	6.97015	20.219	15.1843	4.5564	25.2694	36.7629	19.741	28.194	30.0007	11.5163	20.3994	18.29	CAFS_cau.61915.10	2.83685	8.39814	19.8543	6.75024	5.55648	21.7947	8.71908	24.2243	55.3729	CAFS_cau.24854.17	3.66686	4.23912	34.1159	9.71952	14.5309	24.366	9.40381	11.5357	12.9101
OG0005974	CAFS_CC_T_00071369	0.310183	0.189251	0	0	0	0	5.25017	0	0	CAFS_CC_T_00194696	12.9533	2.96289	0	0.140994	0.420908	0.28087	7.72047	0.145207	0	13.2634	3.15214	0	0.140994	0.420908	0.28087	12.9706	0.145207	0	CAFS_cau.61916.1	2.33454	0.170184	0.0812993	0.0199275	0.181353	0.01914	11.5171	10.2511	0.064473	CAFS_cau.24858.1	15.5584	0.238072	0.0605257	0.381549	0.0472895	0.0224905	27.8668	2.55894	0.0525145
OG0005976	CAFS_CC_T_00073654	2.38321	8.18916	5.88215	7.78234	12.4751	24.6286	13.1226	19.4684	13.2092	CAFS_CC_T_00196733	0.602389	7.0514	5.43402	7.07946	10.6338	16.5909	13.2212	11.0847	9.24207	2.9856	15.2406	11.3162	14.8618	23.1089	41.2195	26.3439	30.5531	22.4512	CAFS_cau.61936.1	6.48214	4.79102	5.36761	6.4382	4.94714	16.791	11.0531	10.8755	11.8553	CAFS_cau.24876.1	5.04521	8.01084	8.4622	11.98	7.64856	42.7862	13.6116	32.5119	11.9456
OG0005977	CAFS_CC_T_00073674	2.96437	13.5108	3.54048	35.2295	10.7977	39.5891	17.3791	25.5516	14.2873	CAFS_CC_T_00196766	1.78033	12.9237	3.02517	31.6288	10.8248	36.232	15.5794	24.791	11.1349	4.74469	26.4345	6.56564	66.8583	21.6225	75.8211	32.9585	50.3426	25.4222	CAFS_cau.61942.1	6.26929	6.47892	4.37134	24.2341	6.57128	20.792	32.0766	16.0992	12.943	CAFS_cau.24880.1	3.76989	5.14312	3.07478	19.9425	4.4766	18.2424	23.4395	14.5853	10.2722
OG0005978	CAFS_CC_T_00073677	0	0.038972	0	0.944135	2.99462	0	0	0.0538433	0	CAFS_CC_T_00196771	0.123318	0.427633	0	7.92151	4.01337	0.162064	0.745868	0.682452	0.293772	0.123318	0.466605	0	8.86565	7.00799	0.162064	0.745868	0.736295	0.293772	CAFS_cau.61944.1	0	0.156489	0.0115623	1.13394	4.95855	1.06257	0.382794	0.507112	0	CAFS_cau.24882.1	0.034907	0.066814	0	7.11052	24.1813	0.077974	0.261028	0.0741615	0
OG0005979	CAFS_CC_T_00073679	0.328875	1.89459	0.444761	13.126	2.97553	2.958	2.46529	1.36943	1.53112	CAFS_CC_T_00196778	0.32459	1.76475	0.329636	8.41833	2.56488	1.53301	2.02609	1.18129	1.85503	0.653465	3.65934	0.774397	21.5443	5.54041	4.49101	4.49138	2.55072	3.38616	CAFS_cau.61946.2	1.30104	0.977701	0.999855	8.34177	2.00112	4.43271	2.71728	2.62985	1.12415	CAFS_cau.24886.1	1.48738	1.35695	1.00475	9.39322	2.34912	4.07453	4.25657	2.91385	1.77114
OG0005980	CAFS_CC_T_00071399	6.54858	9.08823	1.47045	2.77303	13.5887	1.25553	2.89893	1.98326	13.9704	CAFS_CC_T_00194725	15.8853	5.85056	3.44086	4.09003	25.4364	1.31788	5.96148	0.999915	15.5164	22.4339	14.9388	4.91131	6.86306	39.025	2.5734	8.86041	2.98318	29.4868	CAFS_cau.61948.1	39.3616	7.7127	3.84519	2.45865	2.87223	4.71067	8.34099	25.5825	46.7192	CAFS_cau.24888.1	9.81072	10.0293	1.4127	2.20274	6.17033	0.523529	5.44369	3.4143	8.39121
OG0005981	CAFS_CC_T_00071409	0.347151	9.81484	1.10519	18.8714	8.68362	20.6767	11.2054	12.3177	5.6265	CAFS_CC_T_00194733	0.506491	10.8692	1.33685	18.9381	8.58875	19.7612	12.5242	12.7701	6.41868	0.853641	20.6841	2.44204	37.8096	17.2724	40.4379	23.7296	25.0878	12.0452	CAFS_cau.61951.2	3.54758	2.66535	3.57097	14.825	2.0518	13.4552	23.9335	10.587	9.42096	CAFS_cau.24890.3	5.47847	3.13676	3.55746	16.087	3.21845	15.7159	33.8702	13.7263	10.2882
OG0005982	CAFS_CC_T_00073699	10.6197	5.31736	2.66031	5.44161	6.11697	13.3762	19.1428	18.7218	12.8945	CAFS_CC_T_00196788	18.3764	8.08637	2.25795	11.6262	8.09641	88.1136	56.6797	94.3991	17.6951	28.9961	13.4037	4.91826	17.0678	14.2134	101.49	75.8225	113.121	30.5896	CAFS_cau.61953.1	7.6762	3.12437	8.8498	23.3545	19.3538	53.4138	68.4977	17.6643	15.1545	CAFS_cau.24892.1	0.912095	0.837486	1.28048	8.77884	5.40978	44.2561	63.1233	9.81672	6.43678
OG0005983	CAFS_CC_T_00071417	3.46808	2.6575	9.32467	11.1321	5.42325	3.93423	6.13423	2.67576	10.679	CAFS_CC_T_00194736	5.91093	3.32063	4.63733	8.9945	6.48882	8.66069	12.0853	4.53128	6.82193	9.379	5.97813	13.962	20.1266	11.9121	12.5949	18.2195	7.20705	17.5009	CAFS_cau.61955.2	2.923	2.02451	5.66829	10.0238	6.64693	9.36742	8.09095	7.22842	13.8133	CAFS_cau.24894.1	1.66548	6.13095	7.96942	10.1052	10.5918	6.10907	28.9131	5.90154	10.5061
OG0005984	CAFS_CC_T_00073708	3.02651	0	0	0.342204	0	43.1486	0.72966	32.7438	0	CAFS_CC_T_00196800	5.20454	0	0	0.925392	0	0	0.348135	0.247828	0	8.23105	0	0	1.2676	0	43.1486	1.0778	32.9916	0	CAFS_cau.61958.1	5.47756	0.081002	0	28.9552	0	14.7319	0.546104	0	0	CAFS_cau.24900.1	3.54609	0.019077	0.222449	10.5115	0.045616	0.092233	1.32098	0.035788	0.0763095
[truncated: 1,163 more rows]
[truncated: 29 more columns]

## Sheet: Fig. 4b-Common carp
# Transformed TPM : log2(TPM+1)
# ratio(subA/subB) is the ratio between transformed subA TPM value and transformed subB TPM value
[truncated: 2,099 more rows]
[truncated: 7 more columns]

## Sheet: Fig. 4b-Goldfish
# Transformed TPM : log2(TPM+1)
[truncated: 2,100 more rows]
[truncated: 7 more columns]

## Sheet: Fig. 4c
Orthofinder family ID	subA accession	subB accession	Correlation	Euclidean Distance
[truncated: 2,096 more rows]

[truncated: 5 more sheets: Fig. 4d, Fig. 4e, Fig. 4f, Fig. 4g, Fig. 4h]
